# Supplementary material for: UTMOST, a single and cross-tissue TWAS (Transcriptome Wide Association Study), reveals new ASD (Autism Spectrum Disorder) associated genes
Source: Transl Psychiatry. 2021 Apr 30;11:256. doi: 10.1038/s41398-021-01378-8 (PMC8087708; doi:10.1038/s41398-021-01378-8)
Supplement: Supplementary file 2 — Supplementary files [file 41398_2021_1378_MOESM2_ESM.xls]

## Sheet: Adipose_Subcutaneous
,gene,gene_name,zscore,effect_size,pvalue,var_g,pred_perf_r2,pred_perf_pval,pred_perf_qval,n_snps_used,n_snps_in_cov,n_snps_in_model
0,CRHR1,CRHR1,4.7017827034,15.9250870176,2.57899878108e-06,9.4834759472e-06,0.5,1e-10,1e-10,1,1.0,1
1,PINX1,PINX1,4.52563584228,9.09399103262,6.02141883628e-06,2.57322962818e-05,0.5,1e-10,1e-10,14,14.0,14
2,ERI1,ERI1,4.29863423859,0.910607428509,1.71853803674e-05,0.00219447969082,0.5,1e-10,1e-10,133,133.0,135
3,LRRC37A2,LRRC37A2,4.14653137577,0.107278449107,3.37549942442e-05,0.161817537424,0.5,1e-10,1e-10,142,142.0,188
4,MANBA,MANBA,NA,NA,NA,0.00379142956985,0.5,1e-10,1e-10,45,45.0,45
5,TRIM32,TRIM32,-4.05281568363,-1.83951458483,5.06048709326e-05,0.000454878185969,0.5,1e-10,1e-10,66,66.0,67
6,MDH1,MDH1,-3.99482919894,-0.00689740485503,6.47409085142e-05,34.1517922136,0.5,1e-10,1e-10,57,57.0,57
7,MOCS2,MOCS2,-3.98620887992,-0.792905659253,6.71374127957e-05,0.00240234983674,0.5,1e-10,1e-10,23,23.0,25
8,NPTX2,NPTX2,-3.96466273449,-1.94672997162,7.34997911758e-05,0.000425554661285,0.5,1e-10,1e-10,7,7.0,7
9,PDP1,PDP1,NA,NA,NA,2.28627444478e-06,0.5,1e-10,1e-10,5,5.0,5
10,WNT9B,WNT9B,3.9051149644,8.36404882879,9.4180601165e-05,2.1243466228e-05,0.5,1e-10,1e-10,23,23.0,23
11,DCDC2,DCDC2,-3.88112145855,-71.3558565691,0.000103975894145,2.95781459736e-07,0.5,1e-10,1e-10,26,26.0,26
12,EFHD1,EFHD1,-3.87449778376,-0.0906524125938,0.000106844815656,0.16302085145,0.5,1e-10,1e-10,32,33.0,33
13,KIF20A,KIF20A,-3.82268736033,-3.3990771792,0.00013200510631,0.000125909621609,0.5,1e-10,1e-10,26,26.0,28
14,UGP2,UGP2,-3.77336626687,-0.0554832843775,0.000161059569651,0.465647300638,0.5,1e-10,1e-10,32,32.0,32
15,UGP2,UGP2,NA,NA,NA,0.465647300638,0.5,1e-10,1e-10,32,32.0,32
16,ATP6V0D2,ATP6V0D2,-3.69429568885,-1.7201009481,0.000220497101009,0.000449662282778,0.5,1e-10,1e-10,22,22.0,22
17,SLC25A20,SLC25A20,NA,NA,NA,0.00334782578602,0.5,1e-10,1e-10,19,19.0,19
18,TMEM208,TMEM208,-3.67654680687,-0.486987993824,0.000236412493349,0.00485306129081,0.5,1e-10,1e-10,30,30.0,30
19,HMGN1,HMGN1,NA,NA,NA,0.00373575217216,0.5,1e-10,1e-10,17,17.0,17
20,PLEKHM1,PLEKHM1,3.64364618254,0.513547103193,0.000268802870954,0.00517502602485,0.5,1e-10,1e-10,24,24.0,24
21,TM9SF2,TM9SF2,3.5988632499,1.13427525675,0.000319611189588,0.00108768769236,0.5,1e-10,1e-10,25,26.0,28
22,SLC9B1,SLC9B1,NA,NA,NA,2.29259493902e-06,0.5,1e-10,1e-10,15,15.0,15
23,NT5DC2,NT5DC2,3.5876509383,0.3001732461,0.000333670579192,0.013822674609,0.5,1e-10,1e-10,15,15.0,15
24,LINC00998,LINC00998,-3.58160436569,-0.580294295359,0.000341490667732,0.00377858268152,0.5,1e-10,1e-10,42,43.0,45
25,RSRC1,RSRC1,3.58053918733,1.51729456928,0.000342885911585,0.000516366430517,0.5,1e-10,1e-10,45,47.0,48
26,GOLGA2,GOLGA2,3.57896031399,0.392363305801,0.000344963842268,0.00795917410521,0.5,1e-10,1e-10,8,8.0,8
27,CSNK1D,CSNK1D,NA,NA,NA,5.54172331432e-05,0.5,1e-10,1e-10,7,8.0,8
28,XKR6,XKR6,3.56642671663,16.2479225333,0.000361881946019,4.4886960649e-06,0.5,1e-10,1e-10,85,86.0,86
29,TM2D2,TM2D2,3.55370862412,2.07923409258,0.000379839794858,0.000280494447897,0.5,1e-10,1e-10,40,40.0,40
30,FLRT3,FLRT3,NA,NA,NA,1.25100635681e-08,0.5,1e-10,1e-10,1,1.0,1
31,CTNNBL1,CTNNBL1,3.525777624,0.634475300671,0.000422241355269,0.00293198542162,0.5,1e-10,1e-10,30,31.0,32
32,KIAA1549L,KIAA1549L,-3.49386113582,-8.6659191509,0.000476088586257,1.57792429689e-05,0.5,1e-10,1e-10,16,16.0,16
33,INTS4,INTS4,-3.48785897219,-1.24744069078,0.000486904826916,0.000781054573018,0.5,1e-10,1e-10,37,37.0,38
34,MRPS33,MRPS33,3.4861712917,0.489073100939,0.000489987148511,0.00483975651356,0.5,1e-10,1e-10,41,42.0,42
35,SLC39A8,SLC39A8,-3.48319852862,-2.62601726389,0.00049546079713,0.000180062318071,0.5,1e-10,1e-10,9,9.0,10
36,RABIF,RABIF,3.47549963179,3.4942656871,0.000509902692651,9.6764531296e-05,0.5,1e-10,1e-10,18,18.0,18
37,ATG10,ATG10,-3.47516228509,-0.283460401383,0.000510544387264,0.0138629935321,0.5,1e-10,1e-10,189,190.0,206
38,PHF7,PHF7,-3.4740065361,-1.30768377435,0.000512748543423,0.000702496203374,0.5,1e-10,1e-10,10,10.0,10
39,CTSB,CTSB,3.46914507848,0.00807693190268,0.00052211742598,18.6406240295,0.5,1e-10,1e-10,59,60.0,60
40,TDRD1,TDRD1,-3.46377725277,-16.861275701,0.000532647375967,4.14118218388e-06,0.5,1e-10,1e-10,28,28.0,29
41,WDPCP,WDPCP,-3.45767981973,-0.9439142893,0.00054484849655,0.00134373376928,0.5,1e-10,1e-10,108,109.0,115
42,GPR62,GPR62,NA,NA,NA,8.02987118856e-10,0.5,1e-10,1e-10,2,2.0,2
43,LRRC37A,LRRC37A,3.43562777285,0.288346683784,0.000591182614718,0.0154647151778,0.5,1e-10,1e-10,37,38.0,49
44,AGO2,AGO2,-3.41804491374,-4.02079759173,0.000630726977909,7.36249964928e-05,0.5,1e-10,1e-10,32,32.0,32
45,SLC35G5,SLC35G5,3.41670321827,18.5645748114,0.000633843370352,3.27088339579e-06,0.5,1e-10,1e-10,26,26.0,26
46,HIST1H1E,HIST1H1E,3.40947757966,2.17449249809,0.000650874276048,0.000253295539242,0.5,1e-10,1e-10,9,9.0,9
47,BLK,BLK,3.39272928238,65.2204784064,0.000691999915407,2.87483251583e-07,0.5,1e-10,1e-10,1,1.0,1
48,SP110,SP110,-3.36052093857,-0.347432902288,0.000777956336471,0.00927974436772,0.5,1e-10,1e-10,53,54.0,55
49,ALS2CR12,ALS2CR12,3.35683649487,0.903158904742,0.000788397206645,0.00130032601114,0.5,1e-10,1e-10,37,38.0,39
50,ALS2CR12,ALS2CR12,NA,NA,NA,0.00130032601114,0.5,1e-10,1e-10,37,38.0,39
51,ZDHHC14,ZDHHC14,-3.35394766908,-1.78422877653,0.000796674281292,0.000377485658056,0.5,1e-10,1e-10,101,102.0,107
52,CHMP1B,CHMP1B,NA,NA,NA,0.000718136976381,0.5,1e-10,1e-10,6,6.0,6
53,CFLAR,CFLAR,NA,NA,NA,5.69626197536e-08,0.5,1e-10,1e-10,1,1.0,1
54,UBE2D3,UBE2D3,3.31920586927,0.157699473527,0.000902738498213,0.0390578641995,0.5,1e-10,1e-10,69,69.0,70
55,STYX,STYX,3.27079943523,0.520806299758,0.00107243940102,0.00383069340566,0.5,1e-10,1e-10,46,46.0,46
56,NTM,NTM,3.27077995965,5.20395144484,0.00107251325517,3.85940619633e-05,0.5,1e-10,1e-10,22,25.0,25
57,SH3D21,SH3D21,3.26598803255,1.33076002759,0.00109082859344,0.00064768501362,0.5,1e-10,1e-10,26,27.0,27
58,SH3D21,SH3D21,NA,NA,NA,0.00064768501362,0.5,1e-10,1e-10,26,27.0,27
59,ARHGAP27,ARHGAP27,-3.26185954886,-0.619904217937,0.00110683968527,0.00286518013952,0.5,1e-10,1e-10,29,29.0,35
60,LIN52,LIN52,3.25818755997,0.158100186548,0.0011212627118,0.0408721824352,0.5,1e-10,1e-10,66,66.0,67
61,NEIL2,NEIL2,-3.25510733149,-0.226129660439,0.0011334951979,0.0197277785417,0.5,1e-10,1e-10,50,50.0,50
62,LRRC48,LRRC48,-3.23934340135,-4.68087232721,0.00119805234841,4.81890216416e-05,0.5,1e-10,1e-10,28,28.0,29
63,DDX23,DDX23,3.23724692077,2.45877133041,0.00120688935247,0.000164660806651,0.5,1e-10,1e-10,8,8.0,8
64,MON1A,MON1A,NA,NA,NA,8.36964097799e-05,0.5,1e-10,1e-10,31,31.0,32
65,HIST1H2AG,HIST1H2AG,NA,NA,NA,6.78894286921e-07,0.5,1e-10,1e-10,4,4.0,4
66,PLEKHF1,PLEKHF1,NA,NA,NA,4.49515342778e-05,0.5,1e-10,1e-10,7,7.0,8
67,MUTYH,MUTYH,-3.19681192474,-0.761750782675,0.00138955496012,0.00169068451615,0.5,1e-10,1e-10,48,49.0,49
68,MARCH9,MARCH9,NA,NA,NA,1.0027703402e-06,0.5,1e-10,1e-10,3,3.0,3
69,ADAM32,ADAM32,-3.17611883941,-0.401386391108,0.00149259792341,0.0062590360017,0.5,1e-10,1e-10,59,59.0,64
70,FAM161B,FAM161B,3.17426713002,1.97304199732,0.00150215373185,0.000244920807276,0.5,1e-10,1e-10,45,45.0,45
71,TREH,TREH,-3.17375710845,-2.02699987803,0.00150479559736,0.000311191080246,0.5,1e-10,1e-10,27,27.0,29
72,NMB,NMB,3.16627674146,0.0420435289831,0.00154403821048,0.56656465688,0.5,1e-10,1e-10,50,50.0,51
73,NMB,NMB,NA,NA,NA,0.56656465688,0.5,1e-10,1e-10,50,50.0,51
74,NUP62,NUP62,-3.15254100433,-1.93699633071,0.00161856087539,0.000267012616466,0.5,1e-10,1e-10,5,5.0,5
75,CISD2,CISD2,3.15031542239,0.292255470596,0.00163094275778,0.01013981048,0.5,1e-10,1e-10,106,107.0,108
76,MST1,MST1,3.13042796669,0.816632416946,0.00174551802201,0.00147210063198,0.5,1e-10,1e-10,22,22.0,26
77,ATP5J2,ATP5J2,3.11638397067,0.391347372007,0.00183083712942,0.00689249248234,0.5,1e-10,1e-10,34,34.0,34
78,TRMT12,TRMT12,-3.09235413417,-0.22177447428,0.00198575798178,0.0177886851377,0.5,1e-10,1e-10,111,112.0,112
79,NUP205,NUP205,-3.08608042002,-4.20541543169,0.00202813960237,5.17061287181e-05,0.5,1e-10,1e-10,17,17.0,17
80,SAMD1,SAMD1,NA,NA,NA,1.78094487351e-05,0.5,1e-10,1e-10,7,7.0,7
81,VAPA,VAPA,NA,NA,NA,0.000580962748499,0.5,1e-10,1e-10,10,10.0,10
82,TMEM110,TMEM110,-3.08173109964,-0.246261163912,0.00205800656276,0.0155838316421,0.5,1e-10,1e-10,83,83.0,84
83,ZNF691,ZNF691,-3.06715635428,-3.46009349426,0.00216105785842,7.49631566056e-05,0.5,1e-10,1e-10,26,32.0,32
84,ZNF691,ZNF691,NA,NA,NA,7.49631566056e-05,0.5,1e-10,1e-10,26,32.0,32
85,NEK4,NEK4,NA,NA,NA,0.00154393609727,0.5,1e-10,1e-10,21,21.0,21
86,SLC2A1,SLC2A1,NA,NA,NA,0.00283172239509,0.5,1e-10,1e-10,1,1.0,1
87,PEBP1,PEBP1,3.06232314417,0.0552054182491,0.0021962621535,0.324102835808,0.5,1e-10,1e-10,27,27.0,27
88,C22orf23,C22orf23,3.05528107361,3.89387881824,0.00224849691817,6.18422393049e-05,0.5,1e-10,1e-10,25,26.0,26
89,SLC25A21,SLC25A21,-3.05421567329,-3.5865893456,0.00225649795486,7.33389887202e-05,0.5,1e-10,1e-10,126,128.0,131
90,TRIOBP,TRIOBP,-3.05368637518,-0.0948194182165,0.00226048261542,0.100884016997,0.5,1e-10,1e-10,59,61.0,62
91,SNX16,SNX16,3.05212676466,0.0818352669553,0.00227226118367,0.136884620884,0.5,1e-10,1e-10,133,133.0,135
92,BNIP2,BNIP2,3.04636368879,2.24562720166,0.00231627477681,0.00018384708793,0.5,1e-10,1e-10,32,32.0,32
93,BNIP2,BNIP2,NA,NA,NA,0.00018384708793,0.5,1e-10,1e-10,32,32.0,32
94,FAM213B,FAM213B,-3.04469748509,-3.06310173004,0.00232914458876,0.000103912538379,0.5,1e-10,1e-10,35,40.0,41
95,FAM213B,FAM213B,NA,NA,NA,0.000103912538379,0.5,1e-10,1e-10,35,40.0,41
96,GALNT6,GALNT6,-3.04275912618,-8.19551799389,0.00234419892261,1.35328441138e-05,0.5,1e-10,1e-10,4,4.0,4
97,GSTZ1,GSTZ1,-3.03090719706,-0.127470545947,0.00243820175121,0.0527104144861,0.5,1e-10,1e-10,64,66.0,66
98,NPC2,NPC2,3.02609547771,0.0541256409912,0.00247734062188,0.301426172504,0.5,1e-10,1e-10,35,35.0,36
99,B4GALNT1,B4GALNT1,3.02039663188,2.24586917154,0.00252443860857,0.00016247301794,0.5,1e-10,1e-10,65,67.0,72
100,CIZ1,CIZ1,3.02035803796,0.119409112459,0.00252476034062,0.064192930272,0.5,1e-10,1e-10,30,30.0,30
101,CTBP1,CTBP1,NA,NA,NA,0.000380388657994,0.5,1e-10,1e-10,13,13.0,13
102,PET100,PET100,-3.01233667838,-0.848914887278,0.00259244894744,0.00131532183544,0.5,1e-10,1e-10,19,19.0,19
103,PSMG1,PSMG1,-3.01045555929,-0.122788392358,0.00260856117862,0.0582364928122,0.5,1e-10,1e-10,138,140.0,143
104,CASP8,CASP8,-3.00485491523,-0.0888056605794,0.00265707559658,0.108374700421,0.5,1e-10,1e-10,101,103.0,108
105,CASP8,CASP8,NA,NA,NA,0.108374700421,0.5,1e-10,1e-10,101,103.0,108
106,SDHA,SDHA,3.00283554548,0.0974386800684,0.00267476927922,0.0846022534132,0.5,1e-10,1e-10,21,21.0,24
107,CEP76,CEP76,2.99986193506,11.5935185414,0.00270102008247,6.68126661197e-06,0.5,1e-10,1e-10,22,22.0,23
108,FAM167A,FAM167A,-2.99837645649,-16.5210274479,0.002714221757,3.14188973235e-06,0.5,1e-10,1e-10,47,48.0,48
109,SHC3,SHC3,2.99791931366,3.50865020059,0.00271829630259,6.98233337684e-05,0.5,1e-10,1e-10,14,14.0,15
110,HIST1H4C,HIST1H4C,NA,NA,NA,9.88954485966e-10,0.5,1e-10,1e-10,1,1.0,1
111,GPR18,GPR18,-2.98240621535,-13.2330364989,0.00285992255916,4.91118529673e-06,0.5,1e-10,1e-10,27,27.0,30
112,AMER2,AMER2,-2.98210251495,-1.43819075921,0.00286276121262,0.000435776324254,0.5,1e-10,1e-10,72,74.0,75
113,BZW1,BZW1,NA,NA,NA,0.000162115934908,0.5,1e-10,1e-10,7,7.0,7
114,BZW1,BZW1,NA,NA,NA,0.000162115934908,0.5,1e-10,1e-10,7,7.0,7
115,SFR1,SFR1,NA,NA,NA,2.35562462168e-06,0.5,1e-10,1e-10,1,1.0,1
116,PLAC8L1,PLAC8L1,2.97145216761,47.3191161535,0.00296395040091,3.66654842214e-07,0.5,1e-10,1e-10,4,4.0,4
117,PDE4B,PDE4B,-2.97083896038,-2.71316650452,0.00296987467831,0.000120638228828,0.5,1e-10,1e-10,37,37.0,38
118,PDE4B,PDE4B,NA,NA,NA,0.000120638228828,0.5,1e-10,1e-10,37,37.0,38
119,SLC7A6OS,SLC7A6OS,NA,NA,NA,4.31042353732e-06,0.5,1e-10,1e-10,8,8.0,8
120,SLC7A6OS,SLC7A6OS,NA,NA,NA,4.31042353732e-06,0.5,1e-10,1e-10,8,8.0,8
121,ARHGAP24,ARHGAP24,2.96507909219,0.175491563284,0.00302605120083,0.0281854276691,0.5,1e-10,1e-10,117,121.0,125
122,TBC1D10A,TBC1D10A,NA,NA,NA,1.52417656841e-05,0.5,1e-10,1e-10,10,10.0,10
123,RUVBL1,RUVBL1,-2.95955664285,-10.3366275947,0.00308082060475,7.95568206285e-06,0.5,1e-10,1e-10,12,12.0,12
124,NRXN1,NRXN1,NA,NA,NA,7.7844129566e-07,0.5,1e-10,1e-10,2,2.0,2
125,NRXN1,NRXN1,NA,NA,NA,7.7844129566e-07,0.5,1e-10,1e-10,2,2.0,2
126,TMEM57,TMEM57,-2.94890494411,-0.696699348904,0.00318902046253,0.00212975032931,0.5,1e-10,1e-10,34,34.0,34
127,ADAMTS7,ADAMTS7,2.94690211228,0.573727572178,0.00320974792891,0.00241489296857,0.5,1e-10,1e-10,46,49.0,51
128,ADAMTS7,ADAMTS7,NA,NA,NA,0.00241489296857,0.5,1e-10,1e-10,46,49.0,51
129,KNSTRN,KNSTRN,-2.94475515175,-0.0810948261141,0.0032321032724,0.0984655617061,0.5,1e-10,1e-10,49,49.0,49
130,KNSTRN,KNSTRN,NA,NA,NA,0.0984655617061,0.5,1e-10,1e-10,49,49.0,49
131,LCMT2,LCMT2,2.94438668378,1.09678813411,0.003235954198,0.000719286309517,0.5,1e-10,1e-10,79,79.0,81
132,LCMT2,LCMT2,NA,NA,NA,0.000719286309517,0.5,1e-10,1e-10,79,79.0,81
133,RALGDS,RALGDS,NA,NA,NA,0.0142156048099,0.5,1e-10,1e-10,25,27.0,27
134,MNT,MNT,-2.93550692465,-0.439840010071,0.00333003178761,0.00452171654702,0.5,1e-10,1e-10,18,18.0,18
135,ST6GALNAC6,ST6GALNAC6,NA,NA,NA,3.13413725481e-05,0.5,1e-10,1e-10,2,2.0,2
136,ZNF436,ZNF436,-2.92607392952,-0.05410248917,0.00343269352326,0.270103498434,0.5,1e-10,1e-10,135,135.0,136
137,WIPI2,WIPI2,-2.92465191603,-0.898326613123,0.00344841714689,0.00105771892294,0.5,1e-10,1e-10,68,68.0,70
138,CPSF4,CPSF4,2.91869242353,0.997947549225,0.00351502858263,0.000894255333517,0.5,1e-10,1e-10,22,22.0,23
139,GNL3,GNL3,2.91578424137,0.0715804796031,0.00354795762543,0.163141682952,0.5,1e-10,1e-10,104,104.0,107
140,C22orf26,C22orf26,2.91541013988,4.24143445861,0.00355221384915,5.5512217312e-05,0.5,1e-10,1e-10,5,5.0,5
141,CCDC176,CCDC176,NA,NA,NA,0.000171588546854,0.5,1e-10,1e-10,26,27.0,27
142,MUL1,MUL1,-2.91079865108,-0.0469659874693,0.00360506252756,0.387482228547,0.5,1e-10,1e-10,43,44.0,46
143,SRGAP2,SRGAP2,NA,NA,NA,0.00030335830566,0.5,1e-10,1e-10,9,9.0,9
144,SRGAP2,SRGAP2,NA,NA,NA,0.00030335830566,0.5,1e-10,1e-10,9,9.0,9
145,TOM1L2,TOM1L2,2.90690790946,0.358350000773,0.00365020640726,0.00656469376327,0.5,1e-10,1e-10,61,61.0,61
146,ACBD4,ACBD4,-2.9053600966,-0.20034611321,0.00366830800353,0.0208515899287,0.5,1e-10,1e-10,73,74.0,75
147,DUSP3,DUSP3,2.90418056365,0.833998817517,0.00368215734349,0.0012044169506,0.5,1e-10,1e-10,4,4.0,4
148,E4F1,E4F1,-2.90365487954,-3.29579003664,0.0036883448993,8.63505787248e-05,0.5,1e-10,1e-10,25,25.0,25
149,ZNF584,ZNF584,2.9023048575,0.106286988226,0.00370427864694,0.0781399656529,0.5,1e-10,1e-10,129,130.0,131
150,KIF15,KIF15,-2.89953141766,-1.56601366904,0.0037372088957,0.000325129671213,0.5,1e-10,1e-10,74,76.0,77
151,DHX38,DHX38,2.89931510477,0.378824221376,0.003739788425,0.00521768620593,0.5,1e-10,1e-10,47,47.0,47
152,ANGPTL7,ANGPTL7,NA,NA,NA,1.74246965198,0.5,1e-10,1e-10,12,12.0,12
153,ANGPTL7,ANGPTL7,NA,NA,NA,1.74246965198,0.5,1e-10,1e-10,12,12.0,12
154,CYHR1,CYHR1,NA,NA,NA,0.00017676268945,0.5,1e-10,1e-10,10,11.0,11
155,SCAMP2,SCAMP2,NA,NA,NA,0.0113380795548,0.5,1e-10,1e-10,20,21.0,21
156,SCAMP2,SCAMP2,NA,NA,NA,0.0113380795548,0.5,1e-10,1e-10,20,21.0,21
157,TPRA1,TPRA1,2.88929770185,0.260370590987,0.00386103349454,0.0113298726027,0.5,1e-10,1e-10,13,13.0,13
158,GABRB2,GABRB2,2.88472891875,27.8417070057,0.00391750828033,1.10504111343e-06,0.5,1e-10,1e-10,9,9.0,9
159,SEMA4D,SEMA4D,NA,NA,NA,0.000116173268349,0.5,1e-10,1e-10,100,101.0,103
160,HELB,HELB,-2.8784229972,-0.942737774561,0.00399668839149,0.000936045410807,0.5,1e-10,1e-10,103,103.0,103
161,METTL16,METTL16,NA,NA,NA,1.45523245901e-05,0.5,1e-10,1e-10,9,9.0,9
162,RHCE,RHCE,-2.87505838886,-1.37279469108,0.00403952788468,0.000417137775078,0.5,1e-10,1e-10,53,53.0,54
163,RHCE,RHCE,NA,NA,NA,0.000417137775078,0.5,1e-10,1e-10,53,53.0,54
164,LETMD1,LETMD1,2.87473583026,0.328422776786,0.00404365664337,0.00736477003721,0.5,1e-10,1e-10,21,21.0,21
165,FRMD5,FRMD5,NA,NA,NA,3.55526953278e-07,0.5,1e-10,1e-10,5,5.0,5
166,FRMD5,FRMD5,NA,NA,NA,3.55526953278e-07,0.5,1e-10,1e-10,5,5.0,5
167,DCTN5,DCTN5,-2.87423941163,-0.0655452680777,0.00405001829969,0.198594632266,0.5,1e-10,1e-10,116,120.0,120
168,MSRA,MSRA,2.87115784802,1.89542986408,0.00408971250516,0.000220943916906,0.5,1e-10,1e-10,24,24.0,24
169,LOXL1,LOXL1,2.86674410833,0.327064386067,0.00414718188448,0.00773757742981,0.5,1e-10,1e-10,27,28.0,28
170,LOXL1,LOXL1,NA,NA,NA,0.00773757742981,0.5,1e-10,1e-10,27,28.0,28
171,BPTF,BPTF,-2.86658679838,-2.39670974185,0.00414924360589,0.000159978190713,0.5,1e-10,1e-10,18,18.0,18
172,FAM129B,FAM129B,NA,NA,NA,0.0958768523084,0.5,1e-10,1e-10,40,40.0,41
173,BBS7,BBS7,-2.86590955614,-1.71945567129,0.00415813024124,0.000269148192833,0.5,1e-10,1e-10,62,62.0,62
174,PRPF40B,PRPF40B,-2.86405893655,-4.11044847714,0.00418250183063,4.67114491453e-05,0.5,1e-10,1e-10,30,31.0,31
175,CCDC36,CCDC36,-2.8633987837,-0.861914682959,0.00419122697219,0.00110697101462,0.5,1e-10,1e-10,31,31.0,34
176,PET112,PET112,2.8615193536,0.371705989441,0.00421615761334,0.0055475362229,0.5,1e-10,1e-10,63,65.0,67
177,PRPF38A,PRPF38A,2.85906272292,0.944829422437,0.00424894762968,0.000914977719833,0.5,1e-10,1e-10,15,15.0,16
178,TOX4,TOX4,-2.85656899998,-0.184274936711,0.00428246912173,0.0216189263941,0.5,1e-10,1e-10,25,27.0,27
179,LDHD,LDHD,-2.85315572835,-0.138552000155,0.00432874029185,0.0409489191311,0.5,1e-10,1e-10,97,99.0,103
180,TLR9,TLR9,NA,NA,NA,1.98134482065e-05,0.5,1e-10,1e-10,5,5.0,5
181,SLC18B1,SLC18B1,NA,NA,NA,2.319588025e-05,0.5,1e-10,1e-10,3,3.0,3
182,SLC22A3,SLC22A3,2.84109081642,0.23086625636,0.00449595070191,0.0146725972509,0.5,1e-10,1e-10,44,44.0,45
183,ZNF660,ZNF660,-2.83946266491,-0.305708711248,0.00451895828942,0.00625936483507,0.5,1e-10,1e-10,163,165.0,169
184,TMEM69,TMEM69,-2.83930700724,-0.558885226913,0.00452116348172,0.00247893310992,0.5,1e-10,1e-10,35,35.0,35
185,CXCL2,CXCL2,2.83649902536,0.121957032014,0.00456111175745,0.0702502138911,0.5,1e-10,1e-10,3,3.0,3
186,MUC7,MUC7,-2.83426130387,-0.0873590666835,0.00459317573524,0.113378740061,0.5,1e-10,1e-10,69,71.0,72
187,COMTD1,COMTD1,-2.83346298461,-2.25030585369,0.00460466404649,0.000183203676024,0.5,1e-10,1e-10,19,20.0,20
188,GNPNAT1,GNPNAT1,NA,NA,NA,0.000157918409683,0.5,1e-10,1e-10,25,25.0,25
189,FAM110D,FAM110D,2.82837824555,0.0537916803166,0.00467844933947,0.260882743632,0.5,1e-10,1e-10,10,10.0,10
190,FAM110D,FAM110D,NA,NA,NA,0.260882743632,0.5,1e-10,1e-10,10,10.0,10
191,PDE1A,PDE1A,-2.82720432099,-1.10303147136,0.00469563568184,0.000651226162797,0.5,1e-10,1e-10,47,49.0,49
192,SMC2,SMC2,2.82457007107,3.70843030724,0.00473440949906,5.52844868921e-05,0.5,1e-10,1e-10,55,55.0,57
193,HIST1H2BJ,HIST1H2BJ,2.82443599712,4.49284832429,0.00473639067675,3.85070316537e-05,0.5,1e-10,1e-10,25,26.0,26
194,RPS23,RPS23,2.81984448571,0.00638328303375,0.00480469284598,18.1541747752,0.5,1e-10,1e-10,74,76.0,79
195,MAPKAP1,MAPKAP1,-2.8140269578,-0.842582002583,0.00489251253191,0.00118394219489,0.5,1e-10,1e-10,11,11.0,11
196,SNRPD1,SNRPD1,2.8092408357,0.734965339192,0.00496584829832,0.00144323801584,0.5,1e-10,1e-10,18,18.0,18
197,FOXD2,FOXD2,-2.80810773721,-9.43562271396,0.0049833551893,8.75309769039e-06,0.5,1e-10,1e-10,8,8.0,8
198,FOXD2,FOXD2,NA,NA,NA,8.75309769039e-06,0.5,1e-10,1e-10,8,8.0,8
199,CHST4,CHST4,2.80791512978,3.30458800369,0.00498633660615,6.73058346402e-05,0.5,1e-10,1e-10,34,34.0,37
200,SDE2,SDE2,-2.80760135121,-0.883883078097,0.00499119711463,0.00099910481234,0.5,1e-10,1e-10,22,22.0,22
201,C15orf61,C15orf61,-2.80226724116,-0.363137819258,0.00507448190316,0.00591602268006,0.5,1e-10,1e-10,66,66.0,67
202,C15orf61,C15orf61,NA,NA,NA,0.00591602268006,0.5,1e-10,1e-10,66,66.0,67
203,YJEFN3,YJEFN3,-2.80226598057,-0.656231669217,0.00507450173311,0.00228867181228,0.5,1e-10,1e-10,48,48.0,49
204,MASP2,MASP2,-2.8013449191,-3.16010201225,0.00508900942202,7.91792071333e-05,0.5,1e-10,1e-10,11,12.0,12
205,AK1,AK1,NA,NA,NA,0.00036088910923,0.5,1e-10,1e-10,10,10.0,10
206,C19orf38,C19orf38,2.79773665865,2.13697924745,0.00514620514407,0.000166826729469,0.5,1e-10,1e-10,7,7.0,7
207,CDHR4,CDHR4,-2.78969555247,-5.10853187849,0.00527576255093,2.91068954375e-05,0.5,1e-10,1e-10,7,7.0,8
208,CACNA2D2,CACNA2D2,NA,NA,NA,8.84426064885e-07,0.5,1e-10,1e-10,5,5.0,6
209,RBFA,RBFA,2.78702940594,0.115666584161,0.00531936518039,0.0573653030419,0.5,1e-10,1e-10,165,179.0,186
210,SCRN1,SCRN1,2.78185352093,0.765937016827,0.0054049428751,0.00140623347838,0.5,1e-10,1e-10,23,23.0,24
211,UBE2Q2L,UBE2Q2L,2.78014023865,0.233265044744,0.00543354279512,0.0140538806011,0.5,1e-10,1e-10,113,113.0,119
212,UBE2Q2L,UBE2Q2L,NA,NA,NA,0.0140538806011,0.5,1e-10,1e-10,113,113.0,119
213,NARG2,NARG2,-2.77976983945,-5.15464708695,0.0054397438228,2.89551773403e-05,0.5,1e-10,1e-10,25,25.0,25
214,NARG2,NARG2,NA,NA,NA,2.89551773403e-05,0.5,1e-10,1e-10,25,25.0,25
215,NT5C2,NT5C2,2.77873131233,0.328838630078,0.0054571643776,0.00682646342,0.5,1e-10,1e-10,126,126.0,127
216,CRADD,CRADD,2.77808935275,9.65056318552,0.00546795796419,8.49981719416e-06,0.5,1e-10,1e-10,26,26.0,26
217,MAEA,MAEA,2.76969826731,0.0840034222422,0.00561082437692,0.107077636516,0.5,1e-10,1e-10,65,66.0,66
218,SRI,SRI,-2.76893573835,-0.126814473699,0.00562397265711,0.0461342618929,0.5,1e-10,1e-10,25,25.0,26
219,EEF1D,EEF1D,-2.759128647,-0.872225134718,0.00579557147263,0.00114700001948,0.5,1e-10,1e-10,2,3.0,3
220,FAM53A,FAM53A,2.75733168488,1.42866367059,0.00582752062093,0.000370797607222,0.5,1e-10,1e-10,25,25.0,25
221,PPM1B,PPM1B,NA,NA,NA,1.24674037255e-05,0.5,1e-10,1e-10,5,5.0,5
222,TGFA,TGFA,2.75490677591,6.71167905407,0.0058708860656,1.71224333584e-05,0.5,1e-10,1e-10,17,17.0,17
223,TGFA,TGFA,NA,NA,NA,1.71224333584e-05,0.5,1e-10,1e-10,17,17.0,17
224,LRRC57,LRRC57,2.7497321291,0.233572929805,0.00596440006642,0.0126317974881,0.5,1e-10,1e-10,63,63.0,63
225,LRRC57,LRRC57,NA,NA,NA,0.0126317974881,0.5,1e-10,1e-10,63,63.0,63
226,ZC3H13,ZC3H13,2.74449967704,0.11939635043,0.00606032140985,0.0519280415276,0.5,1e-10,1e-10,123,124.0,135
227,ELP2,ELP2,2.74306783302,0.596819779175,0.00608681103021,0.00219201075166,0.5,1e-10,1e-10,44,44.0,45
228,AMOTL2,AMOTL2,-2.74163596738,-0.321510622104,0.00611340529944,0.00749796601505,0.5,1e-10,1e-10,4,4.0,4
229,LYG1,LYG1,-2.73617373088,-0.695272899516,0.00621582001855,0.00143551473579,0.5,1e-10,1e-10,101,101.0,102
230,GTF3C5,GTF3C5,2.73479589765,0.814357897846,0.00624189660908,0.00118761047755,0.5,1e-10,1e-10,34,34.0,34
231,PRRT3,PRRT3,NA,NA,NA,7.2101691885e-08,0.5,1e-10,1e-10,2,2.0,2
232,XCR1,XCR1,-2.73267723283,-5.3035691271,0.00628218621101,2.68246997355e-05,0.5,1e-10,1e-10,78,78.0,80
233,ZCCHC4,ZCCHC4,-2.72970698101,-1.16473435612,0.00633906416849,0.000548076288125,0.5,1e-10,1e-10,65,65.0,66
234,CRHR2,CRHR2,2.72651601301,1.60119819548,0.006400684681,0.000305040008252,0.5,1e-10,1e-10,2,2.0,2
235,ASCC2,ASCC2,2.7237847085,2.40702794312,0.00645385620633,0.000123918364217,0.5,1e-10,1e-10,8,8.0,8
236,SF3B1,SF3B1,2.71952805645,0.118923958857,0.00653751486895,0.0501001085924,0.5,1e-10,1e-10,50,50.0,52
237,ATPAF2,ATPAF2,-2.71635561488,-1.23546305492,0.00660049782794,0.000490806190345,0.5,1e-10,1e-10,37,37.0,38
238,FN1,FN1,-2.7162142452,-0.0266599916014,0.00660331711771,1.10414641994,0.5,1e-10,1e-10,22,23.0,23
239,KIF21B,KIF21B,-2.71617283549,-2.63209681218,0.00660414314335,0.000101808040524,0.5,1e-10,1e-10,31,31.0,31
240,WDR6,WDR6,2.71531470447,0.0173696977093,0.00662128174834,2.48015675852,0.5,1e-10,1e-10,115,115.0,122
241,SLC12A4,SLC12A4,-2.71386778092,-0.513374571132,0.00665027030877,0.00275133620871,0.5,1e-10,1e-10,16,16.0,16
242,TMOD3,TMOD3,NA,NA,NA,9.31190079631e-05,0.5,1e-10,1e-10,2,2.0,2
243,TMOD3,TMOD3,NA,NA,NA,9.31190079631e-05,0.5,1e-10,1e-10,2,2.0,2
244,RNF215,RNF215,NA,NA,NA,2.68787599391e-05,0.5,1e-10,1e-10,37,37.0,37
245,HHIPL1,HHIPL1,-2.70682684501,-2.87050847852,0.00679296778806,8.90944815042e-05,0.5,1e-10,1e-10,16,17.0,17
246,NCMAP,NCMAP,2.70565476026,2.57668014592,0.00681698759176,0.000101838802301,0.5,1e-10,1e-10,9,9.0,9
247,NCMAP,NCMAP,NA,NA,NA,0.000101838802301,0.5,1e-10,1e-10,9,9.0,9
248,PRTG,PRTG,2.70469796006,5.54910919109,0.00683665207087,2.17640969832e-05,0.5,1e-10,1e-10,10,10.0,10
249,PRTG,PRTG,NA,NA,NA,2.17640969832e-05,0.5,1e-10,1e-10,10,10.0,10
250,LMBRD1,LMBRD1,-2.70402320746,-0.660834134725,0.00685055044392,0.00167676220795,0.5,1e-10,1e-10,50,50.0,51
251,MED30,MED30,-2.70384744703,-1.13074729078,0.00685417487524,0.000566348462088,0.5,1e-10,1e-10,8,8.0,8
252,ZC3H12D,ZC3H12D,-2.70275338031,-1.64656942689,0.00687677486298,0.000266925279492,0.5,1e-10,1e-10,38,38.0,40
253,KIAA1211L,KIAA1211L,NA,NA,NA,4.67378688162e-05,0.5,1e-10,1e-10,9,9.0,9
254,CHSY1,CHSY1,NA,NA,NA,0.000143809482479,0.5,1e-10,1e-10,10,10.0,10
255,CHSY1,CHSY1,NA,NA,NA,0.000143809482479,0.5,1e-10,1e-10,10,10.0,10
256,TMEM50B,TMEM50B,-2.6927434316,-0.0182151532895,0.00708667804253,2.24484840553,0.5,1e-10,1e-10,107,107.0,108
257,NBEAL1,NBEAL1,2.69160461348,0.558905933256,0.00711091926925,0.00241246335838,0.5,1e-10,1e-10,42,42.0,43
258,NBEAL1,NBEAL1,NA,NA,NA,0.00241246335838,0.5,1e-10,1e-10,42,42.0,43
259,JMJD1C,JMJD1C,NA,NA,NA,1.22795140319e-05,0.5,1e-10,1e-10,9,9.0,9
260,EBF3,EBF3,-2.69063601346,-0.333411516446,0.00713159574,0.00646971743303,0.5,1e-10,1e-10,24,25.0,25
261,MRGPRE,MRGPRE,NA,NA,NA,5.64781830631e-08,0.5,1e-10,1e-10,1,1.0,1
262,TPM1,TPM1,2.68789767765,0.0152433905925,0.00719034262646,3.15829708256,0.5,1e-10,1e-10,28,28.0,29
263,TPM1,TPM1,NA,NA,NA,3.15829708256,0.5,1e-10,1e-10,28,28.0,29
264,PLCL2,PLCL2,2.6861937282,0.854722693144,0.0072271171805,0.000981726292352,0.5,1e-10,1e-10,56,56.0,57
265,CEP97,CEP97,2.68363043389,2.97055959542,0.00728275607254,8.30631002276e-05,0.5,1e-10,1e-10,63,64.0,64
266,SPIDR,SPIDR,-2.68335593147,-0.942772249496,0.00728873715123,0.000899805947679,0.5,1e-10,1e-10,36,38.0,43
267,ZNF554,ZNF554,2.68080158693,0.380490064025,0.00734460494224,0.00514395262706,0.5,1e-10,1e-10,51,54.0,54
268,SLC7A7,SLC7A7,2.67954500383,0.386709331524,0.00737222924996,0.00488463371919,0.5,1e-10,1e-10,51,55.0,55
269,GATSL2,GATSL2,-2.67681342884,-8.07207723315,0.00743260105853,1.25339702475e-05,0.5,1e-10,1e-10,21,23.0,25
270,COX5A,COX5A,NA,NA,NA,0.00296892543806,0.5,1e-10,1e-10,14,15.0,16
271,COX5A,COX5A,NA,NA,NA,0.00296892543806,0.5,1e-10,1e-10,14,15.0,16
272,ALPK3,ALPK3,-2.67557226906,-0.17862267776,0.00746017873131,0.02245102032,0.5,1e-10,1e-10,14,14.0,15
273,ALPK3,ALPK3,NA,NA,NA,0.02245102032,0.5,1e-10,1e-10,14,14.0,15
274,LYSMD2,LYSMD2,NA,NA,NA,9.88934273988e-05,0.5,1e-10,1e-10,28,28.0,28
275,LYSMD2,LYSMD2,NA,NA,NA,9.88934273988e-05,0.5,1e-10,1e-10,28,28.0,28
276,GLYAT,GLYAT,-2.67359559111,-0.477256652472,0.00750428857449,0.00319790685314,0.5,1e-10,1e-10,18,18.0,20
277,ATP6AP1L,ATP6AP1L,-2.67293105989,-0.159741274913,0.00751917012491,0.0269847669226,0.5,1e-10,1e-10,178,180.0,194
278,CBR1,CBR1,2.67211204625,0.128795746918,0.00753754756497,0.0440200053965,0.5,1e-10,1e-10,139,141.0,145
279,C21orf49,C21orf49,-2.67040090482,-14.0846365948,0.0075760730414,3.41227248151e-06,0.5,1e-10,1e-10,33,33.0,33
280,GCAT,GCAT,2.67006377066,0.27919831399,0.00758368422926,0.00863553971241,0.5,1e-10,1e-10,28,28.0,28
281,RNASET2,RNASET2,2.66953034468,0.062599116147,0.00759574093362,0.168840356055,0.5,1e-10,1e-10,149,158.0,161
282,MTRNR2L4,MTRNR2L4,2.66898968323,50.5655617014,0.00760797870883,2.7267464861e-07,0.5,1e-10,1e-10,5,6.0,6
283,SLIRP,SLIRP,NA,NA,NA,0.000295703044934,0.5,1e-10,1e-10,7,8.0,8
284,TMEM99,TMEM99,-2.66854805421,-0.203794284713,0.00761798801492,0.0164468584722,0.5,1e-10,1e-10,13,13.0,13
285,XYLB,XYLB,2.66389918089,3.91881450467,0.00772407083716,4.25015076324e-05,0.5,1e-10,1e-10,38,38.0,38
286,PQLC3,PQLC3,2.66231680701,0.0345583050009,0.00776047993352,0.621570612788,0.5,1e-10,1e-10,115,115.0,116
287,PQLC3,PQLC3,NA,NA,NA,0.621570612788,0.5,1e-10,1e-10,115,115.0,116
288,C17orf89,C17orf89,-2.66196481062,-0.19913078011,0.00776859995461,0.0196804284077,0.5,1e-10,1e-10,50,55.0,55
289,ZNF19,ZNF19,2.66171094394,3.24179267165,0.00777446099715,6.54039062621e-05,0.5,1e-10,1e-10,21,21.0,23
290,HIST1H4B,HIST1H4B,-2.66074837893,-1.20446472219,0.00779671982811,0.000498264499424,0.5,1e-10,1e-10,53,53.0,54
291,SMEK2,SMEK2,2.65920851856,7.25303194514,0.00783244707447,1.20893428538e-05,0.5,1e-10,1e-10,5,5.0,5
292,HEXIM1,HEXIM1,2.65591382572,0.265244276142,0.00790938230605,0.00983419095316,0.5,1e-10,1e-10,32,33.0,33
293,RTCB,RTCB,-2.65555974971,-0.202865972117,0.00791769057552,0.0163252775077,0.5,1e-10,1e-10,81,81.0,82
294,ANP32B,ANP32B,NA,NA,NA,0.000273665772297,0.5,1e-10,1e-10,3,3.0,3
295,MAN1C1,MAN1C1,NA,NA,NA,9.47725232794e-05,0.5,1e-10,1e-10,4,4.0,4
296,EFNA4,EFNA4,-2.6510996824,-2.08771720083,0.00802301585893,0.000161946248497,0.5,1e-10,1e-10,40,40.0,41
297,EFNA4,EFNA4,NA,NA,NA,0.000161946248497,0.5,1e-10,1e-10,40,40.0,41
298,DLD,DLD,-2.64990824344,-0.270160739393,0.00805136340439,0.00973040390862,0.5,1e-10,1e-10,37,37.0,38
299,THOP1,THOP1,2.64918629308,0.489699704118,0.00806858414987,0.00321092091234,0.5,1e-10,1e-10,78,94.0,97
300,TMEM17,TMEM17,-2.64789171345,-0.560841466286,0.00809954646892,0.00221458120815,0.5,1e-10,1e-10,43,43.0,43
301,RPL24,RPL24,2.64283475801,0.0110167534088,0.00822151482129,5.77904847054,0.5,1e-10,1e-10,87,88.0,89
302,RTFDC1,RTFDC1,NA,NA,NA,0.00120232004573,0.5,1e-10,1e-10,17,17.0,17
303,SLC6A1,SLC6A1,-2.64117351498,-1.47270092664,0.00826193939334,0.000319039756743,0.5,1e-10,1e-10,45,45.0,45
304,C21orf58,C21orf58,2.64002570776,13.0571807959,0.00828997385303,4.54464115946e-06,0.5,1e-10,1e-10,3,4.0,4
305,TMEM161A,TMEM161A,-2.63694006798,-1.11714347995,0.00836576104745,0.0005219886106,0.5,1e-10,1e-10,31,31.0,31
306,EXOC5,EXOC5,NA,NA,NA,1.06319583394e-05,0.5,1e-10,1e-10,5,6.0,6
307,ZNHIT3,ZNHIT3,-2.63233419703,-0.635405298294,0.00848004024437,0.00175732902819,0.5,1e-10,1e-10,49,50.0,51
308,PBRM1,PBRM1,NA,NA,NA,7.19578762865e-05,0.5,1e-10,1e-10,27,27.0,27
309,ADAL,ADAL,2.63085552243,0.290576067418,0.00851702348528,0.00841719050538,0.5,1e-10,1e-10,111,113.0,116
310,ADAL,ADAL,NA,NA,NA,0.00841719050538,0.5,1e-10,1e-10,111,113.0,116
311,H3F3A,H3F3A,2.62284305157,0.0486583016716,0.00871994317964,0.305825760288,0.5,1e-10,1e-10,28,28.0,28
312,SCO2,SCO2,-2.62266015721,-0.0546691126966,0.00872462508137,0.242502083586,0.5,1e-10,1e-10,31,32.0,32
313,S100B,S100B,2.62104654647,0.00637837331079,0.00876602924412,16.9608163523,0.5,1e-10,1e-10,36,37.0,38
314,CC2D1B,CC2D1B,2.6200260214,0.154986207441,0.00879230577665,0.0296967658837,0.5,1e-10,1e-10,75,76.0,76
315,CC2D1B,CC2D1B,NA,NA,NA,0.0296967658837,0.5,1e-10,1e-10,75,76.0,76
316,CCDC66,CCDC66,2.61598251666,0.2086693843,0.00889711130949,0.0158734609613,0.5,1e-10,1e-10,79,79.0,80
317,GNPAT,GNPAT,2.61521805494,0.0888454899306,0.00891705072217,0.0800462704442,0.5,1e-10,1e-10,45,45.0,45
318,MPI,MPI,-2.6144277802,-0.288046536438,0.00893770536258,0.00861197116398,0.5,1e-10,1e-10,57,57.0,59
319,MPI,MPI,NA,NA,NA,0.00861197116398,0.5,1e-10,1e-10,57,57.0,59
320,ANO10,ANO10,NA,NA,NA,0.00039780001206,0.5,1e-10,1e-10,21,21.0,21
321,CD1B,CD1B,2.61245474833,16.2219166611,0.00898945920259,2.54939478866e-06,0.5,1e-10,1e-10,8,8.0,8
322,ST6GALNAC2,ST6GALNAC2,2.61213640202,0.0494911424705,0.00899783464925,0.261551034267,0.5,1e-10,1e-10,119,121.0,124
323,ITIH4,ITIH4,-2.611279023,-0.102761115856,0.00902042629818,0.0657527287712,0.5,1e-10,1e-10,28,28.0,29
324,ZNF75A,ZNF75A,NA,NA,NA,0.0016770981288,0.5,1e-10,1e-10,21,23.0,23
325,DGCR2,DGCR2,2.608164153,0.265191560726,0.00910292893948,0.00936076244283,0.5,1e-10,1e-10,48,49.0,49
326,HNRNPA0,HNRNPA0,NA,NA,NA,3.94120732427e-07,0.5,1e-10,1e-10,1,1.0,1
327,TJP2,TJP2,-2.60630454578,-0.0754364914402,0.00915250433153,0.113664481881,0.5,1e-10,1e-10,60,60.0,63
328,ST18,ST18,2.60410938074,118.127545253,0.00921133543343,4.59272594929e-08,0.5,1e-10,1e-10,7,7.0,8
329,ETFDH,ETFDH,-2.60374074794,-0.121198296211,0.00922124793594,0.0423783182135,0.5,1e-10,1e-10,68,68.0,68
330,SEC24C,SEC24C,-2.603219613,-0.174396868987,0.00923527744917,0.0205454273035,0.5,1e-10,1e-10,36,36.0,36
331,ATF5,ATF5,-2.60119141468,-0.00697424690934,0.00929006023514,15.2880328002,0.5,1e-10,1e-10,67,73.0,75
332,B4GALT7,B4GALT7,2.60092847241,0.214705807718,0.00929718364665,0.0142632226025,0.5,1e-10,1e-10,10,10.0,11
333,HSPA4L,HSPA4L,NA,NA,NA,1.20709919899e-07,0.5,1e-10,1e-10,2,2.0,2
334,WDR73,WDR73,2.59830422528,0.143649721599,0.00936854504206,0.0329180007167,0.5,1e-10,1e-10,49,49.0,49
335,WDR73,WDR73,NA,NA,NA,0.0329180007167,0.5,1e-10,1e-10,49,49.0,49
336,PTEN,PTEN,NA,NA,NA,2.7525042396e-05,0.5,1e-10,1e-10,3,3.0,3
337,GRB7,GRB7,2.59658123646,2.24678550951,0.00941566377918,0.000131230054537,0.5,1e-10,1e-10,23,25.0,25
338,SF3B2,SF3B2,2.59516091693,0.0966724515285,0.00945466422019,0.0738183340907,0.5,1e-10,1e-10,19,19.0,19
339,WDR27,WDR27,2.59469798845,0.77286714647,0.00946740683444,0.00110838497489,0.5,1e-10,1e-10,23,23.0,24
340,TGFBR1,TGFBR1,-2.59293572769,-1.86926524505,0.00951605524945,0.000194323011406,0.5,1e-10,1e-10,11,11.0,12
341,PCDH20,PCDH20,-2.59242726366,-0.93261760987,0.00953013312579,0.00075417473989,0.5,1e-10,1e-10,110,112.0,115
342,XRCC6BP1,XRCC6BP1,2.58938825172,0.0250996472641,0.00961466232808,0.927074594567,0.5,1e-10,1e-10,62,63.0,63
343,FAP,FAP,2.58914835736,0.81032550343,0.00962136329717,0.00111413779837,0.5,1e-10,1e-10,28,29.0,30
344,FAP,FAP,NA,NA,NA,0.00111413779837,0.5,1e-10,1e-10,28,29.0,30
345,AKR1A1,AKR1A1,-2.5884013716,-0.326730587932,0.00964225552576,0.00604507932238,0.5,1e-10,1e-10,20,20.0,20
346,TRIM66,TRIM66,2.58570514089,0.0825930570794,0.00971800247267,0.0927768589522,0.5,1e-10,1e-10,107,107.0,107
347,CTTNBP2,CTTNBP2,2.58363661869,1.1289493606,0.00977647386425,0.000501040367441,0.5,1e-10,1e-10,9,9.0,9
348,NFATC3,NFATC3,2.5810476886,0.432740224234,0.00985009739664,0.0036889426603,0.5,1e-10,1e-10,44,44.0,45
349,NFATC3,NFATC3,NA,NA,NA,0.0036889426603,0.5,1e-10,1e-10,44,44.0,45
350,ADA,ADA,2.58093741004,0.285071897733,0.00985324441944,0.00782276382154,0.5,1e-10,1e-10,13,13.0,13
351,CDC45,CDC45,NA,NA,NA,5.15455336696e-06,0.5,1e-10,1e-10,2,2.0,2
352,VRK1,VRK1,-2.58009474397,-1.70737484443,0.00987732120117,0.000222115976581,0.5,1e-10,1e-10,25,25.0,25
353,PRMT7,PRMT7,-2.57853324738,-0.109714930601,0.00992207511373,0.0551017843369,0.5,1e-10,1e-10,80,80.0,82
354,SAAL1,SAAL1,-2.57791345803,-0.232115102969,0.00993988886268,0.0119525375718,0.5,1e-10,1e-10,81,81.0,82
355,POC1A,POC1A,2.57712657065,1.07882222784,0.00996254632403,0.000523329541329,0.5,1e-10,1e-10,48,50.0,52
356,ZNF525,ZNF525,NA,NA,NA,8.84665101449e-06,0.5,1e-10,1e-10,8,8.0,8
357,PRDX1,PRDX1,-2.57670550868,-0.00905249017668,0.00997468917463,7.73513506006,0.5,1e-10,1e-10,78,78.0,78
358,CCDC23,CCDC23,2.57536797701,0.0518654341299,0.0100133492559,0.238916872996,0.5,1e-10,1e-10,80,83.0,85
359,PBXIP1,PBXIP1,2.57478623142,0.189420369032,0.0100302056641,0.0190965859141,0.5,1e-10,1e-10,17,17.0,17
360,STAM2,STAM2,-2.57280389709,-0.471086997233,0.0100878348673,0.00296148321167,0.5,1e-10,1e-10,60,60.0,60
361,PDZRN4,PDZRN4,2.5726862917,7.40533315169,0.0100912630654,1.23090927908e-05,0.5,1e-10,1e-10,2,2.0,2
362,MTERFD3,MTERFD3,NA,NA,NA,0.000113660154705,0.5,1e-10,1e-10,11,11.0,11
363,NDUFAF3,NDUFAF3,NA,NA,NA,0.00261573987075,0.5,1e-10,1e-10,27,27.0,27
364,FBXO21,FBXO21,-2.56807977939,-1.63537678862,0.0102263617398,0.000235066157533,0.5,1e-10,1e-10,21,21.0,22
365,ARF6,ARF6,-2.56756453824,-0.19619094895,0.0102415722771,0.017303932378,0.5,1e-10,1e-10,80,81.0,83
366,TOX2,TOX2,-2.56442020421,-0.126147984369,0.0103348340138,0.0421949029131,0.5,1e-10,1e-10,18,18.0,18
367,MRAS,MRAS,2.56346893068,0.056479953137,0.010363197557,0.199327879848,0.5,1e-10,1e-10,70,71.0,72
368,GPR160,GPR160,-2.56337368451,-1.54254098261,0.0103660412655,0.000270691850607,0.5,1e-10,1e-10,28,30.0,31
369,SNX32,SNX32,2.56086173789,0.38390800077,0.0104412900542,0.00431498135498,0.5,1e-10,1e-10,42,42.0,42
370,FIBP,FIBP,2.55831460126,0.0579961915416,0.0105180888888,0.18840832035,0.5,1e-10,1e-10,109,109.0,109
371,CXCL11,CXCL11,NA,NA,NA,5.55894542227e-06,0.5,1e-10,1e-10,2,2.0,2
372,YIPF1,YIPF1,NA,NA,NA,8.89406595595e-06,0.5,1e-10,1e-10,9,9.0,9
373,SLC15A4,SLC15A4,NA,NA,NA,5.97839484082e-06,0.5,1e-10,1e-10,4,4.0,4
374,TNFRSF11A,TNFRSF11A,2.55503906818,1.58489695253,0.0106175880099,0.000283163777088,0.5,1e-10,1e-10,50,51.0,52
375,C1orf222,C1orf222,-2.55456042479,-60.3047000682,0.0106321973882,2.15994665104e-07,0.5,1e-10,1e-10,34,36.0,36
376,CEP135,CEP135,NA,NA,NA,2.1244316867e-06,0.5,1e-10,1e-10,12,12.0,12
377,ZNF410,ZNF410,2.55306068001,4.88703681633,0.0106780891315,2.63696963236e-05,0.5,1e-10,1e-10,30,30.0,30
378,VPS8,VPS8,-2.55224303576,-0.243607711091,0.0107031829211,0.0103886848866,0.5,1e-10,1e-10,84,87.0,89
379,NKD2,NKD2,NA,NA,NA,2.84606742882e-06,0.5,1e-10,1e-10,1,1.0,1
380,GOLGA6L20,GOLGA6L20,-2.54919384424,-1.72151690947,0.0107972266863,0.000211358672631,0.5,1e-10,1e-10,113,114.0,119
381,GOLGA6L20,GOLGA6L20,NA,NA,NA,0.000211358672631,0.5,1e-10,1e-10,113,114.0,119
382,HSPBP1,HSPBP1,2.54906282092,0.251580763254,0.0108012841429,0.010066749048,0.5,1e-10,1e-10,52,54.0,57
383,CCDC88A,CCDC88A,-2.54233360686,-0.462937841216,0.011011501688,0.00302592188297,0.5,1e-10,1e-10,81,81.0,83
384,KRTAP5-10,KRTAP5-10,-2.5380411017,-2.47554238601,0.0111474891555,0.00010976108866,0.5,1e-10,1e-10,51,52.0,53
385,MIPOL1,MIPOL1,-2.53743241115,-12.21504208,0.0111668928759,4.18986925988e-06,0.5,1e-10,1e-10,24,24.0,24
386,RP1L1,RP1L1,-2.53467277317,-6.73627599965,0.0112552408954,1.45492899852e-05,0.5,1e-10,1e-10,23,23.0,24
387,POLR2D,POLR2D,2.53179006999,0.231001481912,0.011348191065,0.0120169676756,0.5,1e-10,1e-10,60,61.0,62
388,ESCO1,ESCO1,2.52979244592,6.97175804571,0.0114130017927,1.26900075267e-05,0.5,1e-10,1e-10,7,7.0,7
389,CYP1A1,CYP1A1,NA,NA,NA,0.0505274354945,0.5,1e-10,1e-10,6,6.0,6
390,CYP1A1,CYP1A1,NA,NA,NA,0.0505274354945,0.5,1e-10,1e-10,6,6.0,6
391,MYO19,MYO19,2.52713408556,0.484249087169,0.0114997588528,0.00278922941597,0.5,1e-10,1e-10,11,11.0,12
392,CTSW,CTSW,-2.52211951786,-0.101605264231,0.0116650067127,0.0586105147862,0.5,1e-10,1e-10,39,39.0,39
393,FGF11,FGF11,2.5213182986,3.48622993965,0.0116916040288,5.32979418123e-05,0.5,1e-10,1e-10,5,5.0,5
394,ZNF571,ZNF571,NA,NA,NA,1.41159150825e-05,0.5,1e-10,1e-10,39,39.0,39
395,IRF4,IRF4,2.51918778231,0.444535787854,0.0117625906612,0.00368478461641,0.5,1e-10,1e-10,21,23.0,24
396,SCYL2,SCYL2,2.51228768049,3.5715191258,0.0119951260677,4.57604755517e-05,0.5,1e-10,1e-10,11,11.0,11
397,RAB40B,RAB40B,-2.50958206895,-1.77997681244,0.0120874124447,0.000212595998909,0.5,1e-10,1e-10,19,19.0,19
398,SERPINB6,SERPINB6,2.50903737189,0.282620266294,0.0121060675689,0.00758535230304,0.5,1e-10,1e-10,21,21.0,21
399,WFS1,WFS1,2.50900838094,0.0685019799758,0.0121070611839,0.126127269499,0.5,1e-10,1e-10,51,51.0,51
400,CAP2,CAP2,-2.50850184755,-1.40435226879,0.0121244334119,0.000308720162519,0.5,1e-10,1e-10,2,2.0,2
401,C17orf80,C17orf80,-2.50716627375,-0.27664478913,0.0121703446299,0.00842364550104,0.5,1e-10,1e-10,77,78.0,79
402,CCDC71,CCDC71,NA,NA,NA,0.000435416535878,0.5,1e-10,1e-10,19,19.0,20
403,HEATR5A,HEATR5A,NA,NA,NA,2.69122215068e-06,0.5,1e-10,1e-10,7,7.0,7
404,CCDC147,CCDC147,NA,NA,NA,4.06372324936e-08,0.5,1e-10,1e-10,5,5.0,5
405,DENND1B,DENND1B,2.50477095066,4.94883956287,0.0122530714596,2.44766397032e-05,0.5,1e-10,1e-10,26,26.0,26
406,ACTG1,ACTG1,2.50443947056,0.00540709122497,0.0122645588829,25.2080360647,0.5,1e-10,1e-10,22,23.0,23
407,LIMA1,LIMA1,-2.50321280897,-0.612388053249,0.0123071517975,0.0016767697372,0.5,1e-10,1e-10,12,12.0,12
408,TRMT61A,TRMT61A,2.50309293626,0.388955452228,0.0123113211131,0.00440049429199,0.5,1e-10,1e-10,27,27.0,27
409,LINGO4,LINGO4,2.50204914033,131.51714852,0.0123476784953,3.65068513783e-08,0.5,1e-10,1e-10,4,4.0,4
410,PHLDA2,PHLDA2,2.50166706496,0.663493747171,0.012361010661,0.00157425275413,0.5,1e-10,1e-10,46,49.0,51
411,REST,REST,NA,NA,NA,8.090679426e-05,0.5,1e-10,1e-10,19,19.0,20
412,DUSP4,DUSP4,NA,NA,NA,0.0440817538425,0.5,1e-10,1e-10,16,16.0,16
413,MAVS,MAVS,-2.49721729835,-0.385396206272,0.0125172226974,0.00431009624924,0.5,1e-10,1e-10,26,26.0,26
414,NIPA1,NIPA1,NA,NA,NA,5.25477619111e-06,0.5,1e-10,1e-10,1,1.0,1
415,NIPA1,NIPA1,NA,NA,NA,5.25477619111e-06,0.5,1e-10,1e-10,1,1.0,1
416,MAPK6,MAPK6,NA,NA,NA,6.28007617166e-07,0.5,1e-10,1e-10,3,3.0,3
417,TMEM209,TMEM209,NA,NA,NA,1.59000167214e-05,0.5,1e-10,1e-10,8,8.0,8
418,RAB27A,RAB27A,NA,NA,NA,0.000341499794567,0.5,1e-10,1e-10,33,33.0,35
419,ZNF263,ZNF263,2.49200399545,0.716917857981,0.0127024608504,0.00116478492283,0.5,1e-10,1e-10,35,36.0,36
420,ZNF263,ZNF263,NA,NA,NA,0.00116478492283,0.5,1e-10,1e-10,35,36.0,36
421,HIST1H1C,HIST1H1C,2.4914816805,0.0407763610436,0.0127211527133,0.360238785261,0.5,1e-10,1e-10,57,57.0,57
422,TMED9,TMED9,-2.49119314832,-0.0443486689257,0.0127314887263,0.313996141111,0.5,1e-10,1e-10,23,23.0,23
423,RFC2,RFC2,NA,NA,NA,5.49233067906e-05,0.5,1e-10,1e-10,10,12.0,14
424,ATP8B2,ATP8B2,2.48792616448,0.678807823883,0.0128490406081,0.00129841270431,0.5,1e-10,1e-10,37,37.0,37
425,ATP8B2,ATP8B2,NA,NA,NA,0.00129841270431,0.5,1e-10,1e-10,37,37.0,37
426,ARID4B,ARID4B,NA,NA,NA,3.59416934458e-05,0.5,1e-10,1e-10,14,14.0,14
427,GPX8,GPX8,-2.48619253986,-0.935913700043,0.0129118086992,0.000688266308498,0.5,1e-10,1e-10,6,6.0,7
428,DPP4,DPP4,2.48330328331,0.129500239518,0.0130170208558,0.0384631895707,0.5,1e-10,1e-10,21,21.0,21
429,ZNF652,ZNF652,-2.48300504663,-8.63909155574,0.0130279241917,8.08715853885e-06,0.5,1e-10,1e-10,21,21.0,21
430,PTPRA,PTPRA,NA,NA,NA,6.93055327492e-05,0.5,1e-10,1e-10,6,6.0,6
431,VGLL3,VGLL3,NA,NA,NA,6.645615574e-05,0.5,1e-10,1e-10,3,3.0,3
432,AQR,AQR,2.47841292712,1.77355537921,0.0131968317543,0.000174835215956,0.5,1e-10,1e-10,22,22.0,22
433,ZNF365,ZNF365,2.47699145083,15.689733312,0.0132495075607,2.2425620653e-06,0.5,1e-10,1e-10,32,32.0,33
434,EVA1B,EVA1B,2.47539471807,0.0819831918048,0.013308899463,0.0992296183874,0.5,1e-10,1e-10,10,10.0,10
435,NME5,NME5,-2.47530615129,-9.68114536964,0.0133122006614,6.04544917977e-06,0.5,1e-10,1e-10,8,8.0,8
436,NTRK3,NTRK3,2.47402605069,1.8128798781,0.0133599954587,0.000177269617203,0.5,1e-10,1e-10,16,16.0,16
437,NTRK3,NTRK3,NA,NA,NA,0.000177269617203,0.5,1e-10,1e-10,16,16.0,16
438,C6orf120,C6orf120,-2.47378782104,-0.212024761229,0.0133689069001,0.0137487172698,0.5,1e-10,1e-10,64,64.0,69
439,SGTA,SGTA,-2.47322440147,-3.26035512617,0.0133900036093,6.14510803769e-05,0.5,1e-10,1e-10,1,1.0,1
440,MRPL34,MRPL34,2.47245487602,0.0278139696933,0.0134188652921,0.756856959411,0.5,1e-10,1e-10,126,127.0,130
441,IRF5,IRF5,-2.47220253727,-0.146335198285,0.0134283414268,0.0273046440631,0.5,1e-10,1e-10,109,109.0,114
442,DNAJB9,DNAJB9,NA,NA,NA,1.3982941104e-05,0.5,1e-10,1e-10,1,1.0,1
443,NTMT1,NTMT1,NA,NA,NA,4.99894515834e-05,0.5,1e-10,1e-10,7,7.0,7
444,IQCH,IQCH,2.46868011482,14.7561026688,0.0135612385528,2.71750634594e-06,0.5,1e-10,1e-10,40,40.0,40
445,IQCH,IQCH,NA,NA,NA,2.71750634594e-06,0.5,1e-10,1e-10,40,40.0,40
446,CCRL2,CCRL2,NA,NA,NA,0.00022779404599,0.5,1e-10,1e-10,8,8.0,8
447,C3orf62,C3orf62,-2.46808266211,-0.957511353996,0.0135838946842,0.000667247793419,0.5,1e-10,1e-10,36,36.0,37
448,MST1R,MST1R,-2.4675986327,-0.709568542124,0.0136022741789,0.00115385045122,0.5,1e-10,1e-10,55,55.0,57
449,ZNF589,ZNF589,-2.46156494842,-0.0478614279728,0.0138332349188,0.241737481445,0.5,1e-10,1e-10,150,150.0,154
450,TPM3,TPM3,2.46152645325,0.456431001216,0.0138347195074,0.00321465982166,0.5,1e-10,1e-10,11,12.0,12
451,TPM3,TPM3,NA,NA,NA,0.00321465982166,0.5,1e-10,1e-10,11,12.0,12
452,CUEDC1,CUEDC1,NA,NA,NA,8.39382890755e-05,0.5,1e-10,1e-10,11,11.0,11
453,NT5C,NT5C,-2.45965077812,-0.124125334965,0.0139072266564,0.0412675585524,0.5,1e-10,1e-10,24,24.0,24
454,COX6A1,COX6A1,NA,NA,NA,0.0357391809483,0.5,1e-10,1e-10,28,28.0,29
455,GCM1,GCM1,NA,NA,NA,2.76280835961e-06,0.5,1e-10,1e-10,24,24.0,24
456,FHOD1,FHOD1,2.45660668515,0.0507811676968,0.0140256150185,0.252698400894,0.5,1e-10,1e-10,77,77.0,82
457,ZCCHC11,ZCCHC11,2.45326673494,0.60125601331,0.0141565322153,0.00160493928765,0.5,1e-10,1e-10,84,85.0,86
458,C1orf95,C1orf95,-2.45307391463,-0.579273708099,0.0141641230763,0.00178185231406,0.5,1e-10,1e-10,35,35.0,35
459,LLGL2,LLGL2,-2.45291947306,-1.51914077559,0.0141702056513,0.000263876798843,0.5,1e-10,1e-10,26,26.0,26
460,STRADB,STRADB,NA,NA,NA,0.000373880111061,0.5,1e-10,1e-10,5,5.0,5
461,STRADB,STRADB,NA,NA,NA,0.000373880111061,0.5,1e-10,1e-10,5,5.0,5
462,DMTN,DMTN,2.44776869038,0.112942083672,0.014374390372,0.0510991041804,0.5,1e-10,1e-10,17,17.0,17
463,LPHN1,LPHN1,2.44509591353,3.87003271951,0.0144813624513,4.35666447856e-05,0.5,1e-10,1e-10,6,7.0,7
464,TOB2,TOB2,NA,NA,NA,0.000207296655702,0.5,1e-10,1e-10,4,4.0,4
465,CARS,CARS,2.44295393044,0.900026452933,0.014567596754,0.00075556881764,0.5,1e-10,1e-10,24,24.0,25
466,OSTN,OSTN,2.44263240812,2.89359215311,0.0145805799567,7.11485378791e-05,0.5,1e-10,1e-10,103,107.0,110
467,DDIT3,DDIT3,NA,NA,NA,0.00219737838382,0.5,1e-10,1e-10,6,6.0,6
468,CLDN23,CLDN23,-2.44112633463,-0.659065857791,0.0146415317262,0.00119973364338,0.5,1e-10,1e-10,59,59.0,59
469,HHATL,HHATL,-2.43966614433,-2.85169934973,0.014700840914,7.65925487191e-05,0.5,1e-10,1e-10,10,10.0,10
470,MPP7,MPP7,-2.43960765641,-1.18379132978,0.0147032209481,0.000441818097659,0.5,1e-10,1e-10,20,20.0,20
471,DRG2,DRG2,2.43911030303,0.415683371139,0.0147234733495,0.00341200314928,0.5,1e-10,1e-10,33,33.0,34
472,TNKS,TNKS,NA,NA,NA,1.06554709739e-05,0.5,1e-10,1e-10,17,17.0,18
473,POGZ,POGZ,-2.43558741177,-0.163177605081,0.0148676319074,0.0201668766781,0.5,1e-10,1e-10,30,30.0,30
474,POGZ,POGZ,NA,NA,NA,0.0201668766781,0.5,1e-10,1e-10,30,30.0,30
475,FAIM,FAIM,2.43390792022,0.431847151481,0.0149367943172,0.0031279575957,0.5,1e-10,1e-10,31,33.0,33
476,PTK6,PTK6,-2.43373675329,-10.3160980412,0.0149438589592,7.45517476782e-06,0.5,1e-10,1e-10,7,7.0,9
477,TATDN1,TATDN1,2.43349048829,3.4200133045,0.0149540283186,4.67678252033e-05,0.5,1e-10,1e-10,5,5.0,5
478,NME6,NME6,2.43253288179,0.2200389163,0.0149936300504,0.0113653191968,0.5,1e-10,1e-10,113,113.0,118
479,SPRTN,SPRTN,-2.43249418228,-1.20225386144,0.0149952324056,0.000363424293198,0.5,1e-10,1e-10,19,19.0,19
480,FBXL15,FBXL15,2.43143361399,1.60784245987,0.0150392040439,0.00022159219457,0.5,1e-10,1e-10,40,40.0,41
481,ALDH1L2,ALDH1L2,2.42989676328,0.542277166048,0.0151031240955,0.00191801524006,0.5,1e-10,1e-10,21,21.0,21
482,PARD6A,PARD6A,NA,NA,NA,1.86577000081e-05,0.5,1e-10,1e-10,5,5.0,5
483,PARD6A,PARD6A,NA,NA,NA,1.86577000081e-05,0.5,1e-10,1e-10,5,5.0,5
484,RECQL5,RECQL5,-2.42904275762,-1.61153714724,0.0151387468627,0.000242920362237,0.5,1e-10,1e-10,29,29.0,29
485,HNRNPM,HNRNPM,NA,NA,NA,0.000455299132179,0.5,1e-10,1e-10,3,3.0,3
486,CENPT,CENPT,2.42726126234,0.436630870943,0.0152132958559,0.00308370551125,0.5,1e-10,1e-10,24,24.0,24
487,CENPT,CENPT,NA,NA,NA,0.00308370551125,0.5,1e-10,1e-10,24,24.0,24
488,YIPF5,YIPF5,2.42658119542,0.127396156373,0.0152418392812,0.0331846582748,0.5,1e-10,1e-10,39,39.0,39
489,ZNF502,ZNF502,2.42385751874,0.215783474259,0.0153566291994,0.0123750571282,0.5,1e-10,1e-10,30,30.0,30
490,NIPSNAP3A,NIPSNAP3A,2.42269042174,0.0497763230958,0.0154060492046,0.227129289403,0.5,1e-10,1e-10,65,65.0,66
491,GLT8D1,GLT8D1,NA,NA,NA,8.04383904013e-05,0.5,1e-10,1e-10,18,18.0,18
492,SLC9B2,SLC9B2,NA,NA,NA,1.46980748592e-05,0.5,1e-10,1e-10,18,18.0,19
493,TAC4,TAC4,NA,NA,NA,3.02925612094e-10,0.5,1e-10,1e-10,1,1.0,1
494,EGLN2,EGLN2,2.42034207352,0.392774732671,0.0155059129561,0.00400452164303,0.5,1e-10,1e-10,36,36.0,36
495,ADCY3,ADCY3,2.41745391652,0.0254848482636,0.015629512943,0.818630635329,0.5,1e-10,1e-10,30,31.0,31
496,ADCY3,ADCY3,NA,NA,NA,0.818630635329,0.5,1e-10,1e-10,30,31.0,31
497,GCG,GCG,-2.41633694597,-0.159957108818,0.0156775461494,0.0221074164917,0.5,1e-10,1e-10,7,7.0,7
498,GCG,GCG,NA,NA,NA,0.0221074164917,0.5,1e-10,1e-10,7,7.0,7
499,TXNDC17,TXNDC17,-2.41581583023,-1.04191629316,0.0157000001389,0.000548957026776,0.5,1e-10,1e-10,1,1.0,2
500,TACC3,TACC3,2.41453061149,1.78558223172,0.0157554989916,0.000186310071592,0.5,1e-10,1e-10,10,10.0,10
501,IMPA2,IMPA2,2.41407452669,0.168766531417,0.0157752352801,0.0187197580005,0.5,1e-10,1e-10,65,69.0,74
502,ATG4C,ATG4C,-2.41187188381,-1.53215386796,0.0158708572881,0.000230029920089,0.5,1e-10,1e-10,73,73.0,73
503,SLC25A21-AS1,SLC25A21-AS1,2.41110017294,1.1012097265,0.0159044794789,0.000476902167369,0.5,1e-10,1e-10,87,87.0,87
504,C1orf50,C1orf50,-2.41051977874,-0.554076574824,0.0159298075643,0.00182929461147,0.5,1e-10,1e-10,61,61.0,61
505,PLAU,PLAU,-2.40935156539,-0.0414960457643,0.0159808953152,0.31444022882,0.5,1e-10,1e-10,20,20.0,20
506,ARL17B,ARL17B,-2.40888117028,-0.263526332258,0.016001507056,0.00816005498149,0.5,1e-10,1e-10,121,124.0,140
507,MRPL11,MRPL11,2.40829337984,0.727976031398,0.0160272956648,0.00106233699331,0.5,1e-10,1e-10,21,21.0,21
508,CRTAP,CRTAP,-2.40737875084,-0.0191973145073,0.0160674965928,1.46539478269,0.5,1e-10,1e-10,54,54.0,54
509,MOB3A,MOB3A,2.4055914668,0.54710407079,0.0161463094736,0.00209290432136,0.5,1e-10,1e-10,22,26.0,26
510,DHX30,DHX30,NA,NA,NA,1.2274552277e-05,0.5,1e-10,1e-10,7,7.0,7
511,TNFRSF14,TNFRSF14,-2.4028822021,-0.0929762940514,0.0162664263546,0.0650214555118,0.5,1e-10,1e-10,8,8.0,8
512,TNFRSF14,TNFRSF14,NA,NA,NA,0.0650214555118,0.5,1e-10,1e-10,8,8.0,8
513,CDH7,CDH7,NA,NA,NA,4.00517800605e-08,0.5,1e-10,1e-10,4,4.0,4
514,GPX1,GPX1,NA,NA,NA,0.804974003711,0.5,1e-10,1e-10,35,35.0,37
515,MXRA8,MXRA8,2.39858324921,0.074504542711,0.0164586347671,0.12277511473,0.5,1e-10,1e-10,17,25.0,26
516,MXRA8,MXRA8,NA,NA,NA,0.12277511473,0.5,1e-10,1e-10,17,25.0,26
517,TPP1,TPP1,-2.39828395633,-0.125770008601,0.0164720902871,0.0331629425663,0.5,1e-10,1e-10,36,36.0,36
518,UGDH,UGDH,NA,NA,NA,0.000431014790131,0.5,1e-10,1e-10,9,9.0,9
519,PHF21A,PHF21A,NA,NA,NA,7.78027685995e-06,0.5,1e-10,1e-10,6,6.0,6
520,SREK1IP1,SREK1IP1,2.39616803564,3.19805230013,0.0165674931518,5.42408992505e-05,0.5,1e-10,1e-10,20,20.0,20
521,C3orf18,C3orf18,-2.39271262588,-2.18558123701,0.0167243345481,0.000111229414409,0.5,1e-10,1e-10,27,27.0,30
522,TTC26,TTC26,NA,NA,NA,5.54157285708e-09,0.5,1e-10,1e-10,3,3.0,3
523,LIMS1,LIMS1,2.39083894222,0.212079859467,0.0168099251326,0.0119797477584,0.5,1e-10,1e-10,52,52.0,54
524,LIMS1,LIMS1,NA,NA,NA,0.0119797477584,0.5,1e-10,1e-10,52,52.0,54
525,ZDHHC5,ZDHHC5,NA,NA,NA,6.87889170239e-05,0.5,1e-10,1e-10,4,4.0,4
526,KLHDC9,KLHDC9,NA,NA,NA,1.13656774542e-06,0.5,1e-10,1e-10,1,1.0,1
527,KLHDC9,KLHDC9,NA,NA,NA,1.13656774542e-06,0.5,1e-10,1e-10,1,1.0,1
528,CTBP2,CTBP2,2.38970838193,1.51881020807,0.0168617553552,0.000273957066851,0.5,1e-10,1e-10,35,35.0,35
529,THAP4,THAP4,2.38750994231,1.1916868196,0.01696294393,0.000408642282219,0.5,1e-10,1e-10,9,9.0,9
530,THAP4,THAP4,NA,NA,NA,0.000408642282219,0.5,1e-10,1e-10,9,9.0,9
531,EXOSC9,EXOSC9,2.38519390045,0.646281205864,0.0170701214863,0.00132949292996,0.5,1e-10,1e-10,47,47.0,49
532,GPBP1L1,GPBP1L1,-2.38478257442,-0.179608095625,0.0170892180881,0.0170623459948,0.5,1e-10,1e-10,74,74.0,75
533,RIF1,RIF1,-2.38367499312,-0.192114405856,0.0171407328983,0.0142565773916,0.5,1e-10,1e-10,80,80.0,80
534,UQCR10,UQCR10,-2.38259732675,-0.710313104226,0.0171909870474,0.00106883913494,0.5,1e-10,1e-10,7,7.0,7
535,LOX,LOX,-2.38210738951,-0.126463572068,0.0172138766921,0.0409170809902,0.5,1e-10,1e-10,12,12.0,13
536,ISLR2,ISLR2,-2.38070206153,-1.37151068332,0.0172796813611,0.000279954746692,0.5,1e-10,1e-10,21,21.0,22
537,ISLR2,ISLR2,NA,NA,NA,0.000279954746692,0.5,1e-10,1e-10,21,21.0,22
538,CIPC,CIPC,NA,NA,NA,7.01372862265e-05,0.5,1e-10,1e-10,20,20.0,20
539,HRASLS,HRASLS,2.37888052006,0.887147417678,0.0173653035428,0.000728082309403,0.5,1e-10,1e-10,62,64.0,65
540,FAM209B,FAM209B,-2.37782954179,-0.143367106168,0.0174148742077,0.0318495603566,0.5,1e-10,1e-10,929,949.0,978
541,GPR63,GPR63,-2.37735699397,-1.19144691002,0.0174372029059,0.000397701326447,0.5,1e-10,1e-10,75,75.0,75
542,KLC1,KLC1,2.37491739406,0.651771720182,0.017552877977,0.00142084179926,0.5,1e-10,1e-10,17,17.0,17
543,FCGR3A,FCGR3A,2.37366896735,0.0293852934158,0.0176123326546,0.687558027249,0.5,1e-10,1e-10,110,115.0,120
544,CYP7B1,CYP7B1,-2.37205692694,-0.460915652534,0.017689365035,0.00265677760149,0.5,1e-10,1e-10,20,20.0,21
545,MAP6D1,MAP6D1,-2.37127916629,-2.18398537799,0.0177266363101,0.000110581677637,0.5,1e-10,1e-10,14,14.0,14
546,HIST1H2AH,HIST1H2AH,NA,NA,NA,2.27598899533e-06,0.5,1e-10,1e-10,10,11.0,11
547,TSPAN31,TSPAN31,2.36910111175,1.05496648953,0.017831377899,0.000459420728725,0.5,1e-10,1e-10,19,19.0,19
548,NDUFA4L2,NDUFA4L2,-2.36830906532,-0.123042924841,0.0178696012605,0.0391180018577,0.5,1e-10,1e-10,15,15.0,15
549,PPP2CB,PPP2CB,2.36830320068,0.619067956479,0.0178698845494,0.00130402537267,0.5,1e-10,1e-10,26,26.0,27
550,SYNJ1,SYNJ1,NA,NA,NA,3.92970984533e-07,0.5,1e-10,1e-10,1,1.0,1
551,C2CD2,C2CD2,-2.36753630353,-0.107739833343,0.0179069631311,0.0450830180223,0.5,1e-10,1e-10,34,34.0,34
552,ENPP6,ENPP6,-2.36702805351,-3.50053943718,0.0179315735463,4.68670248288e-05,0.5,1e-10,1e-10,36,37.0,37
553,SERP2,SERP2,NA,NA,NA,8.69568644933e-09,0.5,1e-10,1e-10,4,4.0,4
554,ZNF703,ZNF703,-2.36493180196,-0.363903516118,0.0180333913554,0.00421945248353,0.5,1e-10,1e-10,14,14.0,15
555,C17orf51,C17orf51,-2.36399537989,-0.821897900019,0.0180790380447,0.000863310994613,0.5,1e-10,1e-10,49,51.0,56
556,CENPO,CENPO,2.36384698821,0.197271807741,0.0180862808042,0.0130590207364,0.5,1e-10,1e-10,80,80.0,82
557,NSUN6,NSUN6,-2.36124085534,-0.124696474272,0.0182138968092,0.0344084779525,0.5,1e-10,1e-10,60,60.0,63
558,CDC25A,CDC25A,-2.35986698604,-1.26874116032,0.0182814886953,0.000319661524579,0.5,1e-10,1e-10,52,52.0,52
559,MFSD1,MFSD1,2.35979532752,0.111330869044,0.0182850201826,0.0420505592084,0.5,1e-10,1e-10,14,14.0,14
560,GINM1,GINM1,2.35828738536,0.0617137144078,0.018359473492,0.13877396834,0.5,1e-10,1e-10,31,31.0,31
561,RBM6,RBM6,2.35812805384,0.00920123236268,0.0183673558248,6.11200890033,0.5,1e-10,1e-10,128,129.0,130
562,ECHDC1,ECHDC1,2.35335677047,0.0271268114518,0.0186047738496,0.785292640327,0.5,1e-10,1e-10,42,42.0,44
563,ZNF486,ZNF486,2.35297625524,2.40460529327,0.0186238233057,0.000129992029359,0.5,1e-10,1e-10,37,40.0,43
564,SLC14A2,SLC14A2,NA,NA,NA,1.99925344901e-10,0.5,1e-10,1e-10,1,1.0,1
565,PLEKHA2,PLEKHA2,2.3511491518,0.366171935863,0.0187155301459,0.00388227980381,0.5,1e-10,1e-10,85,86.0,88
566,ACAD8,ACAD8,-2.35097416055,-1.38445574843,0.0187243340845,0.000295589540267,0.5,1e-10,1e-10,10,10.0,10
567,GMPS,GMPS,NA,NA,NA,2.03898157276e-06,0.5,1e-10,1e-10,9,9.0,9
568,SLMAP,SLMAP,-2.34782842128,-0.676901019393,0.0188832176277,0.00120191812699,0.5,1e-10,1e-10,34,34.0,34
569,RAB39A,RAB39A,-2.34782170914,-2.13317146419,0.0188835578982,0.000110414453789,0.5,1e-10,1e-10,21,22.0,24
570,TMEFF2,TMEFF2,2.34651771952,10.2445123564,0.0189497651443,4.76128862194e-06,0.5,1e-10,1e-10,3,3.0,3
571,ZNF177,ZNF177,2.3435902294,0.270519208674,0.0190991419337,0.00685261229815,0.5,1e-10,1e-10,21,22.0,23
572,RCAN2,RCAN2,NA,NA,NA,0.00111272447459,0.5,1e-10,1e-10,7,7.0,7
573,ATP6V0C,ATP6V0C,NA,NA,NA,0.000480923075363,0.5,1e-10,1e-10,2,2.0,2
574,IVD,IVD,2.34021196243,0.073598341736,0.0192727983166,0.0792802912891,0.5,1e-10,1e-10,39,40.0,41
575,IVD,IVD,NA,NA,NA,0.0792802912891,0.5,1e-10,1e-10,39,40.0,41
576,PNPT1,PNPT1,2.33899558249,3.21007880497,0.0193356621165,5.41484986825e-05,0.5,1e-10,1e-10,14,14.0,15
577,CATSPER1,CATSPER1,2.3383735697,2.65691819828,0.0193678775806,7.47062615104e-05,0.5,1e-10,1e-10,25,25.0,25
578,ZNF180,ZNF180,-2.33657967666,-0.177861195049,0.0194610502272,0.0172735243967,0.5,1e-10,1e-10,301,303.0,313
579,TRIM7,TRIM7,2.33652499627,0.418936188868,0.0194638964002,0.00313845651993,0.5,1e-10,1e-10,108,117.0,123
580,NAT8L,NAT8L,2.33591371972,0.188582806434,0.0194957387688,0.0151623233201,0.5,1e-10,1e-10,21,21.0,21
581,PLGLB2,PLGLB2,-2.33486078167,-0.751206863349,0.0195506947062,0.000993783185862,0.5,1e-10,1e-10,23,23.0,26
582,RGCC,RGCC,2.33433760935,0.00402404973414,0.0195780508979,33.0415950877,0.5,1e-10,1e-10,63,63.0,65
583,TACR2,TACR2,2.33249581082,10.0201397542,0.0196746230424,5.37393844944e-06,0.5,1e-10,1e-10,6,7.0,7
584,SECISBP2,SECISBP2,NA,NA,NA,0.0001059868956,0.5,1e-10,1e-10,21,21.0,21
585,ZNF667,ZNF667,2.33160570304,0.819487048626,0.0197214435354,0.000822602412118,0.5,1e-10,1e-10,58,61.0,61
586,XRCC3,XRCC3,2.33083655092,0.263124456644,0.0197619799845,0.00751573848791,0.5,1e-10,1e-10,59,59.0,59
587,WWOX,WWOX,NA,NA,NA,0.0105361410808,0.5,1e-10,1e-10,109,112.0,113
588,SNX14,SNX14,-2.33042012343,-2.0030395853,0.0197839572119,0.000121460283724,0.5,1e-10,1e-10,9,10.0,10
589,SULT4A1,SULT4A1,NA,NA,NA,1.44780014761e-07,0.5,1e-10,1e-10,1,1.0,1
590,KATNAL2,KATNAL2,2.32944196533,0.483497882226,0.0198356640897,0.00236326254975,0.5,1e-10,1e-10,120,120.0,120
591,RRM1,RRM1,-2.32845343976,-0.093066144585,0.019888038841,0.064190395745,0.5,1e-10,1e-10,87,87.0,87
592,RMND5A,RMND5A,NA,NA,NA,3.08081877791e-05,0.5,1e-10,1e-10,7,7.0,7
593,LDB3,LDB3,NA,NA,NA,4.49433088987e-06,0.5,1e-10,1e-10,1,1.0,2
594,LYZ,LYZ,2.3250445129,0.00584485279489,0.0200695801458,15.2057419974,0.5,1e-10,1e-10,7,7.0,7
595,SLC22A14,SLC22A14,2.32436113416,4.88452927851,0.0201061467864,2.44607357213e-05,0.5,1e-10,1e-10,22,22.0,23
596,EHBP1L1,EHBP1L1,2.32341484786,0.15983308006,0.0201568772339,0.0218837290082,0.5,1e-10,1e-10,53,53.0,53
597,DDX17,DDX17,2.32154776111,0.0225373444609,0.0202572995234,1.03228936573,0.5,1e-10,1e-10,37,38.0,38
598,TAOK2,TAOK2,NA,NA,NA,8.41884413795e-10,0.5,1e-10,1e-10,1,1.0,1
599,SMCO2,SMCO2,2.32041037952,3.8533690103,0.0203186879304,3.52488462352e-05,0.5,1e-10,1e-10,69,69.0,72
600,HOXD10,HOXD10,-2.31990762003,-0.432400993144,0.020345875278,0.00295346686051,0.5,1e-10,1e-10,113,115.0,118
601,ZNF132,ZNF132,2.31955331003,0.229133202611,0.0203650540912,0.0105450305481,0.5,1e-10,1e-10,67,67.0,67
602,DDX59,DDX59,2.31930057183,0.150285161876,0.0203787444546,0.0237922818891,0.5,1e-10,1e-10,104,106.0,106
603,LRIG3,LRIG3,NA,NA,NA,0.000276637619529,0.5,1e-10,1e-10,11,11.0,11
604,GDF3,GDF3,NA,NA,NA,7.91769642139e-09,0.5,1e-10,1e-10,1,1.0,3
605,TMEM98,TMEM98,2.31768323038,0.113477049947,0.0204665430741,0.0392802443279,0.5,1e-10,1e-10,133,136.0,137
606,ZNF558,ZNF558,-2.3163882484,-0.343095209288,0.0205370798138,0.00441759340516,0.5,1e-10,1e-10,14,14.0,15
607,PLEKHO1,PLEKHO1,NA,NA,NA,0.000223933671334,0.5,1e-10,1e-10,5,5.0,6
608,ZNF821,ZNF821,-2.31334706978,-1.12326176263,0.0207035647127,0.000430414144985,0.5,1e-10,1e-10,25,25.0,25
609,ZNF821,ZNF821,NA,NA,NA,0.000430414144985,0.5,1e-10,1e-10,25,25.0,25
610,MAP2,MAP2,-2.3130905724,-0.823700733542,0.0207176599431,0.000852410886287,0.5,1e-10,1e-10,55,55.0,60
611,IFI27,IFI27,-2.31274875736,-0.0154025489674,0.0207364566134,2.28681757164,0.5,1e-10,1e-10,15,15.0,15
612,ZNF559,ZNF559,2.31155731422,0.10782559725,0.0208020912563,0.0416999690847,0.5,1e-10,1e-10,57,58.0,59
613,UBE2W,UBE2W,2.31114513188,1.69794691429,0.0208248398261,0.000168982182056,0.5,1e-10,1e-10,46,46.0,46
614,CKLF,CKLF,2.31085688052,0.0992883510766,0.0208407614583,0.0508007361641,0.5,1e-10,1e-10,76,77.0,83
615,TOMM20,TOMM20,-2.31006337434,-0.215044787324,0.0208846457785,0.0110228702017,0.5,1e-10,1e-10,32,33.0,33
616,GAB1,GAB1,2.30878060361,0.77043057113,0.0209557588834,0.000867252604384,0.5,1e-10,1e-10,39,40.0,41
617,CCL3,CCL3,2.30848293842,0.288945527025,0.0209722907143,0.0069794724058,0.5,1e-10,1e-10,10,10.0,10
618,CASP7,CASP7,2.30811710612,0.0204625043457,0.0209926239995,1.20452547163,0.5,1e-10,1e-10,97,98.0,98
619,USP39,USP39,-2.30542619883,-0.209310568477,0.0211427156215,0.0114878481145,0.5,1e-10,1e-10,32,32.0,32
620,CBY1,CBY1,-2.30339285507,-0.0599060153146,0.0212567493929,0.142003905557,0.5,1e-10,1e-10,75,77.0,79
621,NUDT19,NUDT19,2.30217988959,0.117139560281,0.0213250295924,0.0413595267604,0.5,1e-10,1e-10,84,85.0,87
622,WBSCR16,WBSCR16,2.30039973434,0.196182297548,0.021425583872,0.0169119603896,0.5,1e-10,1e-10,12,12.0,12
623,CEP70,CEP70,-2.29943844257,-2.92345032221,0.021480055113,6.06043755183e-05,0.5,1e-10,1e-10,35,36.0,37
624,TMEM126A,TMEM126A,-2.29748187519,-0.149395605748,0.0215912958509,0.0227585274756,0.5,1e-10,1e-10,26,26.0,26
625,KRTAP11-1,KRTAP11-1,NA,NA,NA,0.0684877307691,0.5,1e-10,1e-10,9,9.0,9
626,EHD1,EHD1,2.29628879046,0.108263844085,0.0216593746074,0.0460339048277,0.5,1e-10,1e-10,79,80.0,84
627,NLRP3,NLRP3,NA,NA,NA,2.03471786507e-06,0.5,1e-10,1e-10,3,3.0,3
628,NELFCD,NELFCD,-2.29578972039,-0.0267680085488,0.0216879074864,0.804758299068,0.5,1e-10,1e-10,101,107.0,109
629,CUTC,CUTC,-2.29540735681,-0.0898839741116,0.0217097901412,0.0603525375252,0.5,1e-10,1e-10,43,43.0,45
630,SSH1,SSH1,2.29433815494,3.11364160259,0.0217710825562,5.19337862983e-05,0.5,1e-10,1e-10,4,4.0,4
631,ALKBH4,ALKBH4,2.29422637814,4.4584661451,0.0217774988913,2.72518773851e-05,0.5,1e-10,1e-10,22,23.0,23
632,KLF1,KLF1,NA,NA,NA,4.26906662276e-07,0.5,1e-10,1e-10,4,4.0,4
633,MLF1,MLF1,-2.2937367242,-0.253476553115,0.0218056259456,0.00755956274726,0.5,1e-10,1e-10,68,69.0,69
634,PPP1R16A,PPP1R16A,-2.29134763744,-0.862404858569,0.0219433154659,0.000740765892825,0.5,1e-10,1e-10,14,15.0,15
635,FUT11,FUT11,2.29097552129,0.128592896002,0.0219648294687,0.029219437071,0.5,1e-10,1e-10,74,75.0,76
636,ENOX1,ENOX1,-2.29016034496,-5.71189416942,0.0220120232664,1.51014174043e-05,0.5,1e-10,1e-10,11,11.0,11
637,ITPRIP,ITPRIP,2.28982568367,0.199671470714,0.022031423665,0.012233554059,0.5,1e-10,1e-10,14,14.0,14
638,NDRG3,NDRG3,2.28890160402,1.10119906059,0.0220850700519,0.000427301424397,0.5,1e-10,1e-10,10,10.0,10
639,MPPE1,MPPE1,-2.28869055104,-0.348060871762,0.0220973384183,0.00474076392811,0.5,1e-10,1e-10,47,52.0,52
640,FRMD3,FRMD3,NA,NA,NA,0.00397404558401,0.5,1e-10,1e-10,76,76.0,77
641,SUN2,SUN2,-2.28789070911,-0.136947137372,0.0221438865038,0.0274557333601,0.5,1e-10,1e-10,23,23.0,23
642,TSNARE1,TSNARE1,-2.28743596818,-0.250200622661,0.0221703888905,0.00829759359875,0.5,1e-10,1e-10,79,80.0,82
643,SRRM2,SRRM2,2.2873685385,0.0247915226827,0.0221743210525,0.990881146659,0.5,1e-10,1e-10,108,113.0,113
644,SNUPN,SNUPN,2.2866376062,0.236714746203,0.0222169843092,0.00887626154455,0.5,1e-10,1e-10,89,90.0,91
645,SNUPN,SNUPN,NA,NA,NA,0.00887626154455,0.5,1e-10,1e-10,89,90.0,91
646,MAP7,MAP7,2.28605722732,1.53397658807,0.022250910849,0.000285742650291,0.5,1e-10,1e-10,30,31.0,31
647,CSDC2,CSDC2,-2.28556486139,-111.997750275,0.0222797278295,4.10505946139e-08,0.5,1e-10,1e-10,2,2.0,2
648,RASAL2,RASAL2,NA,NA,NA,0.000365349920566,0.5,1e-10,1e-10,12,12.0,12
649,MAP1LC3B2,MAP1LC3B2,NA,NA,NA,0.000123671559455,0.5,1e-10,1e-10,5,5.0,5
650,NKIRAS1,NKIRAS1,2.27832708079,2.81907976992,0.0227070973452,6.10893645659e-05,0.5,1e-10,1e-10,12,12.0,12
651,MARC1,MARC1,-2.27691374013,-0.0232714509129,0.0227913772171,0.936394003909,0.5,1e-10,1e-10,30,30.0,30
652,FREM1,FREM1,2.27485782441,2.14512489218,0.0229144600998,0.000116875588588,0.5,1e-10,1e-10,27,27.0,29
653,TMEM89,TMEM89,2.27469815779,3.11518062914,0.0229240430852,5.47032400574e-05,0.5,1e-10,1e-10,20,20.0,20
654,FAM133B,FAM133B,NA,NA,NA,1.51095113623e-05,0.5,1e-10,1e-10,5,5.0,6
655,UBXN7,UBXN7,NA,NA,NA,4.44324110069e-06,0.5,1e-10,1e-10,4,4.0,4
656,TDRP,TDRP,2.27109287066,0.938016588405,0.0231413564938,0.000635946604181,0.5,1e-10,1e-10,18,19.0,19
657,OSM,OSM,-2.27108073426,-4.08532573933,0.0231420910417,2.97111858735e-05,0.5,1e-10,1e-10,8,8.0,9
658,ZNF763,ZNF763,-2.27095678853,-0.644847067536,0.0231495939398,0.00138191876578,0.5,1e-10,1e-10,21,21.0,21
659,PSMC6,PSMC6,-2.27054709613,-2.89283564109,0.0231744091833,5.77723920798e-05,0.5,1e-10,1e-10,15,15.0,15
660,DIDO1,DIDO1,2.26980716109,0.216275130823,0.0232192858973,0.0105811471382,0.5,1e-10,1e-10,46,47.0,48
661,ISYNA1,ISYNA1,2.26943823344,0.0835402660299,0.0232416893624,0.0750815534677,0.5,1e-10,1e-10,28,31.0,31
662,PTPLA,PTPLA,2.26840644906,0.656923377252,0.0233044450696,0.00122458390803,0.5,1e-10,1e-10,26,27.0,28
663,TSG101,TSG101,NA,NA,NA,0.0021389621214,0.5,1e-10,1e-10,30,30.0,30
664,FAM159A,FAM159A,2.26785276733,8.72270404648,0.0233381819891,6.37204160374e-06,0.5,1e-10,1e-10,36,36.0,38
665,ARHGDIG,ARHGDIG,-2.26759652719,-1.91656108172,0.0233538095512,0.000146193453302,0.5,1e-10,1e-10,13,20.0,21
666,FOXRED1,FOXRED1,2.26495168631,0.04935779321,0.0235156444826,0.212869221576,0.5,1e-10,1e-10,107,108.0,109
667,HEYL,HEYL,NA,NA,NA,0.00144437564627,0.5,1e-10,1e-10,3,3.0,3
668,TIGD7,TIGD7,2.2635120668,0.652121119173,0.0236041416136,0.00116177607405,0.5,1e-10,1e-10,43,43.0,44
669,DONSON,DONSON,NA,NA,NA,1.93745364932e-06,0.5,1e-10,1e-10,5,5.0,5
670,CTXN1,CTXN1,2.26263847372,4.05248215643,0.0236579844099,3.86713340088e-05,0.5,1e-10,1e-10,11,13.0,13
671,RPN1,RPN1,2.26248724305,0.0348614472691,0.0236673161322,0.390580176927,0.5,1e-10,1e-10,56,58.0,58
672,C11orf45,C11orf45,-2.26186662968,-1.79236923879,0.0237056446716,0.000169475603406,0.5,1e-10,1e-10,97,102.0,104
673,S100A8,S100A8,2.26142749259,0.0286139183842,0.023732797918,0.574854740794,0.5,1e-10,1e-10,27,27.0,28
674,S100A8,S100A8,NA,NA,NA,0.574854740794,0.5,1e-10,1e-10,27,27.0,28
675,GLI3,GLI3,-2.26052463226,-2.18634766624,0.0237887094287,9.81786992668e-05,0.5,1e-10,1e-10,10,10.0,10
676,SMARCD3,SMARCD3,NA,NA,NA,9.33013202227e-05,0.5,1e-10,1e-10,4,4.0,4
677,FGFR1,FGFR1,2.259208519,0.154896673285,0.0238704171617,0.0206986410344,0.5,1e-10,1e-10,33,33.0,33
678,AARS2,AARS2,-2.2584563083,-3.0532313332,0.0239172255895,5.49156583508e-05,0.5,1e-10,1e-10,6,6.0,6
679,EDIL3,EDIL3,NA,NA,NA,9.68808392807e-05,0.5,1e-10,1e-10,4,4.0,4
680,VPS45,VPS45,2.25486599004,5.55213380645,0.024141741641,1.46273083347e-05,0.5,1e-10,1e-10,6,6.0,7
681,SFSWAP,SFSWAP,-2.25473928215,-1.05796559186,0.0241496984302,0.000425003584284,0.5,1e-10,1e-10,19,19.0,19
682,OR10Q1,OR10Q1,NA,NA,NA,6.65375921489e-11,0.5,1e-10,1e-10,1,1.0,1
683,SEC14L5,SEC14L5,-2.2516655394,-211.068365462,0.0243434159351,1.18155016528e-08,0.5,1e-10,1e-10,2,2.0,2
684,APTX,APTX,NA,NA,NA,0.0523087673452,0.5,1e-10,1e-10,108,108.0,108
685,FAM219B,FAM219B,-2.2499182606,-0.272580505113,0.0244541345473,0.00679917397342,0.5,1e-10,1e-10,27,27.0,28
686,FAM219B,FAM219B,NA,NA,NA,0.00679917397342,0.5,1e-10,1e-10,27,27.0,28
687,TGDS,TGDS,-2.24960374833,-1.61940930136,0.0244741103063,0.000193114685389,0.5,1e-10,1e-10,14,15.0,15
688,INSC,INSC,NA,NA,NA,5.90035612958e-06,0.5,1e-10,1e-10,26,26.0,26
689,NLRP12,NLRP12,-2.24782222387,-13.7255083407,0.0245875281633,3.46772760009e-06,0.5,1e-10,1e-10,6,6.0,6
690,SLC37A1,SLC37A1,2.24759688535,6.52467227948,0.0246019063657,1.22842375886e-05,0.5,1e-10,1e-10,22,23.0,23
691,RB1CC1,RB1CC1,2.24668338934,0.286846905701,0.0246602685644,0.00572914323207,0.5,1e-10,1e-10,34,35.0,35
692,ANKRD13A,ANKRD13A,NA,NA,NA,5.00696168267e-09,0.5,1e-10,1e-10,1,1.0,1
693,CDC14A,CDC14A,2.2459038468,2.25596817025,0.0247101674416,9.86620189133e-05,0.5,1e-10,1e-10,3,3.0,3
694,NAGK,NAGK,2.24589133972,0.10259965589,0.024710968738,0.0443156704246,0.5,1e-10,1e-10,43,43.0,43
695,FAM227A,FAM227A,2.24549070801,10.8810181787,0.0247366480877,4.09319062362e-06,0.5,1e-10,1e-10,25,26.0,26
696,BCL9,BCL9,NA,NA,NA,9.65984727495e-06,0.5,1e-10,1e-10,1,1.0,1
697,C12orf75,C12orf75,2.24341612868,0.0634053445357,0.0248699927842,0.124697102969,0.5,1e-10,1e-10,157,162.0,162
698,SLC17A5,SLC17A5,2.24250613709,0.15935351109,0.0249286791146,0.0188650303428,0.5,1e-10,1e-10,46,47.0,48
699,CITED4,CITED4,-2.24209804852,-0.296433460699,0.0249550361059,0.00535477740744,0.5,1e-10,1e-10,46,46.0,47
700,PALB2,PALB2,2.24179100372,3.92286135028,0.0249748829437,3.32558187758e-05,0.5,1e-10,1e-10,11,11.0,11
701,PALB2,PALB2,NA,NA,NA,3.32558187758e-05,0.5,1e-10,1e-10,11,11.0,11
702,KLHL17,KLHL17,-2.24093345658,-2.58234195095,0.0250303856958,7.80590779809e-05,0.5,1e-10,1e-10,13,19.0,20
703,LMF2,LMF2,2.24044333707,0.0584645351893,0.0250621554809,0.161182049934,0.5,1e-10,1e-10,43,43.0,47
704,ZNF33B,ZNF33B,-2.23949227881,-0.204633746503,0.0251239031502,0.0121122295568,0.5,1e-10,1e-10,64,64.0,65
705,PARD6B,PARD6B,NA,NA,NA,1.04271350711e-06,0.5,1e-10,1e-10,5,5.0,5
706,PRIMA1,PRIMA1,NA,NA,NA,4.01435956467e-08,0.5,1e-10,1e-10,1,1.0,1
707,GRASP,GRASP,-2.23484131,-0.0399195964717,0.0254277687349,0.302542795015,0.5,1e-10,1e-10,99,100.0,103
708,EFCAB13,EFCAB13,2.23431741459,0.329407007063,0.0254621952927,0.00433239499606,0.5,1e-10,1e-10,26,28.0,29
709,PLXNA2,PLXNA2,NA,NA,NA,8.07071082058e-08,0.5,1e-10,1e-10,3,3.0,3
710,MAFK,MAFK,-2.23277361441,-0.0453171935432,0.0255638771167,0.247743142404,0.5,1e-10,1e-10,46,49.0,50
711,OR2S2,OR2S2,NA,NA,NA,7.56333504117e-07,0.5,1e-10,1e-10,6,6.0,6
712,FAM86B1,FAM86B1,-2.23151082162,-3.12994889311,0.0256473115023,4.99842246398e-05,0.5,1e-10,1e-10,19,20.0,20
713,GEMIN2,GEMIN2,NA,NA,NA,6.65435420498e-05,0.5,1e-10,1e-10,10,10.0,10
714,FIG4,FIG4,-2.23005897957,-2.15323168502,0.0257435276085,0.000112951716958,0.5,1e-10,1e-10,18,18.0,18
715,KLRD1,KLRD1,-2.22873956287,-1.42115350328,0.0258312382647,0.000236671439318,0.5,1e-10,1e-10,43,46.0,62
716,SMU1,SMU1,-2.22805466505,-0.213006444536,0.0258768699144,0.0109803286115,0.5,1e-10,1e-10,56,57.0,57
717,GFRA2,GFRA2,2.22785169234,1.38576007499,0.0258904064518,0.000243149107144,0.5,1e-10,1e-10,12,12.0,12
718,PPIH,PPIH,2.2269013544,0.370886386481,0.0259538673128,0.00349714147526,0.5,1e-10,1e-10,68,71.0,74
719,CDK3,CDK3,-2.22680364154,-0.0799637452193,0.025960399918,0.0769108393196,0.5,1e-10,1e-10,230,233.0,238
720,PMFBP1,PMFBP1,-2.22575117633,-3.15024805705,0.0260308527749,4.93200303784e-05,0.5,1e-10,1e-10,19,19.0,20
721,ELMO1,ELMO1,-2.22347640674,-0.593700846345,0.0261836925705,0.00149822521293,0.5,1e-10,1e-10,37,38.0,38
722,VDAC3,VDAC3,NA,NA,NA,1.17706091264e-06,0.5,1e-10,1e-10,1,1.0,1
723,GPNMB,GPNMB,2.22273008322,0.0144632213215,0.0262340060939,2.22079631078,0.5,1e-10,1e-10,42,42.0,43
724,AGAP5,AGAP5,-2.22188367826,-0.980455673258,0.0262911677171,0.000465040889508,0.5,1e-10,1e-10,52,53.0,54
725,MALT1,MALT1,-2.22139425496,-0.107746826959,0.026324269813,0.0482679866808,0.5,1e-10,1e-10,386,389.0,394
726,TRIM62,TRIM62,NA,NA,NA,4.71959114586e-06,0.5,1e-10,1e-10,12,13.0,14
727,TULP4,TULP4,2.22004818128,1.62191709618,0.0264154971706,0.000174888231272,0.5,1e-10,1e-10,78,78.0,80
728,FAHD1,FAHD1,2.21904880676,0.0532446407249,0.0264834042749,0.177122908316,0.5,1e-10,1e-10,213,213.0,216
729,UBE4B,UBE4B,NA,NA,NA,8.44417756625e-05,0.5,1e-10,1e-10,7,7.0,7
730,UBE4B,UBE4B,NA,NA,NA,8.44417756625e-05,0.5,1e-10,1e-10,7,7.0,7
731,RPS9,RPS9,NA,NA,NA,8.1523651765,0.5,1e-10,1e-10,51,52.0,52
732,TMEM9,TMEM9,-2.21471528559,-0.0592436127566,0.0267796130126,0.130557908231,0.5,1e-10,1e-10,11,11.0,11
733,SDHB,SDHB,NA,NA,NA,1.66106374165e-05,0.5,1e-10,1e-10,20,20.0,20
734,GPSM1,GPSM1,2.2134963684,0.359552355556,0.0268634433345,0.00440587687975,0.5,1e-10,1e-10,47,58.0,61
735,GPR89C,GPR89C,NA,NA,NA,2.74294769255e-08,0.5,1e-10,1e-10,7,7.0,7
736,MRGPRD,MRGPRD,2.21151209238,0.793862370588,0.0270003954306,0.000720796470149,0.5,1e-10,1e-10,55,56.0,58
737,NRG2,NRG2,-2.21117566971,-6.98603226732,0.0270236745338,1.03285037226e-05,0.5,1e-10,1e-10,25,25.0,26
738,BRAP,BRAP,2.21097564322,0.798073956258,0.0270375237783,0.000716703100395,0.5,1e-10,1e-10,39,39.0,41
739,ESRP2,ESRP2,NA,NA,NA,1.27691809036e-05,0.5,1e-10,1e-10,6,6.0,6
740,ESRP2,ESRP2,NA,NA,NA,1.27691809036e-05,0.5,1e-10,1e-10,6,6.0,6
741,ERF,ERF,-2.20974087531,-0.291636631425,0.027123151183,0.00606254199965,0.5,1e-10,1e-10,43,43.0,44
742,PLEKHG4,PLEKHG4,NA,NA,NA,2.88269719473e-06,0.5,1e-10,1e-10,2,2.0,2
743,CRYGS,CRYGS,NA,NA,NA,1.13587612218e-09,0.5,1e-10,1e-10,3,3.0,3
744,DNM1,DNM1,2.2076104894,0.591667471299,0.0272714373058,0.00141528491421,0.5,1e-10,1e-10,12,12.0,12
745,ZNF391,ZNF391,-2.20467968607,-0.212451763516,0.027476579587,0.0110549457761,0.5,1e-10,1e-10,181,181.0,193
746,ADO,ADO,2.20426062786,0.389784312134,0.0275060201726,0.00302918105897,0.5,1e-10,1e-10,18,18.0,19
747,AK2,AK2,NA,NA,NA,0.000201950806583,0.5,1e-10,1e-10,7,7.0,7
748,WDFY4,WDFY4,2.20367039939,6.73127947755,0.027547532333,1.05388613547e-05,0.5,1e-10,1e-10,6,6.0,7
749,GBP5,GBP5,NA,NA,NA,5.28371815477e-07,0.5,1e-10,1e-10,1,1.0,1
750,GBP5,GBP5,NA,NA,NA,5.28371815477e-07,0.5,1e-10,1e-10,1,1.0,1
751,C17orf70,C17orf70,2.20234173544,0.356532317149,0.0276411781943,0.00438928059066,0.5,1e-10,1e-10,35,38.0,39
752,FAM35A,FAM35A,2.20120485712,0.32970970566,0.0277215246111,0.00444184449631,0.5,1e-10,1e-10,77,77.0,84
753,GATAD2A,GATAD2A,2.20004650249,0.507821543606,0.0278035958816,0.00168251497689,0.5,1e-10,1e-10,24,24.0,24
754,CDCA5,CDCA5,NA,NA,NA,6.05428706629e-07,0.5,1e-10,1e-10,2,2.0,2
755,MFSD3,MFSD3,NA,NA,NA,0.00511271655011,0.5,1e-10,1e-10,17,17.0,17
756,CWC15,CWC15,2.19843179956,0.0700899923875,0.0279183496762,0.0985624106363,0.5,1e-10,1e-10,31,31.0,31
757,GDF11,GDF11,NA,NA,NA,1.36125090748e-08,0.5,1e-10,1e-10,1,1.0,1
758,TNFAIP2,TNFAIP2,2.19534585007,0.0172118991546,0.0281387982799,1.63017515546,0.5,1e-10,1e-10,25,25.0,25
759,ZNF501,ZNF501,2.19367366351,0.486088827178,0.028258878488,0.00209575268232,0.5,1e-10,1e-10,31,31.0,32
760,PTPRB,PTPRB,-2.19214481208,-0.268128933869,0.0283690518995,0.00630469300145,0.5,1e-10,1e-10,34,35.0,35
761,LYRM9,LYRM9,-2.18950803908,-0.0624825123977,0.0285599348919,0.117350501123,0.5,1e-10,1e-10,64,64.0,64
762,PSMB2,PSMB2,NA,NA,NA,1.07573996405e-08,0.5,1e-10,1e-10,1,1.0,1
763,GPR89A,GPR89A,NA,NA,NA,4.41446609628e-07,0.5,1e-10,1e-10,2,2.0,2
764,PLGLB1,PLGLB1,-2.18814885857,-0.301472118801,0.0286587609363,0.00559246406637,0.5,1e-10,1e-10,214,250.0,317
765,FAM209A,FAM209A,2.18729860943,0.639941454687,0.0287207321887,0.00112702015516,0.5,1e-10,1e-10,31,32.0,32
766,CDIPT,CDIPT,-2.18619971328,-0.536112912607,0.0288009972437,0.00157287776463,0.5,1e-10,1e-10,6,6.0,6
767,ACSL1,ACSL1,2.18532661209,0.226891191906,0.0288649075042,0.00860223256971,0.5,1e-10,1e-10,2,2.0,2
768,COL13A1,COL13A1,-2.18424592048,-1.9759186785,0.0289441822659,0.000121530113411,0.5,1e-10,1e-10,15,15.0,15
769,KIAA0141,KIAA0141,2.18419565168,0.285158736247,0.0289478743202,0.00586749857092,0.5,1e-10,1e-10,65,65.0,69
770,GPR137,GPR137,2.18410884478,1.75092324496,0.0289542509156,0.000154901064423,0.5,1e-10,1e-10,17,17.0,18
771,EPYC,EPYC,-2.18374315414,-0.346661841038,0.0289811268161,0.00378390562432,0.5,1e-10,1e-10,9,9.0,9
772,TP53BP1,TP53BP1,2.18122171931,0.717725719311,0.029167021119,0.000896037167328,0.5,1e-10,1e-10,28,28.0,28
773,PCCA,PCCA,NA,NA,NA,3.15425307967e-06,0.5,1e-10,1e-10,1,1.0,1
774,C2orf88,C2orf88,-2.18007988786,-2.2528785577,0.0292515403143,8.70941660435e-05,0.5,1e-10,1e-10,31,31.0,31
775,ADAMTSL4-AS1,ADAMTSL4-AS1,-2.17972986933,-1.2309087299,0.0292774911059,0.000307783196822,0.5,1e-10,1e-10,46,46.0,50
776,AQP10,AQP10,2.17848376478,50.2940742929,0.0293700396434,1.82491230766e-07,0.5,1e-10,1e-10,8,8.0,8
777,PITX3,PITX3,NA,NA,NA,3.94739180037e-06,0.5,1e-10,1e-10,4,4.0,4
778,DAND5,DAND5,NA,NA,NA,2.09992713047e-07,0.5,1e-10,1e-10,7,7.0,7
779,SEMA3F,SEMA3F,2.17595567267,0.0550360670498,0.0295585752686,0.147424883265,0.5,1e-10,1e-10,37,37.0,38
780,NRARP,NRARP,2.17558105317,0.921789958444,0.0295866013496,0.0005924343443,0.5,1e-10,1e-10,5,6.0,6
781,CHD1L,CHD1L,-2.17487149848,-0.416806087091,0.0296397472848,0.00266308524461,0.5,1e-10,1e-10,47,47.0,49
782,CHD1L,CHD1L,NA,NA,NA,0.00266308524461,0.5,1e-10,1e-10,47,47.0,49
783,CRELD2,CRELD2,2.17351256114,0.0736049342349,0.0297417614573,0.0835803325689,0.5,1e-10,1e-10,36,36.0,37
784,FZD2,FZD2,NA,NA,NA,0.000119190587955,0.5,1e-10,1e-10,35,36.0,36
785,CHST8,CHST8,2.17257707697,0.252591794769,0.0298121627136,0.0069577646377,0.5,1e-10,1e-10,32,32.0,32
786,SEC11A,SEC11A,-2.17172518845,-0.229839239121,0.0298763974525,0.00857609895753,0.5,1e-10,1e-10,9,9.0,9
787,SEC11A,SEC11A,NA,NA,NA,0.00857609895753,0.5,1e-10,1e-10,9,9.0,9
788,CACFD1,CACFD1,NA,NA,NA,4.73158692648e-05,0.5,1e-10,1e-10,28,28.0,28
789,GLTSCR1L,GLTSCR1L,2.17007321894,1.48920906576,0.0300012996347,0.000213915401892,0.5,1e-10,1e-10,32,32.0,32
790,TLCD2,TLCD2,-2.16943787343,-1.0951230268,0.0300494562303,0.00051312133256,0.5,1e-10,1e-10,10,10.0,10
791,RHOT2,RHOT2,-2.16734961569,-0.164276868871,0.0302082059674,0.0189278081332,0.5,1e-10,1e-10,37,42.0,42
792,PAAF1,PAAF1,2.16433849048,0.114274101177,0.0304383807452,0.0388911970436,0.5,1e-10,1e-10,78,78.0,80
793,PPP4R1,PPP4R1,-2.16311499381,-1.03201374385,0.0305323361575,0.00043662916315,0.5,1e-10,1e-10,5,5.0,5
794,SLC39A14,SLC39A14,-2.16183961259,-0.0369911516907,0.0306305409741,0.361227842365,0.5,1e-10,1e-10,27,29.0,30
795,CDKN1B,CDKN1B,NA,NA,NA,5.25798160077e-06,0.5,1e-10,1e-10,6,6.0,6
796,CDADC1,CDADC1,-2.16059943612,-3.02727830899,0.0307262950239,5.39270850104e-05,0.5,1e-10,1e-10,39,39.0,39
797,MMRN2,MMRN2,-2.16034381125,-0.0301381559013,0.0307460637434,0.521461439407,0.5,1e-10,1e-10,97,98.0,101
798,OSTF1,OSTF1,2.16017830865,0.09113939693,0.0307588686913,0.0509711788752,0.5,1e-10,1e-10,26,26.0,26
799,ULK3,ULK3,2.15958476338,0.704198842168,0.030804828995,0.00103821331866,0.5,1e-10,1e-10,6,6.0,6
800,ULK3,ULK3,NA,NA,NA,0.00103821331866,0.5,1e-10,1e-10,6,6.0,6
801,HPS3,HPS3,NA,NA,NA,1.59832895009e-05,0.5,1e-10,1e-10,6,7.0,7
802,PPP1R8,PPP1R8,2.15889530939,1.96834467175,0.0308582898614,0.00011406343468,0.5,1e-10,1e-10,32,32.0,32
803,TRMT2A,TRMT2A,2.15838104559,1.70596125632,0.0308982181742,0.000172800030773,0.5,1e-10,1e-10,21,22.0,22
804,SPAG7,SPAG7,2.15799748276,0.0586317949549,0.030928027511,0.148396919043,0.5,1e-10,1e-10,49,49.0,50
805,ZSCAN30,ZSCAN30,2.15790922782,0.830091799548,0.0309348899093,0.000670613134394,0.5,1e-10,1e-10,27,27.0,27
806,TSFM,TSFM,2.15726093486,0.140218239431,0.0309853389995,0.0214799768727,0.5,1e-10,1e-10,91,93.0,98
807,RBM28,RBM28,2.15694611065,1.26384797815,0.0310098635648,0.000285260112219,0.5,1e-10,1e-10,23,23.0,23
808,TUBG1,TUBG1,2.15606431741,0.0907428126041,0.031078643289,0.0635778940925,0.5,1e-10,1e-10,65,65.0,66
809,RAB31,RAB31,-2.15501496427,-0.108362519876,0.0311606632335,0.0408038043804,0.5,1e-10,1e-10,36,36.0,36
810,UBE2O,UBE2O,NA,NA,NA,7.02357452565e-06,0.5,1e-10,1e-10,1,1.0,2
811,RUVBL2,RUVBL2,2.15231921008,0.458209552038,0.0313722218444,0.00289338683536,0.5,1e-10,1e-10,14,14.0,14
812,SRSF7,SRSF7,2.15184268638,0.314895634919,0.0314097465654,0.00460806225049,0.5,1e-10,1e-10,26,26.0,26
813,ADCY2,ADCY2,-2.15103012549,-2.70099101059,0.0314738219511,6.20233415279e-05,0.5,1e-10,1e-10,9,9.0,10
814,C17orf49,C17orf49,NA,NA,NA,0.000123457918902,0.5,1e-10,1e-10,7,7.0,7
815,PRKRIP1,PRKRIP1,2.14938471395,0.113336588706,0.0316039161622,0.0371425100456,0.5,1e-10,1e-10,42,42.0,44
816,VAMP5,VAMP5,-2.14881268882,-0.0173629740925,0.0316492511463,1.46379678614,0.5,1e-10,1e-10,40,40.0,41
817,DCDC2B,DCDC2B,2.14873830189,11.0392489416,0.0316551506655,3.90737653975e-06,0.5,1e-10,1e-10,13,13.0,13
818,DCDC2B,DCDC2B,NA,NA,NA,3.90737653975e-06,0.5,1e-10,1e-10,13,13.0,13
819,HIBADH,HIBADH,2.1487209625,0.0529392278638,0.0316565259626,0.167599185688,0.5,1e-10,1e-10,34,34.0,35
820,NUP160,NUP160,2.14757183044,3.96321608735,0.0317477852335,3.2679734469e-05,0.5,1e-10,1e-10,12,12.0,13
821,PLA2G15,PLA2G15,-2.14742574293,-0.586309787068,0.0317594030394,0.00136382076526,0.5,1e-10,1e-10,16,16.0,16
822,PLA2G15,PLA2G15,NA,NA,NA,0.00136382076526,0.5,1e-10,1e-10,16,16.0,16
823,LRRC16A,LRRC16A,2.14674330822,0.448174194445,0.0318137228827,0.00222222923909,0.5,1e-10,1e-10,38,39.0,39
824,SSTR1,SSTR1,2.14638610312,10.0519762262,0.0318421871288,4.2909428203e-06,0.5,1e-10,1e-10,8,9.0,10
825,EXOC3L1,EXOC3L1,2.14634849406,3.27477293246,0.0318451853149,5.14376640282e-05,0.5,1e-10,1e-10,2,2.0,3
826,ZBTB26,ZBTB26,NA,NA,NA,5.05001709128e-08,0.5,1e-10,1e-10,3,3.0,3
827,COG7,COG7,NA,NA,NA,3.7515464673e-06,0.5,1e-10,1e-10,6,6.0,6
828,DPCD,DPCD,NA,NA,NA,7.64828522166e-06,0.5,1e-10,1e-10,6,6.0,6
829,RNF170,RNF170,2.14218618972,1.56599835544,0.0321785023698,0.000182979174063,0.5,1e-10,1e-10,50,50.0,54
830,URI1,URI1,NA,NA,NA,2.2976962025e-05,0.5,1e-10,1e-10,2,2.0,2
831,ODF2L,ODF2L,2.14071351113,0.105064128246,0.0322971482709,0.0400312912523,0.5,1e-10,1e-10,68,68.0,68
832,MSMO1,MSMO1,NA,NA,NA,0.000676832731295,0.5,1e-10,1e-10,9,9.0,9
833,FAM132A,FAM132A,NA,NA,NA,2.0102994722e-06,0.5,1e-10,1e-10,1,2.0,2
834,FAM132A,FAM132A,NA,NA,NA,2.0102994722e-06,0.5,1e-10,1e-10,1,2.0,2
835,WDR82,WDR82,NA,NA,NA,0.000208925081829,0.5,1e-10,1e-10,7,7.0,7
836,CADPS2,CADPS2,2.14009407573,1.40659275359,0.0323471647693,0.000218712515032,0.5,1e-10,1e-10,40,40.0,41
837,C15orf56,C15orf56,-2.13975924561,-22.0026436836,0.0323742283488,1.05606714841e-06,0.5,1e-10,1e-10,5,5.0,5
838,C15orf56,C15orf56,NA,NA,NA,1.05606714841e-06,0.5,1e-10,1e-10,5,5.0,5
839,XAB2,XAB2,2.13950281881,0.0652575805153,0.0323949678767,0.104953737946,0.5,1e-10,1e-10,29,29.0,29
840,GRHPR,GRHPR,NA,NA,NA,0.219473451007,0.5,1e-10,1e-10,28,28.0,28
841,LUC7L,LUC7L,NA,NA,NA,0.000215349856261,0.5,1e-10,1e-10,7,15.0,15
842,LUC7L,LUC7L,NA,NA,NA,0.000215349856261,0.5,1e-10,1e-10,7,15.0,15
843,BBS10,BBS10,2.13854483162,1.07907466376,0.0324725495888,0.000426418933069,0.5,1e-10,1e-10,15,15.0,15
844,DNAH2,DNAH2,2.13790769839,9.27418355836,0.0325242353178,5.82428786313e-06,0.5,1e-10,1e-10,87,87.0,88
845,SCAF11,SCAF11,-2.13753083251,-1.29939328129,0.0325548407098,0.000264008454402,0.5,1e-10,1e-10,27,28.0,29
846,TPRXL,TPRXL,NA,NA,NA,3.15909721115e-09,0.5,1e-10,1e-10,2,2.0,2
847,CLCN3,CLCN3,NA,NA,NA,8.48222742714e-05,0.5,1e-10,1e-10,13,14.0,14
848,TRIM9,TRIM9,-2.13196439525,-18.5679246398,0.0330097736627,1.29590510337e-06,0.5,1e-10,1e-10,13,13.0,13
849,CLASP1,CLASP1,NA,NA,NA,6.5639871597e-06,0.5,1e-10,1e-10,2,2.0,2
850,YEATS4,YEATS4,2.13041868299,0.0431262038492,0.0331370627022,0.235993738972,0.5,1e-10,1e-10,117,119.0,120
851,CLEC3B,CLEC3B,-2.13023650645,-0.00655322335496,0.0331520925345,10.7843996989,0.5,1e-10,1e-10,36,36.0,36
852,APEH,APEH,2.13014055259,0.21097911513,0.0331600112143,0.00986361034726,0.5,1e-10,1e-10,15,15.0,16
853,GGA1,GGA1,2.12988000231,1.21564615057,0.0331815215304,0.00030715396571,0.5,1e-10,1e-10,16,16.0,16
854,GGA1,GGA1,NA,NA,NA,0.00030715396571,0.5,1e-10,1e-10,16,16.0,16
855,UBE3B,UBE3B,-2.12955410856,-0.505358022965,0.0332084432311,0.00176743749916,0.5,1e-10,1e-10,72,73.0,74
856,SKOR1,SKOR1,2.12928320879,0.884766374068,0.0332308361693,0.000577292983002,0.5,1e-10,1e-10,115,116.0,116
857,SKOR1,SKOR1,NA,NA,NA,0.000577292983002,0.5,1e-10,1e-10,115,116.0,116
858,RPEL1,RPEL1,NA,NA,NA,1.49101698569e-08,0.5,1e-10,1e-10,12,12.0,12
859,B4GALT5,B4GALT5,2.12647888298,0.182754115063,0.0334634057301,0.013993325258,0.5,1e-10,1e-10,94,94.0,96
860,TMEM52B,TMEM52B,NA,NA,NA,1.86148732068e-06,0.5,1e-10,1e-10,2,2.0,2
861,TMEM100,TMEM100,-2.12516506278,-0.0683548079233,0.0335728421484,0.101369174633,0.5,1e-10,1e-10,81,86.0,89
862,TMEM170B,TMEM170B,-2.12253642426,-0.0596377785857,0.033792717321,0.123181762412,0.5,1e-10,1e-10,29,29.0,29
863,BLOC1S2,BLOC1S2,-2.12162557819,-0.187397881991,0.033869192696,0.0159555019564,0.5,1e-10,1e-10,35,35.0,35
864,KXD1,KXD1,2.1210833923,0.112057606008,0.0339147852848,0.0364502314965,0.5,1e-10,1e-10,25,26.0,26
865,LILRA1,LILRA1,-2.12054634094,-199.991428569,0.0339599978285,1.08377557358e-08,0.5,1e-10,1e-10,1,1.0,1
866,CCNO,CCNO,2.12053662614,50.3938842672,0.0339608161596,1.78137599363e-07,0.5,1e-10,1e-10,9,9.0,9
867,ANAPC4,ANAPC4,-2.11928042859,-0.0445963505044,0.0340667746496,0.223309664901,0.5,1e-10,1e-10,107,107.0,108
868,ZNF770,ZNF770,-2.11882870436,-0.840645262245,0.034104945969,0.000578084131708,0.5,1e-10,1e-10,47,47.0,48
869,ZNF770,ZNF770,NA,NA,NA,0.000578084131708,0.5,1e-10,1e-10,47,47.0,48
870,TMEM68,TMEM68,-2.11823531838,-7.17886645921,0.034155143449,8.5205476451e-06,0.5,1e-10,1e-10,18,18.0,18
871,AP2B1,AP2B1,-2.11776130373,-1.39481645434,0.0341952880717,0.000222232090959,0.5,1e-10,1e-10,10,10.0,10
872,CEP44,CEP44,-2.11639492604,-0.237249397154,0.0343112332571,0.00778939860502,0.5,1e-10,1e-10,37,37.0,37
873,GGNBP2,GGNBP2,-2.11571422379,-0.0809601314733,0.0343691201057,0.0700583223815,0.5,1e-10,1e-10,24,24.0,25
874,CBLN3,CBLN3,NA,NA,NA,2.03398259507e-05,0.5,1e-10,1e-10,6,6.0,6
875,LGALS1,LGALS1,NA,NA,NA,0.0407757353159,0.5,1e-10,1e-10,10,10.0,10
876,TSPAN13,TSPAN13,NA,NA,NA,0.0103416132976,0.5,1e-10,1e-10,14,15.0,15
877,TMEM205,TMEM205,NA,NA,NA,3.38559781216e-07,0.5,1e-10,1e-10,1,1.0,1
878,CXXC4,CXXC4,-2.11415399375,-5.44937253065,0.0345021168182,1.48096476417e-05,0.5,1e-10,1e-10,38,38.0,40
879,ZC3HAV1L,ZC3HAV1L,2.11413705046,0.750252075208,0.0345035635027,0.000804582805845,0.5,1e-10,1e-10,31,31.0,31
880,ZDHHC8,ZDHHC8,2.11388491098,0.530895060412,0.0345250982949,0.0018229445245,0.5,1e-10,1e-10,57,63.0,64
881,MEPCE,MEPCE,2.11374811684,0.111245998655,0.0345367864473,0.0353385718084,0.5,1e-10,1e-10,114,114.0,122
882,NUBPL,NUBPL,-2.11344978372,-0.791611631044,0.034562288759,0.000668104790522,0.5,1e-10,1e-10,72,73.0,73
883,CLP1,CLP1,2.11253554568,1.26907934532,0.0346405404743,0.000280771439789,0.5,1e-10,1e-10,63,63.0,66
884,ADCK2,ADCK2,2.11250512529,0.982148969968,0.0346431468241,0.000481535622367,0.5,1e-10,1e-10,30,30.0,31
885,PRCD,PRCD,2.11229109273,0.301421244936,0.0346614893813,0.00484204514812,0.5,1e-10,1e-10,143,149.0,152
886,NAT9,NAT9,-2.11110964158,-0.786093180578,0.0347628889039,0.000757803222452,0.5,1e-10,1e-10,27,27.0,29
887,TESK2,TESK2,2.11101721501,0.280737688217,0.0347708322035,0.00549713685993,0.5,1e-10,1e-10,132,135.0,140
888,OR3A2,OR3A2,2.1109565783,8.6288254488,0.034776044269,6.04515243304e-06,0.5,1e-10,1e-10,25,26.0,27
889,TAGAP,TAGAP,-2.11037961216,-5.07217838374,0.0348256711369,1.65938570533e-05,0.5,1e-10,1e-10,22,23.0,23
890,VAMP3,VAMP3,-2.1087315418,-0.0395454546857,0.0349677606275,0.27352007056,0.5,1e-10,1e-10,48,49.0,49
891,SNRPA,SNRPA,2.10834438189,0.180833212419,0.0350012115816,0.0134809697713,0.5,1e-10,1e-10,23,23.0,23
892,CD3G,CD3G,NA,NA,NA,1.24299924313e-06,0.5,1e-10,1e-10,7,7.0,8
893,AKAP13,AKAP13,2.10687106425,0.230843443161,0.0351287574225,0.00779057360768,0.5,1e-10,1e-10,50,50.0,50
894,AKAP13,AKAP13,NA,NA,NA,0.00779057360768,0.5,1e-10,1e-10,50,50.0,50
895,PPP4R4,PPP4R4,-2.10664265532,-6.49339514077,0.035148566375,1.13520465739e-05,0.5,1e-10,1e-10,41,41.0,41
896,CHURC1,CHURC1,-2.10644054534,-0.0157032025949,0.03516610248,1.5037564743,0.5,1e-10,1e-10,141,143.0,143
897,RPS27L,RPS27L,2.10544825869,0.0362078707077,0.0352523067666,0.289976232653,0.5,1e-10,1e-10,68,69.0,69
898,RPS27L,RPS27L,NA,NA,NA,0.289976232653,0.5,1e-10,1e-10,68,69.0,69
899,ZNF45,ZNF45,-2.1033726626,-0.875615263565,0.0354332061949,0.00055290366293,0.5,1e-10,1e-10,48,48.0,48
900,KIF27,KIF27,2.10317188379,6.2094905007,0.0354507470967,1.08021496283e-05,0.5,1e-10,1e-10,3,3.0,3
901,ACN9,ACN9,NA,NA,NA,2.98744990828e-06,0.5,1e-10,1e-10,6,6.0,6
902,C12orf57,C12orf57,-2.10135293007,-1.30859913109,0.0356099966105,0.000269799509231,0.5,1e-10,1e-10,1,1.0,22
903,HOXD9,HOXD9,-2.10113796483,-0.0284324535451,0.0356288570918,0.554997834248,0.5,1e-10,1e-10,242,243.0,246
904,ZSWIM6,ZSWIM6,NA,NA,NA,3.43180230128e-06,0.5,1e-10,1e-10,1,1.0,1
905,ATP6V1B2,ATP6V1B2,2.09854228306,0.0252657675028,0.0358572688173,0.69552005652,0.5,1e-10,1e-10,311,314.0,316
906,RAD23A,RAD23A,-2.09707729619,-0.116686401075,0.0359867334261,0.0315790349426,0.5,1e-10,1e-10,36,37.0,37
907,LRRC29,LRRC29,2.09593591357,1.47354674542,0.0360878763388,0.000188495993413,0.5,1e-10,1e-10,53,53.0,55
908,CCDC134,CCDC134,2.09490983245,0.380696149222,0.0361790086459,0.0030424196464,0.5,1e-10,1e-10,58,58.0,62
909,WDR92,WDR92,2.09456431693,1.2661855346,0.0362097400332,0.000235278337719,0.5,1e-10,1e-10,66,67.0,67
910,GTDC1,GTDC1,NA,NA,NA,7.14709766418e-06,0.5,1e-10,1e-10,7,7.0,7
911,GTDC1,GTDC1,NA,NA,NA,7.14709766418e-06,0.5,1e-10,1e-10,7,7.0,7
912,DPH1,DPH1,2.09378334388,0.121579670597,0.0362792845694,0.0334942070282,0.5,1e-10,1e-10,33,33.0,33
913,GTF2IRD2,GTF2IRD2,2.09262431848,0.903622485539,0.0363827039583,0.000549591636279,0.5,1e-10,1e-10,6,6.0,7
914,NDUFA10,NDUFA10,2.09226907997,0.0316566951109,0.0364144520148,0.426996259478,0.5,1e-10,1e-10,98,98.0,99
915,COIL,COIL,NA,NA,NA,2.53975799074e-05,0.5,1e-10,1e-10,2,2.0,2
916,TSGA10,TSGA10,2.09146335927,0.87500868317,0.0364865476674,0.000534326493494,0.5,1e-10,1e-10,83,84.0,84
917,EEF2K,EEF2K,2.09128467945,0.322088484324,0.0365025523528,0.00402341345431,0.5,1e-10,1e-10,20,20.0,20
918,ZNF585B,ZNF585B,-2.09046925416,-0.362324260664,0.036575667481,0.00339469891827,0.5,1e-10,1e-10,74,74.0,76
919,RRAGA,RRAGA,-2.09036211246,-0.327780414665,0.0365852836124,0.00392227866473,0.5,1e-10,1e-10,15,15.0,15
920,NUP43,NUP43,2.08986660475,0.2743989287,0.0366297842081,0.00541316367197,0.5,1e-10,1e-10,55,55.0,55
921,TIMM10B,TIMM10B,2.08964269514,0.42582622995,0.0366499082229,0.00226600720471,0.5,1e-10,1e-10,24,24.0,25
922,IRX5,IRX5,2.08912960819,0.934080599457,0.036696057752,0.000520538335281,0.5,1e-10,1e-10,15,17.0,17
923,GATA2,GATA2,2.08852389186,0.218473896386,0.0367506025245,0.00855802047628,0.5,1e-10,1e-10,31,33.0,34
924,ELFN1,ELFN1,2.08823124344,0.172460691296,0.0367769802567,0.0163374922516,0.5,1e-10,1e-10,259,284.0,313
925,C1QTNF3,C1QTNF3,2.08803213818,0.536082012802,0.0367949357361,0.00157140530805,0.5,1e-10,1e-10,13,13.0,13
926,HEXA,HEXA,2.08776045749,2.8513826087,0.0368194481731,6.0500148342e-05,0.5,1e-10,1e-10,3,3.0,3
927,HEXA,HEXA,NA,NA,NA,6.0500148342e-05,0.5,1e-10,1e-10,3,3.0,3
928,HIPK2,HIPK2,2.0865456302,5.40736574666,0.036929226392,1.44419233047e-05,0.5,1e-10,1e-10,6,6.0,7
929,TEAD1,TEAD1,2.08641595346,0.193694943057,0.0369409611159,0.0112763485267,0.5,1e-10,1e-10,32,33.0,33
930,WBP2NL,WBP2NL,2.08614746249,3.92330508541,0.0369652675303,2.82800833782e-05,0.5,1e-10,1e-10,24,24.0,25
931,RPP25,RPP25,2.08600626164,0.0760710418872,0.0369780558676,0.0748222600165,0.5,1e-10,1e-10,63,63.0,63
932,RPP25,RPP25,NA,NA,NA,0.0748222600165,0.5,1e-10,1e-10,63,63.0,63
933,TMEM43,TMEM43,NA,NA,NA,0.00128071341741,0.5,1e-10,1e-10,7,7.0,7
934,PLCD1,PLCD1,-2.08431756761,-1.26140875723,0.0371312904071,0.000274136491088,0.5,1e-10,1e-10,7,7.0,7
935,FLNC,FLNC,2.08377956662,0.135248885079,0.0371802228129,0.0239744851387,0.5,1e-10,1e-10,12,12.0,12
936,ADD2,ADD2,2.08189690413,5.76632184442,0.0373518876333,1.36915216573e-05,0.5,1e-10,1e-10,21,21.0,21
937,ZACN,ZACN,-2.08163474941,-70.7055819816,0.0373758448365,8.42693303916e-08,0.5,1e-10,1e-10,7,7.0,7
938,NUFIP1,NUFIP1,NA,NA,NA,1.22190150816e-07,0.5,1e-10,1e-10,1,1.0,1
939,SLC9A5,SLC9A5,-2.08049635954,-0.424115378128,0.0374800292002,0.00291019602496,0.5,1e-10,1e-10,68,69.0,76
940,PDLIM1,PDLIM1,2.07959839564,0.0733756836356,0.0375623842752,0.0858640561945,0.5,1e-10,1e-10,21,21.0,21
941,DAAM1,DAAM1,-2.07821613426,-0.797665561198,0.0376894567151,0.000751476793056,0.5,1e-10,1e-10,7,8.0,8
942,CORO1A,CORO1A,NA,NA,NA,8.5910462764e-06,0.5,1e-10,1e-10,3,3.0,4
943,CORO1A,CORO1A,NA,NA,NA,8.5910462764e-06,0.5,1e-10,1e-10,3,3.0,4
944,SAMD12,SAMD12,2.07659602276,3.60940179749,0.0378388602981,3.20715549432e-05,0.5,1e-10,1e-10,74,74.0,75
945,C1orf213,C1orf213,-2.0763316316,-0.0906206956502,0.0378632896984,0.0485142639627,0.5,1e-10,1e-10,213,214.0,218
946,BRI3BP,BRI3BP,NA,NA,NA,8.12567411624e-06,0.5,1e-10,1e-10,11,12.0,13
947,TOMM22,TOMM22,-2.07421559292,-0.160379238558,0.0380592927158,0.0161158509484,0.5,1e-10,1e-10,34,35.0,35
948,WDR11,WDR11,2.07400203322,0.0511150436052,0.0380791220302,0.153766984216,0.5,1e-10,1e-10,117,119.0,119
949,GCH1,GCH1,-2.07379286563,-0.931790468936,0.0380985520473,0.000527595706139,0.5,1e-10,1e-10,13,13.0,13
950,TMEM50A,TMEM50A,-2.07329926144,-0.122811315844,0.0381444374026,0.027719343196,0.5,1e-10,1e-10,43,43.0,46
951,TMEM50A,TMEM50A,NA,NA,NA,0.027719343196,0.5,1e-10,1e-10,43,43.0,46
952,INO80E,INO80E,2.07271405954,0.0422986255908,0.0381988985363,0.231267050215,0.5,1e-10,1e-10,84,84.0,89
953,ZNF470,ZNF470,2.07243281258,2.28146929894,0.0382250959701,8.43159894476e-05,0.5,1e-10,1e-10,28,29.0,29
954,KLHDC8B,KLHDC8B,2.07237825733,0.0383027436345,0.0382301794211,0.289410820949,0.5,1e-10,1e-10,33,33.0,34
955,LPAR6,LPAR6,2.07178863634,0.123501378072,0.0382851569053,0.0276809375837,0.5,1e-10,1e-10,54,56.0,58
956,ZSCAN32,ZSCAN32,2.07171143863,0.770932090013,0.0382923599537,0.00068987228284,0.5,1e-10,1e-10,55,57.0,57
957,ITIH3,ITIH3,2.07066588487,0.38943294193,0.0383900304472,0.00281138893243,0.5,1e-10,1e-10,17,17.0,17
958,GDF15,GDF15,2.07009750514,0.0415086750684,0.0384432144814,0.300877153403,0.5,1e-10,1e-10,59,61.0,62
959,CLEC10A,CLEC10A,-2.06923917677,-0.0783269291714,0.0385236480786,0.0752218928222,0.5,1e-10,1e-10,53,54.0,54
960,ADAMTS13,ADAMTS13,NA,NA,NA,0.000325794495376,0.5,1e-10,1e-10,36,38.0,39
961,AMZ1,AMZ1,NA,NA,NA,9.34436388516e-07,0.5,1e-10,1e-10,13,13.0,13
962,CTSH,CTSH,2.06772925034,0.0136991216096,0.0386654897856,2.5566064266,0.5,1e-10,1e-10,112,113.0,116
963,CTSH,CTSH,NA,NA,NA,2.5566064266,0.5,1e-10,1e-10,112,113.0,116
964,NSMCE4A,NSMCE4A,-2.06667413074,-0.885560894949,0.0387648703724,0.00053330348338,0.5,1e-10,1e-10,8,9.0,9
965,GALNT15,GALNT15,NA,NA,NA,0.0246129735758,0.5,1e-10,1e-10,5,5.0,5
966,RAB2B,RAB2B,-2.06565617096,-0.356649601269,0.0388609565297,0.00309322153043,0.5,1e-10,1e-10,8,8.0,8
967,UBOX5,UBOX5,2.06558946166,0.330347258666,0.0388672603397,0.00409844841415,0.5,1e-10,1e-10,28,28.0,28
968,TTC34,TTC34,-2.06541914046,-14.3686505639,0.0388833590747,2.17434723137e-06,0.5,1e-10,1e-10,27,28.0,28
969,TTC34,TTC34,NA,NA,NA,2.17434723137e-06,0.5,1e-10,1e-10,27,28.0,28
970,ASB10,ASB10,2.06345098695,69.5839010719,0.0390697999531,8.59022562002e-08,0.5,1e-10,1e-10,4,5.0,5
971,HES1,HES1,NA,NA,NA,0.0418028353085,0.5,1e-10,1e-10,18,20.0,22
972,C12orf79,C12orf79,-2.06165045387,-4.66140812026,0.0392410268237,1.8980153952e-05,0.5,1e-10,1e-10,2,2.0,2
973,ZNF322,ZNF322,2.06072064935,0.433282830369,0.0393296984722,0.00229144143522,0.5,1e-10,1e-10,151,152.0,155
974,SERF2,SERF2,2.05926577034,0.0710582285482,0.039468785653,0.0819159752443,0.5,1e-10,1e-10,30,30.0,31
975,SERF2,SERF2,NA,NA,NA,0.0819159752443,0.5,1e-10,1e-10,30,30.0,31
976,TRIM38,TRIM38,-2.05845187303,-0.263369671519,0.0395467766283,0.00626631112299,0.5,1e-10,1e-10,50,50.0,51
977,C18orf8,C18orf8,2.05834499478,0.109054971164,0.0395570278505,0.0350515191661,0.5,1e-10,1e-10,53,53.0,53
978,ZNF878,ZNF878,NA,NA,NA,1.39882693106e-07,0.5,1e-10,1e-10,9,9.0,9
979,ZFP1,ZFP1,-2.05721583216,-0.185659876706,0.0396654692903,0.0116757110419,0.5,1e-10,1e-10,78,79.0,83
980,DCST2,DCST2,2.05698382579,0.773464235156,0.0396877817133,0.000727046946267,0.5,1e-10,1e-10,11,12.0,12
981,DCST2,DCST2,NA,NA,NA,0.000727046946267,0.5,1e-10,1e-10,11,12.0,12
982,MYO1E,MYO1E,-2.05683999625,-0.277055685154,0.0397016193782,0.00519693064605,0.5,1e-10,1e-10,38,40.0,40
983,MYO1E,MYO1E,NA,NA,NA,0.00519693064605,0.5,1e-10,1e-10,38,40.0,40
984,HMGA2,HMGA2,-2.05450627701,-12.3031552946,0.0399267164792,2.77361784023e-06,0.5,1e-10,1e-10,14,14.0,15
985,B3GAT2,B3GAT2,2.05405928417,57.9739769332,0.0399699541609,1.25231863901e-07,0.5,1e-10,1e-10,3,3.0,3
986,C17orf104,C17orf104,2.05399873239,11.2280152772,0.0399758143975,3.23656835199e-06,0.5,1e-10,1e-10,23,24.0,25
987,WHSC1,WHSC1,NA,NA,NA,4.7353188577e-08,0.5,1e-10,1e-10,4,4.0,5
988,YPEL5,YPEL5,-2.05281150213,-0.110979298449,0.0400908625674,0.0339688011152,0.5,1e-10,1e-10,11,11.0,11
989,CAMSAP2,CAMSAP2,-2.05267730458,-0.363778929307,0.0401038845882,0.00311755544943,0.5,1e-10,1e-10,54,55.0,56
990,AK9,AK9,-2.05221331865,-0.776309997201,0.0401489356716,0.000679929885395,0.5,1e-10,1e-10,108,108.0,108
991,PBX4,PBX4,NA,NA,NA,2.703184534e-06,0.5,1e-10,1e-10,2,2.0,2
992,MTMR3,MTMR3,2.0498853183,0.0834249285525,0.0403756232299,0.0497431729276,0.5,1e-10,1e-10,64,64.0,65
993,ABHD17B,ABHD17B,2.04987089805,1.1303607422,0.0403770307677,0.000320991381612,0.5,1e-10,1e-10,30,30.0,30
994,THOC5,THOC5,2.04983757769,0.0330114810317,0.040380283275,0.361770641143,0.5,1e-10,1e-10,149,149.0,150
995,CIC,CIC,NA,NA,NA,0.000130732684723,0.5,1e-10,1e-10,11,11.0,11
996,EIF2B1,EIF2B1,2.0496670438,0.109880845111,0.0403969331117,0.0338835577706,0.5,1e-10,1e-10,37,38.0,40
997,C4orf47,C4orf47,2.04892430364,15.920515647,0.0404695174097,1.74767006474e-06,0.5,1e-10,1e-10,14,15.0,15
998,LACTB,LACTB,-2.04887780799,-0.0652413751078,0.0404740648729,0.0991203008108,0.5,1e-10,1e-10,80,81.0,82
999,LACTB,LACTB,NA,NA,NA,0.0991203008108,0.5,1e-10,1e-10,80,81.0,82
1000,UBA52,UBA52,2.04884213413,0.0150548180018,0.0404775542151,1.76575304914,0.5,1e-10,1e-10,21,21.0,22
1001,IGSF22,IGSF22,-2.04809236984,-5.96621388732,0.0405509494168,1.187020678e-05,0.5,1e-10,1e-10,16,17.0,17
1002,BRF2,BRF2,-2.04710608227,-0.33796781153,0.0406476699239,0.00372140404805,0.5,1e-10,1e-10,73,73.0,75
1003,HTR1F,HTR1F,-2.04668124938,-1.10091216208,0.0406893914711,0.000340295033672,0.5,1e-10,1e-10,65,65.0,68
1004,MDFIC,MDFIC,2.04622973901,0.10676911266,0.040733772716,0.0352866767229,0.5,1e-10,1e-10,33,34.0,35
1005,C15orf62,C15orf62,-2.04573675111,-2.1978698431,0.0407822778472,8.88753273167e-05,0.5,1e-10,1e-10,15,15.0,16
1006,C15orf62,C15orf62,NA,NA,NA,8.88753273167e-05,0.5,1e-10,1e-10,15,15.0,16
1007,METTL21B,METTL21B,-2.04472792756,-0.0568085740896,0.0408816886962,0.116585765095,0.5,1e-10,1e-10,134,135.0,139
1008,SOGA3,SOGA3,2.04453330787,44.5802238269,0.0409008903966,2.0492656819e-07,0.5,1e-10,1e-10,3,3.0,3
1009,NUP50,NUP50,2.04354184794,0.0894098511554,0.0409988291671,0.0532578723276,0.5,1e-10,1e-10,89,90.0,91
1010,SYCE3,SYCE3,2.04260219697,2.26132255384,0.0410918334571,9.34223948419e-05,0.5,1e-10,1e-10,32,32.0,33
1011,PSMB4,PSMB4,2.0418731326,0.0763166073491,0.0411641175009,0.076723965181,0.5,1e-10,1e-10,6,6.0,6
1012,NHP2L1,NHP2L1,-2.0415264743,-0.677408102793,0.0411985251602,0.000935875634815,0.5,1e-10,1e-10,40,40.0,41
1013,EGFR,EGFR,-2.0408777034,-0.144965973782,0.0412629845469,0.0193846899938,0.5,1e-10,1e-10,28,28.0,28
1014,CCDC30,CCDC30,-2.04086551854,-5.19934948055,0.0412641960047,1.47074097672e-05,0.5,1e-10,1e-10,32,33.0,33
1015,CCDC30,CCDC30,NA,NA,NA,1.47074097672e-05,0.5,1e-10,1e-10,32,33.0,33
1016,LIPE,LIPE,2.04080917694,0.00995211743589,0.0412697980587,4.49697470345,0.5,1e-10,1e-10,25,25.0,25
1017,ACSM4,ACSM4,2.04062290474,653.591192311,0.0412883237172,8.21505305715e-10,0.5,1e-10,1e-10,3,3.0,8
1018,HN1,HN1,2.04023779391,3.38938581485,0.0413266471612,3.77030670118e-05,0.5,1e-10,1e-10,15,15.0,15
1019,FMN1,FMN1,2.04015870241,0.939212015617,0.0413345215028,0.000455657697817,0.5,1e-10,1e-10,77,77.0,77
1020,FMN1,FMN1,NA,NA,NA,0.000455657697817,0.5,1e-10,1e-10,77,77.0,77
1021,CCNDBP1,CCNDBP1,NA,NA,NA,0.00163762964368,0.5,1e-10,1e-10,14,14.0,14
1022,CCNDBP1,CCNDBP1,NA,NA,NA,0.00163762964368,0.5,1e-10,1e-10,14,14.0,14
1023,APOBEC3D,APOBEC3D,2.03948536864,0.304378205068,0.0414016100192,0.00456045390315,0.5,1e-10,1e-10,85,85.0,85
1024,EEF1B2,EEF1B2,-2.03942297098,-0.0475011525738,0.0414078317602,0.186109486532,0.5,1e-10,1e-10,36,36.0,37
1025,UVSSA,UVSSA,-2.03748559372,-0.0538473440961,0.0416014041638,0.138743618215,0.5,1e-10,1e-10,176,181.0,201
1026,SF3A1,SF3A1,2.03733522695,1.67832263353,0.0416164599966,0.000147987249036,0.5,1e-10,1e-10,2,2.0,2
1027,MSH3,MSH3,-2.03606698678,-0.106032440316,0.0417436292223,0.0376413186786,0.5,1e-10,1e-10,162,163.0,164
1028,AADAT,AADAT,-2.03601949355,-0.358059988644,0.0417483978556,0.00281508570892,0.5,1e-10,1e-10,49,51.0,52
1029,AMMECR1L,AMMECR1L,2.03485382508,1.17744184075,0.0418655832939,0.000316708803556,0.5,1e-10,1e-10,7,7.0,7
1030,AMMECR1L,AMMECR1L,NA,NA,NA,0.000316708803556,0.5,1e-10,1e-10,7,7.0,7
1031,SLC39A10,SLC39A10,NA,NA,NA,0.000180717759511,0.5,1e-10,1e-10,3,3.0,3
1032,FXN,FXN,NA,NA,NA,0.00208287466796,0.5,1e-10,1e-10,53,53.0,54
1033,TMEM184B,TMEM184B,-2.03371344528,-0.0478830527458,0.0419804957412,0.175872801974,0.5,1e-10,1e-10,48,49.0,50
1034,UBXN11,UBXN11,2.03281151571,0.187955005169,0.0420715692557,0.0116265865089,0.5,1e-10,1e-10,41,42.0,42
1035,UBXN11,UBXN11,NA,NA,NA,0.0116265865089,0.5,1e-10,1e-10,41,42.0,42
1036,C4orf27,C4orf27,NA,NA,NA,0.000351630772716,0.5,1e-10,1e-10,6,6.0,6
1037,CSRNP2,CSRNP2,2.03118439986,0.458122259676,0.0422362922841,0.00188079428636,0.5,1e-10,1e-10,60,60.0,62
1038,STOML1,STOML1,2.02797189191,0.157593160618,0.0425631168296,0.0164175301816,0.5,1e-10,1e-10,46,47.0,47
1039,SNAPC4,SNAPC4,2.02710064292,0.546953226792,0.0426521211486,0.00125792336922,0.5,1e-10,1e-10,30,37.0,38
1040,CCL13,CCL13,NA,NA,NA,0.000366659180329,0.5,1e-10,1e-10,3,3.0,3
1041,DPP9,DPP9,-2.02599413722,-0.869647023647,0.0427653854402,0.000585053294704,0.5,1e-10,1e-10,17,20.0,21
1042,GTF3C1,GTF3C1,-2.0254069051,-0.743654525031,0.0428255989991,0.00071030320143,0.5,1e-10,1e-10,75,78.0,78
1043,GTF3C1,GTF3C1,NA,NA,NA,0.00071030320143,0.5,1e-10,1e-10,75,78.0,78
1044,PPIE,PPIE,2.02482148026,0.0227865988797,0.0428856985739,0.782130882659,0.5,1e-10,1e-10,153,154.0,157
1045,MED19,MED19,-2.02273596093,-0.12948167007,0.0431003772183,0.0222862788202,0.5,1e-10,1e-10,120,121.0,121
1046,KLHL7,KLHL7,-2.0217888921,-1.11744434453,0.043198165806,0.000307870123845,0.5,1e-10,1e-10,23,24.0,24
1047,DNTTIP2,DNTTIP2,NA,NA,NA,7.42157310097e-05,0.5,1e-10,1e-10,6,6.0,6
1048,TSNAX,TSNAX,NA,NA,NA,0.00037481280121,0.5,1e-10,1e-10,7,7.0,7
1049,SSBP3-AS1,SSBP3-AS1,2.01896699178,4.14868073139,0.043490650391,2.20936484207e-05,0.5,1e-10,1e-10,7,7.0,7
1050,SSBP3-AS1,SSBP3-AS1,NA,NA,NA,2.20936484207e-05,0.5,1e-10,1e-10,7,7.0,7
1051,THY1,THY1,-2.01749727387,-0.233869898694,0.0436436452336,0.00714913752124,0.5,1e-10,1e-10,12,12.0,13
1052,BAALC,BAALC,2.01745772688,0.772892719727,0.0436477682732,0.00064887991589,0.5,1e-10,1e-10,12,12.0,12
1053,FAM107A,FAM107A,NA,NA,NA,8.20896053323e-06,0.5,1e-10,1e-10,1,1.0,1
1054,BMF,BMF,-2.0169443928,-2.04074177785,0.0437013166501,8.67418713361e-05,0.5,1e-10,1e-10,25,25.0,26
1055,BMF,BMF,NA,NA,NA,8.67418713361e-05,0.5,1e-10,1e-10,25,25.0,26
1056,OSBPL5,OSBPL5,-2.01674425317,-0.19201707533,0.0437222092165,0.0134887722369,0.5,1e-10,1e-10,42,42.0,43
1057,MAST2,MAST2,-2.01558544882,-0.0730458102947,0.0438433426242,0.0721982357014,0.5,1e-10,1e-10,76,76.0,77
1058,PDE4DIP,PDE4DIP,NA,NA,NA,1.02205847748e-05,0.5,1e-10,1e-10,1,1.0,1
1059,FAM72D,FAM72D,-2.01552176476,-7.56544665616,0.0438500079235,7.41170740135e-06,0.5,1e-10,1e-10,1,7.0,8
1060,NBPF8,NBPF8,-2.01552176476,-14.4369830427,0.0438500079235,2.03532852874e-06,0.5,1e-10,1e-10,1,19.0,36
1061,RTF1,RTF1,2.01490742538,0.594826672455,0.0439143498368,0.00111890459068,0.5,1e-10,1e-10,35,35.0,35
1062,RTF1,RTF1,NA,NA,NA,0.00111890459068,0.5,1e-10,1e-10,35,35.0,35
1063,CDC27,CDC27,2.01399564743,3.48423843706,0.0440099904684,3.07456572674e-05,0.5,1e-10,1e-10,1,1.0,1
1064,SKA1,SKA1,-2.01252118587,-6.46165963182,0.0441650256942,9.86873912182e-06,0.5,1e-10,1e-10,28,29.0,30
1065,GPR180,GPR180,2.01216003611,0.12217741676,0.0442030697182,0.0243143026356,0.5,1e-10,1e-10,85,85.0,86
1066,KDELR2,KDELR2,2.01143478089,0.0398583995195,0.0442795526757,0.269268898549,0.5,1e-10,1e-10,18,18.0,18
1067,SNAPC3,SNAPC3,NA,NA,NA,8.29146743387e-08,0.5,1e-10,1e-10,5,5.0,5
1068,GPC1,GPC1,2.01062543218,0.617684506885,0.0443650356767,0.000988362898699,0.5,1e-10,1e-10,4,4.0,4
1069,GPC1,GPC1,NA,NA,NA,0.000988362898699,0.5,1e-10,1e-10,4,4.0,4
1070,MYO5A,MYO5A,2.01059652973,0.262877981163,0.0443680909128,0.00581912815388,0.5,1e-10,1e-10,62,62.0,62
1071,MYO5A,MYO5A,NA,NA,NA,0.00581912815388,0.5,1e-10,1e-10,62,62.0,62
1072,KIF9,KIF9,-2.01006901707,-4.6302236821,0.0444238847054,1.56495018514e-05,0.5,1e-10,1e-10,20,20.0,20
1073,FKBP1B,FKBP1B,2.00925522428,1.43692146284,0.0445100737936,0.000199046641802,0.5,1e-10,1e-10,12,12.0,12
1074,ATPAF1,ATPAF1,-2.00725339752,-1.13577196647,0.0447226885541,0.000318860281496,0.5,1e-10,1e-10,28,29.0,30
1075,ATPAF1,ATPAF1,NA,NA,NA,0.000318860281496,0.5,1e-10,1e-10,28,29.0,30
1076,ZNF221,ZNF221,NA,NA,NA,1.85680242243e-06,0.5,1e-10,1e-10,6,6.0,6
1077,NBAS,NBAS,NA,NA,NA,0.000161785564035,0.5,1e-10,1e-10,79,81.0,81
1078,SELP,SELP,NA,NA,NA,2.5760683685e-05,0.5,1e-10,1e-10,6,6.0,6
1079,TFCP2,TFCP2,-2.00594884395,-2.30672870571,0.0448617062176,9.21148171898e-05,0.5,1e-10,1e-10,6,6.0,6
1080,KBTBD6,KBTBD6,2.00560610392,10.0425196125,0.0448982901538,4.16283941724e-06,0.5,1e-10,1e-10,22,22.0,22
1081,PTN,PTN,-2.0040407173,-0.859996591031,0.0450656989355,0.00059318296949,0.5,1e-10,1e-10,28,28.0,32
1082,TSC22D4,TSC22D4,-2.00368994461,-0.361617748339,0.0451032840826,0.00298739965647,0.5,1e-10,1e-10,20,20.0,20
1083,UBBP4,UBBP4,2.00347014268,8.69210717548,0.0451268492338,5.64086782042e-06,0.5,1e-10,1e-10,18,20.0,21
1084,ZSWIM7,ZSWIM7,2.00288983266,0.192603261474,0.0451891146484,0.0102550974951,0.5,1e-10,1e-10,76,76.0,77
1085,IFITM5,IFITM5,2.0027975573,124.390840202,0.0451990221714,2.54215477257e-08,0.5,1e-10,1e-10,2,5.0,5
1086,MARCH3,MARCH3,-2.0024924657,-4.46223233648,0.0452317926223,1.96055467343e-05,0.5,1e-10,1e-10,4,4.0,4
1087,PTPRF,PTPRF,-2.00131064592,-0.110579791726,0.0453589231855,0.0312089606229,0.5,1e-10,1e-10,54,55.0,55
1088,VPS16,VPS16,-2.00073629094,-0.784911884869,0.0454208162949,0.000719142320884,0.5,1e-10,1e-10,24,24.0,24
1089,OSCAR,OSCAR,NA,NA,NA,0.00725635440705,0.5,1e-10,1e-10,18,20.0,20
1090,HIST1H3E,HIST1H3E,1.99966270035,1.04039943795,0.0455366984515,0.000425291865826,0.5,1e-10,1e-10,68,68.0,68
1091,TOX,TOX,NA,NA,NA,2.0961522266e-07,0.5,1e-10,1e-10,5,5.0,5
1092,CACNB2,CACNB2,1.99874013554,2.67053726702,0.0456364779999,5.26541750735e-05,0.5,1e-10,1e-10,4,4.0,4
1093,BBS1,BBS1,1.99841364374,0.729344885427,0.0456718336671,0.00074956530097,0.5,1e-10,1e-10,43,43.0,44
1094,KDM1B,KDM1B,1.99738787447,4.87587456034,0.0457830640051,1.73684314378e-05,0.5,1e-10,1e-10,4,4.0,4
1095,ZNF665,ZNF665,NA,NA,NA,0.000130196826676,0.5,1e-10,1e-10,27,27.0,28
1096,GPR1,GPR1,NA,NA,NA,1.60239693366e-05,0.5,1e-10,1e-10,15,15.0,15
1097,GPR1,GPR1,NA,NA,NA,1.60239693366e-05,0.5,1e-10,1e-10,15,15.0,15
1098,PEX11A,PEX11A,-1.99569663559,-0.251488101032,0.0459669535216,0.00612146013563,0.5,1e-10,1e-10,7,7.0,7
1099,PEX11A,PEX11A,NA,NA,NA,0.00612146013563,0.5,1e-10,1e-10,7,7.0,7
1100,MET,MET,NA,NA,NA,0.000259752089671,0.5,1e-10,1e-10,27,27.0,27
1101,LRRK2,LRRK2,-1.99486890334,-0.60362942713,0.046057179897,0.00110577802257,0.5,1e-10,1e-10,26,26.0,26
1102,PMS1,PMS1,1.99480159767,0.855430993528,0.0460645230569,0.000540195704284,0.5,1e-10,1e-10,47,47.0,47
1103,PMS1,PMS1,NA,NA,NA,0.000540195704284,0.5,1e-10,1e-10,47,47.0,47
1104,LRFN4,LRFN4,NA,NA,NA,0.00324895560434,0.5,1e-10,1e-10,14,14.0,14
1105,TNFRSF13C,TNFRSF13C,1.9947514534,233.689614683,0.0460699945212,7.17854327617e-09,0.5,1e-10,1e-10,1,1.0,1
1106,UNC45A,UNC45A,-1.99446266733,-0.0848478463844,0.0461015159052,0.0534781964123,0.5,1e-10,1e-10,50,51.0,54
1107,UNC45A,UNC45A,NA,NA,NA,0.0534781964123,0.5,1e-10,1e-10,50,51.0,54
1108,FAM177B,FAM177B,-1.99414061002,-7.01417994053,0.0461366903091,8.22092199788e-06,0.5,1e-10,1e-10,22,23.0,26
1109,GOLGA4,GOLGA4,-1.99296902794,-0.144097901883,0.0462648386786,0.018127201547,0.5,1e-10,1e-10,27,27.0,27
1110,BCL6,BCL6,NA,NA,NA,7.27005353059e-05,0.5,1e-10,1e-10,1,1.0,2
1111,CARM1,CARM1,NA,NA,NA,5.11061334055e-06,0.5,1e-10,1e-10,1,1.0,1
1112,NRG4,NRG4,-1.99023348786,-4.71608028008,0.0465652209646,1.82338389008e-05,0.5,1e-10,1e-10,51,52.0,53
1113,NRG4,NRG4,NA,NA,NA,1.82338389008e-05,0.5,1e-10,1e-10,51,52.0,53
1114,LAMC2,LAMC2,1.98980753485,0.0991792592834,0.0466121410998,0.0433819422998,0.5,1e-10,1e-10,5,6.0,6
1115,FAM170A,FAM170A,1.98873085892,1.76954938942,0.0467309179529,0.000107220080044,0.5,1e-10,1e-10,25,25.0,26
1116,SCCPDH,SCCPDH,-1.98795811476,-0.0338167669993,0.0468163225425,0.344637522513,0.5,1e-10,1e-10,97,98.0,103
1117,FAM203B,FAM203B,1.98751663565,1.25648114511,0.0468651742551,0.000279372939395,0.5,1e-10,1e-10,41,42.0,43
1118,GPR12,GPR12,1.98705584595,1.00259705292,0.0469162085131,0.000393693828164,0.5,1e-10,1e-10,50,50.0,50
1119,RPS19,RPS19,NA,NA,NA,0.107214778353,0.5,1e-10,1e-10,21,21.0,21
1120,ZNF669,ZNF669,-1.98690144744,-0.234819708832,0.0469333192063,0.00721205977618,0.5,1e-10,1e-10,24,24.0,24
1121,PAF1,PAF1,NA,NA,NA,0.000150340129193,0.5,1e-10,1e-10,2,2.0,2
1122,HYPK,HYPK,1.98593090771,2.86635441871,0.0470409962579,4.62887545272e-05,0.5,1e-10,1e-10,28,29.0,30
1123,HYPK,HYPK,NA,NA,NA,4.62887545272e-05,0.5,1e-10,1e-10,28,29.0,30
1124,SCAF4,SCAF4,NA,NA,NA,2.94225128859e-05,0.5,1e-10,1e-10,14,14.0,14
1125,ARL14EP,ARL14EP,-1.98543178913,-0.884470121302,0.0470964521055,0.000519031074264,0.5,1e-10,1e-10,123,123.0,126
1126,RNF32,RNF32,1.98365107259,0.925756783553,0.0472947514644,0.000491177744304,0.5,1e-10,1e-10,109,112.0,116
1127,ACY1,ACY1,1.98146545585,0.263720927349,0.0475390995837,0.00566585621158,0.5,1e-10,1e-10,10,10.0,10
1128,PIGL,PIGL,1.98104646104,0.269905064497,0.0475860635016,0.00507461675313,0.5,1e-10,1e-10,33,33.0,33
1129,WBP2,WBP2,NA,NA,NA,0.0265267596945,0.5,1e-10,1e-10,12,12.0,12
1130,FEZ1,FEZ1,-1.97845336696,-0.403339241018,0.0478775843933,0.0024361842669,0.5,1e-10,1e-10,48,48.0,48
1131,ELOVL2,ELOVL2,NA,NA,NA,2.38508701442e-05,0.5,1e-10,1e-10,18,18.0,18
1132,EMILIN2,EMILIN2,-1.97821769642,-0.230817930306,0.047904153197,0.00910709106836,0.5,1e-10,1e-10,15,15.0,15
1133,RDX,RDX,1.97746992689,0.0264253617736,0.0479885365759,0.499877750499,0.5,1e-10,1e-10,109,114.0,117
1134,C1QC,C1QC,NA,NA,NA,0.0339494154131,0.5,1e-10,1e-10,8,8.0,8
1135,PTPRCAP,PTPRCAP,-1.97715439046,-0.359708161056,0.0480241812994,0.0029430433036,0.5,1e-10,1e-10,9,10.0,11
1136,NDUFAF2,NDUFAF2,1.97691539059,0.346148208474,0.0480511948388,0.00348571690133,0.5,1e-10,1e-10,8,9.0,9
1137,BTN3A2,BTN3A2,1.97652942173,0.0189000633809,0.0480948468612,1.05822387288,0.5,1e-10,1e-10,50,50.0,53
1138,ODF2,ODF2,NA,NA,NA,6.34318875432e-08,0.5,1e-10,1e-10,1,1.0,1
1139,CARD11,CARD11,1.97437454539,30.2555959881,0.0483391702125,4.77339873933e-07,0.5,1e-10,1e-10,3,3.0,3
1140,MS4A2,MS4A2,NA,NA,NA,0.000271085228622,0.5,1e-10,1e-10,15,15.0,15
1141,NPC1L1,NPC1L1,-1.97251914189,-1.29055428978,0.0485503733293,0.000235603165427,0.5,1e-10,1e-10,9,9.0,11
1142,NOL12,NOL12,-1.97176932418,-10.4372855625,0.0486359456952,3.44938406966e-06,0.5,1e-10,1e-10,3,3.0,3
1143,RTP4,RTP4,1.9711153576,0.703911855903,0.0487106824873,0.000777691378674,0.5,1e-10,1e-10,12,12.0,12
1144,HSPA14,HSPA14,1.97031038185,5.22094197802,0.0488028093225,1.28862557312e-05,0.5,1e-10,1e-10,7,7.0,7
1145,ARSB,ARSB,-1.97030437172,-0.744550367715,0.048803497711,0.000689501605207,0.5,1e-10,1e-10,71,72.0,74
1146,SLC39A9,SLC39A9,1.9697461799,0.558529997658,0.0488674675414,0.00125434485344,0.5,1e-10,1e-10,55,55.0,56
1147,HIST1H4J,HIST1H4J,1.96964746578,1.16893221193,0.048878787686,0.000287919426857,0.5,1e-10,1e-10,52,53.0,53
1148,CCSER2,CCSER2,-1.96846339429,-1.24042577155,0.0490147439664,0.00024359058377,0.5,1e-10,1e-10,17,17.0,17
1149,H2AFZ,H2AFZ,NA,NA,NA,0.00128551146494,0.5,1e-10,1e-10,7,7.0,7
1150,OGFRL1,OGFRL1,-1.96747729402,-0.131008910187,0.0491282110938,0.0232714172737,0.5,1e-10,1e-10,24,25.0,27
1151,EXOG,EXOG,-1.96679750692,-0.57244180519,0.0492065601235,0.00114870048845,0.5,1e-10,1e-10,29,29.0,30
1152,ELMOD1,ELMOD1,1.96644258357,108.143816214,0.049247508547,3.31507082436e-08,0.5,1e-10,1e-10,3,3.0,3
1153,C1orf198,C1orf198,1.96604763671,0.123439885295,0.0492931081938,0.0232050747371,0.5,1e-10,1e-10,60,60.0,61
1154,ZNF764,ZNF764,1.96595790826,5.1678489477,0.0493034729698,1.58866499717e-05,0.5,1e-10,1e-10,40,40.0,41
1155,KATNAL1,KATNAL1,-1.96510487966,-0.726958240695,0.0494020999617,0.00072230974224,0.5,1e-10,1e-10,39,40.0,40
1156,FAM104A,FAM104A,-1.96502509048,-0.338550049585,0.0494113336291,0.00340628366422,0.5,1e-10,1e-10,57,61.0,61
1157,DRAM1,DRAM1,1.96377803332,0.311821077797,0.0495558385948,0.00382145101118,0.5,1e-10,1e-10,10,10.0,10
1158,GHITM,GHITM,1.96311500788,0.420171090622,0.049632812074,0.00209805739874,0.5,1e-10,1e-10,29,29.0,30
1159,TM2D3,TM2D3,-1.96223735427,-0.578719515441,0.0497348568646,0.00122885223704,0.5,1e-10,1e-10,45,47.0,47
1160,TM2D3,TM2D3,NA,NA,NA,0.00122885223704,0.5,1e-10,1e-10,45,47.0,47
1161,SLC17A9,SLC17A9,-1.96219299672,-0.2739094267,0.0497400189849,0.00561605682834,0.5,1e-10,1e-10,81,84.0,93
1162,NAGPA,NAGPA,-1.96213036318,-0.265434449225,0.0497473087428,0.00558763890568,0.5,1e-10,1e-10,213,220.0,225
1163,CCDC81,CCDC81,1.96183420875,0.713026514393,0.0497817895353,0.0007334607551,0.5,1e-10,1e-10,102,102.0,111
1164,POU5F1B,POU5F1B,1.96166187818,2.85640834921,0.0498018629353,5.04282156806e-05,0.5,1e-10,1e-10,79,80.0,80
1165,RABGGTA,RABGGTA,1.96138464905,0.470427539655,0.0498341693633,0.00190297481826,0.5,1e-10,1e-10,23,23.0,23
1166,RBM15,RBM15,NA,NA,NA,1.29034608816e-06,0.5,1e-10,1e-10,4,4.0,4
1167,LSMEM2,LSMEM2,NA,NA,NA,2.16843765558e-05,0.5,1e-10,1e-10,12,12.0,13
1168,PTPN9,PTPN9,NA,NA,NA,2.82238139376e-05,0.5,1e-10,1e-10,1,1.0,1
1169,PTPN9,PTPN9,NA,NA,NA,2.82238139376e-05,0.5,1e-10,1e-10,1,1.0,1
1170,MTFP1,MTFP1,-1.95963216285,-0.291228578466,0.0500387992978,0.00454737416805,0.5,1e-10,1e-10,26,26.0,26
1171,IST1,IST1,-1.95941983562,-0.233864315208,0.0500636395701,0.00692197938032,0.5,1e-10,1e-10,20,20.0,20
1172,LDLRAD4,LDLRAD4,-1.9587783424,-1.2270271485,0.0501387509963,0.000256335383125,0.5,1e-10,1e-10,69,70.0,72
1173,LATS1,LATS1,NA,NA,NA,4.72733418872e-05,0.5,1e-10,1e-10,23,23.0,23
1174,TMEM132B,TMEM132B,-1.95723123004,-3.44384983157,0.0503202886397,3.04422627389e-05,0.5,1e-10,1e-10,28,29.0,29
1175,PSTPIP2,PSTPIP2,-1.95651721307,-1.07568988684,0.0504042567493,0.000316635421301,0.5,1e-10,1e-10,12,12.0,12
1176,TCF4,TCF4,-1.95612438398,-0.267340048539,0.0504505033415,0.00492806794827,0.5,1e-10,1e-10,17,17.0,17
1177,B3GNT1,B3GNT1,NA,NA,NA,4.61488005108e-06,0.5,1e-10,1e-10,3,3.0,3
1178,CRMP1,CRMP1,1.95554613885,0.400529981085,0.0505186430939,0.00217896596058,0.5,1e-10,1e-10,74,80.0,80
1179,EYA3,EYA3,1.9554608832,0.550967307346,0.0505286960427,0.00110971920521,0.5,1e-10,1e-10,54,54.0,55
1180,EYA3,EYA3,NA,NA,NA,0.00110971920521,0.5,1e-10,1e-10,54,54.0,55
1181,SH3BP5L,SH3BP5L,1.95527134949,0.649991589282,0.0505510509812,0.000910771667644,0.5,1e-10,1e-10,32,32.0,35
1182,AP3B2,AP3B2,1.95414894271,0.246487833222,0.0506836054289,0.00540772030578,0.5,1e-10,1e-10,99,99.0,103
1183,AP3B2,AP3B2,NA,NA,NA,0.00540772030578,0.5,1e-10,1e-10,99,99.0,103
1184,ERMAP,ERMAP,1.95333140903,0.241143925176,0.0507803380308,0.00648032766115,0.5,1e-10,1e-10,66,70.0,71
1185,INPPL1,INPPL1,NA,NA,NA,0.00165287283147,0.5,1e-10,1e-10,10,10.0,10
1186,MMEL1,MMEL1,1.95303670795,2.23999305909,0.0508152456887,7.96254222907e-05,0.5,1e-10,1e-10,24,27.0,27
1187,TRIM58,TRIM58,NA,NA,NA,5.14515901459e-08,0.5,1e-10,1e-10,4,4.0,4
1188,SEMA7A,SEMA7A,NA,NA,NA,2.09598709265e-05,0.5,1e-10,1e-10,2,2.0,2
1189,SEMA7A,SEMA7A,NA,NA,NA,2.09598709265e-05,0.5,1e-10,1e-10,2,2.0,2
1190,WRB,WRB,1.95193259893,0.0676247269499,0.050946207347,0.079519129613,0.5,1e-10,1e-10,25,25.0,25
1191,WRB,WRB,NA,NA,NA,0.079519129613,0.5,1e-10,1e-10,25,25.0,25
1192,MAP1LC3B,MAP1LC3B,1.95173017551,0.18157732867,0.0509702480276,0.011571578585,0.5,1e-10,1e-10,5,5.0,5
1193,IFT122,IFT122,-1.95113564772,-0.179577193591,0.0510409116528,0.0132590487883,0.5,1e-10,1e-10,33,34.0,37
1194,SHOX2,SHOX2,-1.95023862687,-0.0574410003485,0.0511476838632,0.125050614701,0.5,1e-10,1e-10,218,219.0,227
1195,MPP3,MPP3,1.94985233689,0.245406230223,0.0511937214568,0.00663156249889,0.5,1e-10,1e-10,69,69.0,70
1196,C10orf82,C10orf82,-1.94943616249,-2.65093853412,0.0512433594597,5.3765634558e-05,0.5,1e-10,1e-10,9,9.0,9
1197,MND1,MND1,-1.94930430324,-3.20674715459,0.0512590949944,3.71968681706e-05,0.5,1e-10,1e-10,40,42.0,45
1198,PSME3,PSME3,NA,NA,NA,3.88476663923e-05,0.5,1e-10,1e-10,1,1.0,1
1199,TPRKB,TPRKB,NA,NA,NA,0.000136238540441,0.5,1e-10,1e-10,51,51.0,51
1200,TPRKB,TPRKB,NA,NA,NA,0.000136238540441,0.5,1e-10,1e-10,51,51.0,51
1201,PATL2,PATL2,-1.94745083207,-1.2850006676,0.0514807089527,0.000222197058124,0.5,1e-10,1e-10,23,25.0,25
1202,PATL2,PATL2,NA,NA,NA,0.000222197058124,0.5,1e-10,1e-10,23,25.0,25
1203,TEX2,TEX2,1.94669587215,0.151621219938,0.0515712067993,0.0182964779754,0.5,1e-10,1e-10,35,36.0,36
1204,TMEM159,TMEM159,1.94653195902,0.0871219473699,0.0515908728219,0.0540025934847,0.5,1e-10,1e-10,59,59.0,59
1205,TMEM159,TMEM159,NA,NA,NA,0.0540025934847,0.5,1e-10,1e-10,59,59.0,59
1206,FAM114A2,FAM114A2,1.9455609733,2.60491007518,0.0517074988055,5.62911300599e-05,0.5,1e-10,1e-10,8,8.0,8
1207,SENP6,SENP6,1.94442677568,0.259234575512,0.0518440075867,0.00505549516773,0.5,1e-10,1e-10,51,51.0,52
1208,FAM212A,FAM212A,NA,NA,NA,0.00148124263267,0.5,1e-10,1e-10,60,60.0,61
1209,CCDC126,CCDC126,1.94048130672,0.922335348359,0.0523212238152,0.000418445989518,0.5,1e-10,1e-10,52,52.0,57
1210,C22orf39,C22orf39,1.94045686267,0.465030026017,0.0523241918067,0.00169386972032,0.5,1e-10,1e-10,18,18.0,18
1211,EVI5,EVI5,-1.93922425842,-0.374396927997,0.0524740369838,0.00263861134818,0.5,1e-10,1e-10,144,145.0,149
1212,STARD4,STARD4,1.93840721546,1.5354348592,0.0525735608195,0.000157776762567,0.5,1e-10,1e-10,16,16.0,16
1213,AUP1,AUP1,-1.93809166524,-0.16621114235,0.0526120401425,0.0132119715051,0.5,1e-10,1e-10,54,54.0,54
1214,MCOLN3,MCOLN3,-1.93763859749,-0.0866433510286,0.0526673300126,0.0492955613064,0.5,1e-10,1e-10,173,176.0,182
1215,MACC1,MACC1,NA,NA,NA,6.71722695072e-08,0.5,1e-10,1e-10,1,1.0,1
1216,CBWD6,CBWD6,-1.93743882655,-90.88891372,0.0526917243718,9.21549660595e-08,0.5,1e-10,1e-10,2,4.0,8
1217,PSMB10,PSMB10,NA,NA,NA,0.00016349249019,0.5,1e-10,1e-10,4,4.0,4
1218,KCNK3,KCNK3,1.93627170441,0.119736175487,0.0528344324214,0.0258551387043,0.5,1e-10,1e-10,28,28.0,30
1219,KCNK3,KCNK3,NA,NA,NA,0.0258551387043,0.5,1e-10,1e-10,28,28.0,30
1220,GRID1,GRID1,-1.9361149182,-2.8158787606,0.0528536277997,5.3896602664e-05,0.5,1e-10,1e-10,9,9.0,9
1221,MROH8,MROH8,1.93576024275,0.404639996431,0.0528970723175,0.00228780941436,0.5,1e-10,1e-10,61,61.0,65
1222,SACM1L,SACM1L,-1.93546052139,-0.174174732409,0.0529338087186,0.0117543429282,0.5,1e-10,1e-10,56,56.0,57
1223,LNPEP,LNPEP,1.93534568441,0.322862758496,0.0529478897646,0.00349513098923,0.5,1e-10,1e-10,90,92.0,96
1224,NMRK2,NMRK2,-1.93491568616,-0.331974707351,0.0530006429639,0.00406934442994,0.5,1e-10,1e-10,99,128.0,136
1225,SPESP1,SPESP1,-1.93434225145,-0.911056174595,0.0530710616143,0.000460381907192,0.5,1e-10,1e-10,18,18.0,18
1226,SPESP1,SPESP1,NA,NA,NA,0.000460381907192,0.5,1e-10,1e-10,18,18.0,18
1227,FCHSD2,FCHSD2,NA,NA,NA,7.36488646331e-05,0.5,1e-10,1e-10,8,8.0,8
1228,SLC43A2,SLC43A2,1.93365534706,0.522702422316,0.0531555173986,0.00158180006067,0.5,1e-10,1e-10,17,20.0,20
1229,MED10,MED10,NA,NA,NA,0.00584114629732,0.5,1e-10,1e-10,14,14.0,14
1230,MRPL22,MRPL22,-1.9332513419,-2.33151329095,0.0532052427747,6.8069319661e-05,0.5,1e-10,1e-10,14,14.0,15
1231,ZCCHC6,ZCCHC6,1.93286998201,0.580367406709,0.0532522165952,0.00110207900875,0.5,1e-10,1e-10,42,42.0,44
1232,CDK11A,CDK11A,-1.93261108481,-0.100871686088,0.0532841258708,0.0411533990311,0.5,1e-10,1e-10,32,42.0,43
1233,ZGLP1,ZGLP1,-1.93188373417,-3.20551635051,0.0533738578623,4.16325693491e-05,0.5,1e-10,1e-10,3,4.0,4
1234,DLK2,DLK2,1.93141786566,3.21108600191,0.0534313975361,3.53003554616e-05,0.5,1e-10,1e-10,20,20.0,20
1235,MSANTD1,MSANTD1,1.93054820946,39.9814127319,0.0535389478688,2.13274902763e-07,0.5,1e-10,1e-10,17,21.0,21
1236,SMTNL1,SMTNL1,1.93021667004,37.0583253148,0.0535799968986,2.67264641129e-07,0.5,1e-10,1e-10,1,1.0,1
1237,GUK1,GUK1,1.92973147219,0.178165714934,0.0536401182744,0.0118816399963,0.5,1e-10,1e-10,19,19.0,19
1238,HIST1H2BC,HIST1H2BC,NA,NA,NA,1.30348573969e-06,0.5,1e-10,1e-10,2,2.0,2
1239,SIK1,SIK1,NA,NA,NA,5.65362948396e-06,0.5,1e-10,1e-10,1,1.0,1
1240,AKR1CL1,AKR1CL1,NA,NA,NA,1.62570667817e-07,0.5,1e-10,1e-10,1,1.0,1
1241,KRT36,KRT36,1.92798145078,0.827487007041,0.0538574334388,0.000558919545732,0.5,1e-10,1e-10,22,24.0,24
1242,CTSG,CTSG,NA,NA,NA,0.000820412788413,0.5,1e-10,1e-10,2,2.0,2
1243,IL4I1,IL4I1,1.92689174396,0.660789085876,0.0539931226196,0.000989026859364,0.5,1e-10,1e-10,18,21.0,24
1244,RNF187,RNF187,-1.92671301146,-0.603978628969,0.0540154054226,0.0010467441157,0.5,1e-10,1e-10,39,39.0,39
1245,BLOC1S5,BLOC1S5,-1.92535126706,-2.63642966353,0.0541854279188,4.95492890554e-05,0.5,1e-10,1e-10,3,4.0,4
1246,CENPV,CENPV,1.92449912998,0.0979818890926,0.0542920496796,0.036093952242,0.5,1e-10,1e-10,56,56.0,56
1247,ANKRD20A1,ANKRD20A1,NA,NA,NA,0.00863337625602,0.5,1e-10,1e-10,26,61.0,88
1248,UNC119,UNC119,NA,NA,NA,4.57813680986e-06,0.5,1e-10,1e-10,4,4.0,4
1249,SLC35A4,SLC35A4,-1.92385722368,-0.962760495212,0.0543724823319,0.000416912335771,0.5,1e-10,1e-10,27,27.0,29
1250,LRIF1,LRIF1,-1.92347828931,-1.5756136025,0.0544200105144,0.000160586903604,0.5,1e-10,1e-10,14,14.0,14
1251,ENTPD7,ENTPD7,-1.92326441719,-5.42884412498,0.0544468509152,1.18030598757e-05,0.5,1e-10,1e-10,19,21.0,21
1252,PTPRE,PTPRE,-1.92290314841,-1.34486102457,0.0544922143001,0.000172728887828,0.5,1e-10,1e-10,14,14.0,14
1253,ALS2CR11,ALS2CR11,-1.92169515644,-7.96566336785,0.0546441270779,5.44225594072e-06,0.5,1e-10,1e-10,13,14.0,14
1254,CAPZA1,CAPZA1,-1.92116870056,-0.0765511108614,0.0547104427247,0.0601987303579,0.5,1e-10,1e-10,18,18.0,18
1255,SLC5A11,SLC5A11,1.91888678735,4.2938361897,0.0549986631229,2.02271242616e-05,0.5,1e-10,1e-10,30,32.0,32
1256,PCGF3,PCGF3,1.91833038701,0.0103056160662,0.0550691317282,3.349593676,0.5,1e-10,1e-10,100,100.0,107
1257,IFT81,IFT81,-1.91796642448,-0.680847182374,0.0551152686222,0.000758801605053,0.5,1e-10,1e-10,22,22.0,22
1258,CD3EAP,CD3EAP,1.91790468728,0.696858907248,0.0551230977954,0.000767596367292,0.5,1e-10,1e-10,24,24.0,24
1259,MPP6,MPP6,1.91775180121,1.52437839695,0.0551424899599,0.000166973043951,0.5,1e-10,1e-10,42,42.0,43
1260,RFK,RFK,1.9168509719,1.00864449513,0.0552568672133,0.000371290988775,0.5,1e-10,1e-10,29,29.0,29
1261,CCDC18,CCDC18,1.91650564406,1.60717069071,0.0553007654886,0.000136076000549,0.5,1e-10,1e-10,30,30.0,30
1262,CCDC18,CCDC18,NA,NA,NA,0.000136076000549,0.5,1e-10,1e-10,30,30.0,30
1263,POM121C,POM121C,-1.9161912244,-0.152840773734,0.0553407599736,0.0160599757989,0.5,1e-10,1e-10,23,23.0,24
1264,CD300LG,CD300LG,1.91615806894,0.00941929323244,0.0553449787853,4.38210127786,0.5,1e-10,1e-10,134,134.0,137
1265,TMED8,TMED8,1.9154619553,0.316748556792,0.0554336165165,0.00343034352645,0.5,1e-10,1e-10,65,65.0,65
1266,PARS2,PARS2,1.91503707113,1.43933223025,0.0554877760982,0.000186703600773,0.5,1e-10,1e-10,14,14.0,14
1267,WISP1,WISP1,NA,NA,NA,4.74894780181e-06,0.5,1e-10,1e-10,7,7.0,7
1268,ARPC3,ARPC3,1.91308772067,0.0845334859128,0.0557368234737,0.0470092807289,0.5,1e-10,1e-10,23,23.0,23
1269,UGGT1,UGGT1,-1.91254474206,-0.477290069213,0.0558063595455,0.00145532915253,0.5,1e-10,1e-10,54,54.0,54
1270,UGGT1,UGGT1,NA,NA,NA,0.00145532915253,0.5,1e-10,1e-10,54,54.0,54
1271,KIAA1143,KIAA1143,-1.91055694304,-0.126339900702,0.0560615420663,0.0214478457071,0.5,1e-10,1e-10,32,32.0,32
1272,SETBP1,SETBP1,-1.910418565,-2.80294218938,0.0560793423837,5.30408423094e-05,0.5,1e-10,1e-10,5,5.0,5
1273,AGPS,AGPS,1.91025275068,1.21073712716,0.0561006781767,0.000239369887678,0.5,1e-10,1e-10,18,18.0,18
1274,ADK,ADK,-1.91015835888,-0.312484408454,0.0561128268532,0.00382034786805,0.5,1e-10,1e-10,61,61.0,61
1275,MRPS27,MRPS27,-1.90780470833,-1.3451678235,0.0564164620095,0.000205527880957,0.5,1e-10,1e-10,12,12.0,12
1276,AP5B1,AP5B1,NA,NA,NA,1.5386638354e-06,0.5,1e-10,1e-10,3,3.0,3
1277,SENP5,SENP5,-1.90757191604,-0.420903691711,0.0564465678119,0.00196846886995,0.5,1e-10,1e-10,14,14.0,14
1278,SDS,SDS,NA,NA,NA,0.000363652744758,0.5,1e-10,1e-10,3,3.0,3
1279,SUMO2,SUMO2,1.90543365956,0.039169832491,0.0567237233208,0.254637096474,0.5,1e-10,1e-10,79,79.0,79
1280,HAX1,HAX1,-1.90509686428,-0.0567007261811,0.0567674809545,0.111183775013,0.5,1e-10,1e-10,25,25.0,26
1281,MFHAS1,MFHAS1,-1.90423765391,-0.389482162166,0.0568792398509,0.00237988941389,0.5,1e-10,1e-10,82,82.0,84
1282,ALOX15B,ALOX15B,NA,NA,NA,5.26600508828e-06,0.5,1e-10,1e-10,2,2.0,2
1283,MOAP1,MOAP1,NA,NA,NA,7.99928475327e-06,0.5,1e-10,1e-10,2,2.0,2
1284,METTL1,METTL1,1.9014110673,0.895952000402,0.0572481910421,0.00040365839193,0.5,1e-10,1e-10,18,18.0,18
1285,ZFAND1,ZFAND1,1.90140151885,0.240041806667,0.0572494407561,0.00589929566431,0.5,1e-10,1e-10,14,14.0,14
1286,NPC1,NPC1,1.90077081043,0.0844632483498,0.0573320389692,0.0497720697876,0.5,1e-10,1e-10,23,23.0,23
1287,KCNG2,KCNG2,1.90063995916,1.77102672138,0.0573491877915,0.00011497419803,0.5,1e-10,1e-10,82,91.0,97
1288,ZNF30,ZNF30,1.89867531545,0.197536502688,0.0576071790469,0.00969792873083,0.5,1e-10,1e-10,106,107.0,108
1289,WIPF3,WIPF3,NA,NA,NA,5.30243091176e-06,0.5,1e-10,1e-10,4,4.0,4
1290,ULBP2,ULBP2,1.89674775261,1.1088900171,0.0578612379701,0.000294865799276,0.5,1e-10,1e-10,30,30.0,30
1291,ANKRD54,ANKRD54,1.89645460547,0.695633480255,0.0578999571588,0.000838798598163,0.5,1e-10,1e-10,16,17.0,18
1292,CWC22,CWC22,NA,NA,NA,5.80569026498e-05,0.5,1e-10,1e-10,7,7.0,7
1293,CWC22,CWC22,NA,NA,NA,5.80569026498e-05,0.5,1e-10,1e-10,7,7.0,7
1294,YY1,YY1,NA,NA,NA,4.43270926042e-06,0.5,1e-10,1e-10,8,8.0,8
1295,SLC2A12,SLC2A12,-1.89478747901,-3.87886796696,0.0581205626766,2.4380890737e-05,0.5,1e-10,1e-10,24,24.0,24
1296,MBD5,MBD5,NA,NA,NA,6.34723023052e-10,0.5,1e-10,1e-10,2,2.0,2
1297,BCL2L2-PABPN1,BCL2L2-PABPN1,NA,NA,NA,5.7074527687e-06,0.5,1e-10,1e-10,5,5.0,5
1298,ARL6IP6,ARL6IP6,1.89340777748,0.827249503392,0.0583036619368,0.000511909462642,0.5,1e-10,1e-10,26,27.0,28
1299,ARL6IP6,ARL6IP6,NA,NA,NA,0.000511909462642,0.5,1e-10,1e-10,26,27.0,28
1300,SLC25A45,SLC25A45,1.8930966848,0.392179098008,0.0583450129751,0.00237473834522,0.5,1e-10,1e-10,36,36.0,37
1301,FBP2,FBP2,1.89306557189,3.6399048165,0.0583491499034,2.76750876663e-05,0.5,1e-10,1e-10,5,5.0,6
1302,NDUFA6,NDUFA6,1.89273804089,0.0197352337387,0.0583927148452,0.888088371475,0.5,1e-10,1e-10,202,203.0,212
1303,TNNT3,TNNT3,-1.89169635969,-0.0588875633686,0.0585314486498,0.122552688543,0.5,1e-10,1e-10,35,38.0,39
1304,YWHAE,YWHAE,1.89150518984,0.0263967247064,0.0585569388534,0.483838866293,0.5,1e-10,1e-10,44,45.0,47
1305,MAFF,MAFF,-1.89127304792,-0.070981111596,0.0585879045853,0.0664470091225,0.5,1e-10,1e-10,12,12.0,12
1306,BICD1,BICD1,1.89075610113,3.70443259343,0.0586569096952,2.47665959782e-05,0.5,1e-10,1e-10,17,17.0,17
1307,ARID3B,ARID3B,-1.88958818286,-2.27372365946,0.0588130588416,8.09436291425e-05,0.5,1e-10,1e-10,28,28.0,29
1308,ARID3B,ARID3B,NA,NA,NA,8.09436291425e-05,0.5,1e-10,1e-10,28,28.0,29
1309,AIF1L,AIF1L,-1.88871880861,-0.0537349372724,0.0589295169894,0.131516521139,0.5,1e-10,1e-10,105,114.0,115
1310,GTF2A2,GTF2A2,NA,NA,NA,0.000797906219591,0.5,1e-10,1e-10,5,5.0,5
1311,GTF2A2,GTF2A2,NA,NA,NA,0.000797906219591,0.5,1e-10,1e-10,5,5.0,5
1312,ADORA2B,ADORA2B,1.8881191113,0.279011047385,0.0590099617427,0.00430579462277,0.5,1e-10,1e-10,40,40.0,41
1313,TRNP1,TRNP1,1.88782261482,0.563732615509,0.0590497681144,0.00130184632005,0.5,1e-10,1e-10,17,17.0,19
1314,SPSB3,SPSB3,-1.8876175932,-0.794607234414,0.0590773064899,0.000549704319973,0.5,1e-10,1e-10,23,23.0,23
1315,FBLN7,FBLN7,-1.8873909657,-0.17624083942,0.0591077593578,0.0104910463012,0.5,1e-10,1e-10,137,141.0,143
1316,CYP27B1,CYP27B1,1.886577533,2.53317854268,0.059217170981,4.88401588183e-05,0.5,1e-10,1e-10,27,27.0,27
1317,EIF4H,EIF4H,-1.88608383636,-0.10792432048,0.059283658097,0.0347163006683,0.5,1e-10,1e-10,54,55.0,55
1318,MCOLN2,MCOLN2,-1.88567177646,-0.337832909261,0.0593391984508,0.00289851755963,0.5,1e-10,1e-10,106,108.0,108
1319,ZNF12,ZNF12,-1.88525786518,-0.385725799886,0.0593950318086,0.00234812318795,0.5,1e-10,1e-10,9,9.0,9
1320,TNFRSF4,TNFRSF4,NA,NA,NA,0.000458822139838,0.5,1e-10,1e-10,2,2.0,2
1321,ZNF687,ZNF687,NA,NA,NA,1.26359756265e-05,0.5,1e-10,1e-10,4,4.0,4
1322,ZNF687,ZNF687,NA,NA,NA,1.26359756265e-05,0.5,1e-10,1e-10,4,4.0,4
1323,IL1RL2,IL1RL2,1.88399858625,1.32628288235,0.0595651666998,0.000195573872597,0.5,1e-10,1e-10,44,44.0,44
1324,NMRK1,NMRK1,1.88384551295,0.020914663037,0.0595858752042,0.763550410066,0.5,1e-10,1e-10,136,138.0,139
1325,UNC5CL,UNC5CL,-1.88368365268,-0.591358070497,0.0596077789478,0.00101495033933,0.5,1e-10,1e-10,122,124.0,125
1326,CYP7A1,CYP7A1,1.88343028606,2.49076388532,0.0596420792011,5.55311834628e-05,0.5,1e-10,1e-10,69,71.0,71
1327,TRAF5,TRAF5,NA,NA,NA,6.71151252908e-05,0.5,1e-10,1e-10,4,4.0,4
1328,LRR1,LRR1,-1.88296427072,-0.0835608356374,0.0597052101566,0.0496986497477,0.5,1e-10,1e-10,27,27.0,27
1329,NDUFA5,NDUFA5,NA,NA,NA,6.98825523676e-07,0.5,1e-10,1e-10,2,2.0,2
1330,BATF,BATF,NA,NA,NA,8.76931551514e-05,0.5,1e-10,1e-10,7,7.0,7
1331,TRIAP1,TRIAP1,-1.88223254283,-0.209029761265,0.059804448953,0.00754060876704,0.5,1e-10,1e-10,23,23.0,24
1332,PRSS16,PRSS16,1.8821137234,13.4313667088,0.0598205764514,1.86278529248e-06,0.5,1e-10,1e-10,53,53.0,56
1333,ORAI2,ORAI2,-1.88178819934,-0.561457744509,0.0598647786854,0.00118715730194,0.5,1e-10,1e-10,77,80.0,84
1334,PITHD1,PITHD1,1.88115080879,0.136671751023,0.0599514070689,0.0187229850764,0.5,1e-10,1e-10,85,85.0,86
1335,KIFC2,KIFC2,1.88092419221,0.343006042103,0.059982231794,0.00304262483937,0.5,1e-10,1e-10,22,22.0,22
1336,PLK3,PLK3,NA,NA,NA,0.000157558584173,0.5,1e-10,1e-10,11,11.0,12
1337,PPP1R16B,PPP1R16B,NA,NA,NA,1.10483759742e-05,0.5,1e-10,1e-10,3,3.0,3
1338,CAMK2G,CAMK2G,1.88013261286,0.353678620654,0.0600900067493,0.00250936789607,0.5,1e-10,1e-10,26,26.0,26
1339,COQ5,COQ5,1.87980018304,0.0344100413443,0.0601353155183,0.266277575999,0.5,1e-10,1e-10,112,112.0,116
1340,ZFP30,ZFP30,1.87939234019,0.711262702374,0.0601909414535,0.000675665985017,0.5,1e-10,1e-10,119,119.0,123
1341,NTSR2,NTSR2,1.87872042286,2.72470756477,0.0602826776982,4.96362350517e-05,0.5,1e-10,1e-10,19,19.0,20
1342,RNF17,RNF17,NA,NA,NA,4.07219576543e-06,0.5,1e-10,1e-10,9,9.0,10
1343,CPSF7,CPSF7,1.87630593956,0.394584558663,0.0606132819277,0.00218821300049,0.5,1e-10,1e-10,6,6.0,6
1344,NMT1,NMT1,-1.87621881655,-0.0394405901486,0.060625239316,0.221789584258,0.5,1e-10,1e-10,82,82.0,82
1345,EGR1,EGR1,NA,NA,NA,0.126881574606,0.5,1e-10,1e-10,1,1.0,1
1346,KCNIP1,KCNIP1,NA,NA,NA,1.11522217074e-07,0.5,1e-10,1e-10,3,3.0,3
1347,SULT1A2,SULT1A2,-1.87575706304,-8.16995146388,0.060688646332,4.7258941152e-06,0.5,1e-10,1e-10,3,3.0,3
1348,ZDBF2,ZDBF2,-1.87557116032,-2.47571602641,0.0607141896113,5.77948515681e-05,0.5,1e-10,1e-10,7,7.0,7
1349,SZT2,SZT2,1.87527326695,0.771893091027,0.0607551391287,0.000572388240507,0.5,1e-10,1e-10,58,58.0,59
1350,SZT2,SZT2,NA,NA,NA,0.000572388240507,0.5,1e-10,1e-10,58,58.0,59
1351,THUMPD2,THUMPD2,1.87464875156,0.228276433741,0.0608410615892,0.0062968058856,0.5,1e-10,1e-10,45,45.0,46
1352,PRIM2,PRIM2,-1.87329007303,-1.17950328064,0.061028339937,0.00026308970988,0.5,1e-10,1e-10,36,36.0,38
1353,CKMT2,CKMT2,NA,NA,NA,1.75722099837e-05,0.5,1e-10,1e-10,4,4.0,4
1354,ERVFRD-1,ERVFRD-1,-1.87278138032,-3.39709779152,0.0610985801776,2.98886787887e-05,0.5,1e-10,1e-10,13,14.0,15
1355,HYI,HYI,1.87256069002,0.0275588906617,0.0611290738931,0.422559190018,0.5,1e-10,1e-10,27,28.0,28
1356,FBXW10,FBXW10,-1.87198279984,-16.7870006943,0.0612089831569,1.29130853479e-06,0.5,1e-10,1e-10,4,4.0,5
1357,KCNA2,KCNA2,NA,NA,NA,1.3003061696e-08,0.5,1e-10,1e-10,4,4.0,4
1358,ADAMTS17,ADAMTS17,-1.87023219653,-44.6079011847,0.06145158051,1.7141751825e-07,0.5,1e-10,1e-10,3,3.0,3
1359,ADAMTS17,ADAMTS17,NA,NA,NA,1.7141751825e-07,0.5,1e-10,1e-10,3,3.0,3
1360,CD44,CD44,1.86857939326,0.0363050213045,0.061681354919,0.263167952296,0.5,1e-10,1e-10,55,55.0,55
1361,DGCR14,DGCR14,1.86838836093,0.860194995319,0.0617079582206,0.000454048717288,0.5,1e-10,1e-10,36,37.0,37
1362,CMTM3,CMTM3,1.86808960616,0.0598101352002,0.0617495820687,0.0933042570404,0.5,1e-10,1e-10,20,20.0,20
1363,TRAPPC3,TRAPPC3,NA,NA,NA,0.000126070760794,0.5,1e-10,1e-10,6,7.0,7
1364,ALS2CL,ALS2CL,1.86782108215,0.0980810611303,0.061787013861,0.0357561343157,0.5,1e-10,1e-10,69,69.0,70
1365,NF1,NF1,-1.86365523555,-3.80481005348,0.0623701354963,2.21307390332e-05,0.5,1e-10,1e-10,7,7.0,7
1366,PIK3CB,PIK3CB,1.86347927802,1.07880063738,0.0623948653182,0.000302488017238,0.5,1e-10,1e-10,5,6.0,6
1367,HMGCL,HMGCL,1.86344990941,0.291471211739,0.0623989936972,0.00420638917277,0.5,1e-10,1e-10,69,69.0,71
1368,TBKBP1,TBKBP1,-1.86284352435,-0.0850927963073,0.0624842844501,0.0464931503707,0.5,1e-10,1e-10,78,80.0,80
1369,GOLGA5,GOLGA5,-1.86257945156,-0.52502488207,0.0625214575871,0.00134114144487,0.5,1e-10,1e-10,4,4.0,4
1370,EIF3D,EIF3D,-1.86233534882,-0.122802369535,0.062555835837,0.0225751077916,0.5,1e-10,1e-10,56,57.0,58
1371,UBTF,UBTF,NA,NA,NA,1.27489739452e-09,0.5,1e-10,1e-10,1,1.0,1
1372,PHLDB3,PHLDB3,-1.8613216619,-0.33991688406,0.062698765899,0.00310409766107,0.5,1e-10,1e-10,38,38.0,39
1373,TYW3,TYW3,-1.86070821244,-0.511415240744,0.0627853934822,0.00122470739391,0.5,1e-10,1e-10,52,52.0,53
1374,TYW3,TYW3,NA,NA,NA,0.00122470739391,0.5,1e-10,1e-10,52,52.0,53
1375,SEC24A,SEC24A,-1.86061662546,-1.80695601589,0.062798335322,0.000104721556385,0.5,1e-10,1e-10,7,7.0,7
1376,FAM208A,FAM208A,1.86020308012,0.207635254237,0.0628567994519,0.00793980225005,0.5,1e-10,1e-10,86,86.0,87
1377,UFL1,UFL1,1.86014737299,0.235801879499,0.0628646783727,0.00616787749077,0.5,1e-10,1e-10,63,63.0,64
1378,RPS12,RPS12,1.85985435547,0.0119091882162,0.0629061346559,2.28368822144,0.5,1e-10,1e-10,52,52.0,52
1379,OSER1,OSER1,1.8595333733,0.0820449628181,0.0629515733299,0.119158850049,0.5,1e-10,1e-10,75,75.0,77
1380,CAST,CAST,-1.85952725673,-0.0105069129831,0.0629524394632,3.00900863462,0.5,1e-10,1e-10,49,49.0,52
1381,AAR2,AAR2,NA,NA,NA,0.000395391776817,0.5,1e-10,1e-10,13,13.0,16
1382,SPPL2A,SPPL2A,-1.85932896858,-0.0794281603101,0.0629805232798,0.0530765039284,0.5,1e-10,1e-10,65,66.0,66
1383,SPPL2A,SPPL2A,NA,NA,NA,0.0530765039284,0.5,1e-10,1e-10,65,66.0,66
1384,MANEA,MANEA,-1.85765816768,-0.11594520166,0.0632175725786,0.0239412523276,0.5,1e-10,1e-10,106,106.0,107
1385,HTR1D,HTR1D,-1.85751376868,-38.0005951188,0.0632380941399,2.43472476667e-07,0.5,1e-10,1e-10,10,10.0,10
1386,PTAR1,PTAR1,NA,NA,NA,0.000371809885261,0.5,1e-10,1e-10,18,18.0,18
1387,TPM2,TPM2,NA,NA,NA,0.00342858133383,0.5,1e-10,1e-10,1,1.0,1
1388,TPRG1L,TPRG1L,-1.85589014336,-0.0187266566243,0.0634692181995,0.993448236552,0.5,1e-10,1e-10,72,82.0,82
1389,TPRG1L,TPRG1L,NA,NA,NA,0.993448236552,0.5,1e-10,1e-10,72,82.0,82
1390,HIST3H3,HIST3H3,NA,NA,NA,3.25260932071e-06,0.5,1e-10,1e-10,12,12.0,12
1391,LLPH,LLPH,NA,NA,NA,7.12660199322e-05,0.5,1e-10,1e-10,12,12.0,12
1392,UTP14C,UTP14C,NA,NA,NA,2.54553245878e-08,0.5,1e-10,1e-10,4,4.0,4
1393,SLC25A28,SLC25A28,NA,NA,NA,6.03122152703e-06,0.5,1e-10,1e-10,2,2.0,2
1394,GJC1,GJC1,1.85332598562,0.869988258614,0.0638356487893,0.000458262699935,0.5,1e-10,1e-10,28,28.0,29
1395,FAM27E3,FAM27E3,-1.85273055361,-18.4088581615,0.0639209884255,1.51744080231e-06,0.5,1e-10,1e-10,21,31.0,45
1396,IPMK,IPMK,NA,NA,NA,4.77972365305e-06,0.5,1e-10,1e-10,64,65.0,66
1397,COBL,COBL,-1.85187562448,-4.82721031611,0.0640436849379,1.45751965976e-05,0.5,1e-10,1e-10,14,14.0,14
1398,UBAP2L,UBAP2L,NA,NA,NA,1.31109690563e-05,0.5,1e-10,1e-10,2,2.0,2
1399,UBAP2L,UBAP2L,NA,NA,NA,1.31109690563e-05,0.5,1e-10,1e-10,2,2.0,2
1400,SLC10A5,SLC10A5,NA,NA,NA,1.28066972476e-07,0.5,1e-10,1e-10,7,7.0,7
1401,CCDC85A,CCDC85A,1.85132618451,0.723960658638,0.0641226412937,0.000642751204228,0.5,1e-10,1e-10,20,21.0,24
1402,CCDC85A,CCDC85A,NA,NA,NA,0.000642751204228,0.5,1e-10,1e-10,20,21.0,24
1403,PRR5L,PRR5L,NA,NA,NA,1.4728304007e-06,0.5,1e-10,1e-10,2,2.0,2
1404,ELP5,ELP5,1.85078061795,0.0565350098123,0.0642011205353,0.0968375970523,0.5,1e-10,1e-10,317,325.0,332
1405,SH3BP1,SH3BP1,1.85070333419,0.370320118852,0.0642122441417,0.00267473706101,0.5,1e-10,1e-10,15,15.0,15
1406,AP3B1,AP3B1,-1.85051651665,-0.538231118957,0.0642391397367,0.00120601367798,0.5,1e-10,1e-10,22,23.0,26
1407,ACTR5,ACTR5,1.85048369981,0.166237966511,0.0642438652455,0.0119850686454,0.5,1e-10,1e-10,128,129.0,130
1408,PDCD1,PDCD1,1.85040614694,0.738265594895,0.0642550337233,0.000726566499014,0.5,1e-10,1e-10,28,30.0,30
1409,ZFHX4,ZFHX4,NA,NA,NA,2.3583302769e-06,0.5,1e-10,1e-10,8,8.0,8
1410,TMEM74,TMEM74,1.84900843588,3.17774321142,0.0644565946149,3.25262304729e-05,0.5,1e-10,1e-10,83,83.0,85
1411,RAB43,RAB43,-1.8486766476,-4.40088181797,0.0645045176534,1.73358500279e-05,0.5,1e-10,1e-10,8,9.0,10
1412,GAS2L3,GAS2L3,-1.84866242615,-0.469598736985,0.064506572437,0.00155075931938,0.5,1e-10,1e-10,32,32.0,32
1413,SPC24,SPC24,-1.84840401532,-0.382724929638,0.0645439182875,0.0022403538414,0.5,1e-10,1e-10,113,114.0,119
1414,METTL10,METTL10,1.84723690213,0.146789675597,0.064712813281,0.0143554130143,0.5,1e-10,1e-10,54,54.0,55
1415,NUP54,NUP54,1.84715554501,0.145352082421,0.0647246001955,0.0129050910551,0.5,1e-10,1e-10,98,98.0,101
1416,MRPL40,MRPL40,NA,NA,NA,7.85520594728e-06,0.5,1e-10,1e-10,1,1.0,1
1417,NR2F2,NR2F2,1.84555917123,0.0253756491314,0.0649562394233,0.489538341987,0.5,1e-10,1e-10,70,72.0,72
1418,NR2F2,NR2F2,NA,NA,NA,0.489538341987,0.5,1e-10,1e-10,70,72.0,72
1419,DOK5,DOK5,1.84548339168,0.987459135163,0.0649672522722,0.000337860246857,0.5,1e-10,1e-10,39,42.0,43
1420,SLC1A1,SLC1A1,1.84507271825,0.136679519265,0.0650269611928,0.0172772116183,0.5,1e-10,1e-10,142,146.0,149
1421,APOBEC3C,APOBEC3C,1.84482925274,0.0556091357024,0.0650623806699,0.110161523625,0.5,1e-10,1e-10,63,63.0,64
1422,PLCG2,PLCG2,1.84477530342,0.200115313615,0.0650702313963,0.0080881737707,0.5,1e-10,1e-10,113,116.0,117
1423,FAM49A,FAM49A,NA,NA,NA,4.51597850298e-06,0.5,1e-10,1e-10,1,1.0,1
1424,ZNF595,ZNF595,1.84418881499,0.31126423471,0.0651556278516,0.00327171163445,0.5,1e-10,1e-10,15,16.0,18
1425,ZNF213,ZNF213,1.84274058713,0.487656342438,0.0653668950603,0.00155370247817,0.5,1e-10,1e-10,80,81.0,82
1426,ZNF213,ZNF213,NA,NA,NA,0.00155370247817,0.5,1e-10,1e-10,80,81.0,82
1427,TNFRSF10A,TNFRSF10A,1.84257208028,0.100118026858,0.0653915134547,0.0319357453603,0.5,1e-10,1e-10,39,39.0,39
1428,GEMIN4,GEMIN4,-1.84096200008,-0.230304876337,0.0656271275454,0.00633685415564,0.5,1e-10,1e-10,22,22.0,22
1429,SERTAD1,SERTAD1,NA,NA,NA,6.46088567188e-06,0.5,1e-10,1e-10,6,6.0,7
1430,PRKCA,PRKCA,-1.84050285172,-0.487324607288,0.0656944459805,0.00167902817627,0.5,1e-10,1e-10,44,47.0,47
1431,ARIH2,ARIH2,-1.84041907607,-0.157852468234,0.065706734959,0.0140464994639,0.5,1e-10,1e-10,27,27.0,28
1432,ZNF471,ZNF471,-1.84019828981,-0.215745250261,0.0657391309827,0.00739763469489,0.5,1e-10,1e-10,34,34.0,34
1433,TACO1,TACO1,-1.84008838335,-0.492367471357,0.065755262493,0.00138831830423,0.5,1e-10,1e-10,38,38.0,38
1434,SLC12A7,SLC12A7,-1.83966673265,-0.0387914918248,0.0658171805095,0.268505961624,0.5,1e-10,1e-10,29,29.0,31
1435,TULP3,TULP3,-1.83900562298,-0.219057626105,0.0659143590245,0.00656124278022,0.5,1e-10,1e-10,94,98.0,98
1436,CMPK1,CMPK1,-1.83850199417,-0.0323453631767,0.0659884682779,0.310117024875,0.5,1e-10,1e-10,47,47.0,48
1437,CMPK1,CMPK1,NA,NA,NA,0.310117024875,0.5,1e-10,1e-10,47,47.0,48
1438,TBC1D7,TBC1D7,1.83837031566,0.447125021413,0.0660078561616,0.00153619572835,0.5,1e-10,1e-10,267,270.0,275
1439,PPA1,PPA1,-1.8371233166,-0.0100255008036,0.0661916927601,3.25537505533,0.5,1e-10,1e-10,76,76.0,76
1440,ZNF891,ZNF891,1.83640761854,6.89572418341,0.0662973936568,7.82163532579e-06,0.5,1e-10,1e-10,7,8.0,8
1441,ABCC10,ABCC10,-1.83631965925,-3.51862881582,0.0663103938868,2.62826288951e-05,0.5,1e-10,1e-10,14,19.0,19
1442,ACD,ACD,1.83608776724,0.323595445651,0.0663446771883,0.00350311952417,0.5,1e-10,1e-10,39,39.0,40
1443,ACD,ACD,NA,NA,NA,0.00350311952417,0.5,1e-10,1e-10,39,39.0,40
1444,PSMA4,PSMA4,1.83517601666,0.0651249428541,0.0664796135104,0.0748022791029,0.5,1e-10,1e-10,30,30.0,30
1445,PTMA,PTMA,NA,NA,NA,0.0154747303883,0.5,1e-10,1e-10,7,7.0,7
1446,AK8,AK8,NA,NA,NA,0.000193257654649,0.5,1e-10,1e-10,14,14.0,14
1447,TNK1,TNK1,NA,NA,NA,3.80535832105e-06,0.5,1e-10,1e-10,5,5.0,5
1448,KCNMA1,KCNMA1,1.83402544738,0.484405297096,0.0666502168104,0.00136864809628,0.5,1e-10,1e-10,60,60.0,62
1449,CITED2,CITED2,NA,NA,NA,6.89174669338e-06,0.5,1e-10,1e-10,2,2.0,2
1450,C13orf45,C13orf45,1.8329149015,2.5001262962,0.0668152273403,5.03548145166e-05,0.5,1e-10,1e-10,12,12.0,12
1451,FAM185A,FAM185A,NA,NA,NA,2.39887299264e-06,0.5,1e-10,1e-10,8,8.0,8
1452,ERBB2,ERBB2,NA,NA,NA,8.52747154191e-06,0.5,1e-10,1e-10,4,4.0,5
1453,FSCN2,FSCN2,1.83119272913,6.11414440737,0.0670717815848,9.2243869012e-06,0.5,1e-10,1e-10,34,38.0,39
1454,PRPF6,PRPF6,-1.82881404086,-0.363763085545,0.0674274708416,0.00300532457699,0.5,1e-10,1e-10,15,17.0,19
1455,VPS37B,VPS37B,1.82797413687,0.248731895028,0.0675534332892,0.00578766670141,0.5,1e-10,1e-10,52,52.0,52
1456,PCDHA5,PCDHA5,1.82782875709,33.2415527026,0.0675752558941,2.84763251905e-07,0.5,1e-10,1e-10,16,16.0,16
1457,CTU1,CTU1,1.82755400243,1.72441094526,0.0676165144822,0.000129823635513,0.5,1e-10,1e-10,10,10.0,10
1458,ZNF709,ZNF709,-1.82718358086,-2.07694862263,0.0676721717158,8.06269038697e-05,0.5,1e-10,1e-10,27,27.0,27
1459,SPOCK1,SPOCK1,NA,NA,NA,0.000220977190857,0.5,1e-10,1e-10,5,5.0,5
1460,NSUN5,NSUN5,NA,NA,NA,2.33365412278e-05,0.5,1e-10,1e-10,11,11.0,11
1461,CERKL,CERKL,NA,NA,NA,3.56218649339e-08,0.5,1e-10,1e-10,3,3.0,3
1462,SDR16C5,SDR16C5,-1.82557078146,-1.91438803078,0.0679149403349,9.54758317433e-05,0.5,1e-10,1e-10,47,47.0,48
1463,TBC1D3,TBC1D3,-1.82506100459,-2.8126429742,0.0679918239463,4.63850607722e-05,0.5,1e-10,1e-10,22,22.0,22
1464,TBP,TBP,-1.82372278506,-0.601044564614,0.0681939923897,0.000899275076198,0.5,1e-10,1e-10,36,36.0,36
1465,DDX1,DDX1,1.82357925775,0.025110609132,0.0682157047659,0.502972561652,0.5,1e-10,1e-10,81,82.0,83
1466,DDX1,DDX1,NA,NA,NA,0.502972561652,0.5,1e-10,1e-10,81,82.0,83
1467,PLOD1,PLOD1,-1.82349145578,-0.264015119672,0.0682289899847,0.00481495060397,0.5,1e-10,1e-10,25,25.0,25
1468,C17orf103,C17orf103,-1.82241511108,-0.211596893203,0.0683920234456,0.00781630986513,0.5,1e-10,1e-10,37,38.0,40
1469,FBXO33,FBXO33,1.82119991503,1.91369265016,0.0685764734016,9.34726572292e-05,0.5,1e-10,1e-10,41,41.0,41
1470,XPO1,XPO1,-1.82072280453,-0.177601663022,0.0686490038637,0.0105844944217,0.5,1e-10,1e-10,24,24.0,24
1471,KLHDC1,KLHDC1,NA,NA,NA,2.91793644772e-05,0.5,1e-10,1e-10,19,19.0,20
1472,NUP37,NUP37,-1.82002180716,-0.78250451279,0.0687556840203,0.000537169775701,0.5,1e-10,1e-10,40,41.0,41
1473,FGF7,FGF7,NA,NA,NA,0.00174411829913,0.5,1e-10,1e-10,10,10.0,10
1474,FGF7,FGF7,NA,NA,NA,0.00174411829913,0.5,1e-10,1e-10,10,10.0,10
1475,C5orf15,C5orf15,NA,NA,NA,2.35105293533e-05,0.5,1e-10,1e-10,1,1.0,1
1476,TMED5,TMED5,1.81811293883,1.03974602369,0.0690468728033,0.000277463005188,0.5,1e-10,1e-10,14,14.0,14
1477,UFD1L,UFD1L,-1.81810248478,-0.12832852441,0.0690484703033,0.0195688343456,0.5,1e-10,1e-10,40,40.0,42
1478,TBRG1,TBRG1,NA,NA,NA,5.38519838918e-07,0.5,1e-10,1e-10,2,2.0,2
1479,RDH8,RDH8,1.81707950373,5.89211543333,0.069204940645,9.05956327411e-06,0.5,1e-10,1e-10,36,37.0,38
1480,ABTB1,ABTB1,1.81657448097,3.16520591508,0.0692822938488,3.4970375307e-05,0.5,1e-10,1e-10,2,2.0,2
1481,AKTIP,AKTIP,1.81642340717,0.105946976052,0.069305447278,0.0306465290802,0.5,1e-10,1e-10,66,66.0,66
1482,CAMKK2,CAMKK2,NA,NA,NA,0.000703774841078,0.5,1e-10,1e-10,2,2.0,2
1483,DNAJC17,DNAJC17,-1.81607440243,-0.818013490395,0.0693589597174,0.000460611003279,0.5,1e-10,1e-10,17,17.0,18
1484,DNAJC17,DNAJC17,NA,NA,NA,0.000460611003279,0.5,1e-10,1e-10,17,17.0,18
1485,MAPKAPK3,MAPKAPK3,-1.81589195026,-0.805023693402,0.0693869483728,0.000497730199631,0.5,1e-10,1e-10,30,31.0,31
1486,GID8,GID8,1.81581285826,0.820931790902,0.0693990841799,0.000418532488292,0.5,1e-10,1e-10,9,9.0,9
1487,ENPEP,ENPEP,1.81578005078,0.316188460909,0.0694041186422,0.00363576562064,0.5,1e-10,1e-10,40,41.0,42
1488,USP4,USP4,1.81576850061,0.744826503653,0.0694058911426,0.00055599603544,0.5,1e-10,1e-10,42,42.0,43
1489,BDH2,BDH2,-1.81535450622,-0.0133062223726,0.0694694476432,1.78938953837,0.5,1e-10,1e-10,52,54.0,54
1490,REV3L,REV3L,-1.8149778913,-0.745108748819,0.0695273071479,0.000682053094127,0.5,1e-10,1e-10,19,19.0,20
1491,EMILIN3,EMILIN3,1.81489401058,4.64302999939,0.0695401991629,1.53621496982e-05,0.5,1e-10,1e-10,8,8.0,8
1492,IFIH1,IFIH1,NA,NA,NA,0.000340483760553,0.5,1e-10,1e-10,6,6.0,6
1493,SLBP,SLBP,1.81429847277,0.359907848257,0.0696317865718,0.00287117696066,0.5,1e-10,1e-10,33,34.0,34
1494,FCGR1A,FCGR1A,1.81376428621,1.74163308766,0.069714023044,0.000102394591975,0.5,1e-10,1e-10,21,22.0,23
1495,FCGR1A,FCGR1A,NA,NA,NA,0.000102394591975,0.5,1e-10,1e-10,21,22.0,23
1496,EPHA4,EPHA4,NA,NA,NA,4.3126417826e-05,0.5,1e-10,1e-10,5,5.0,5
1497,TIGD1,TIGD1,1.81288589456,0.716032887225,0.0698494222287,0.000635013909266,0.5,1e-10,1e-10,13,13.0,14
1498,SLC39A3,SLC39A3,1.81286152847,0.459892046108,0.0698531812005,0.00183287503902,0.5,1e-10,1e-10,115,128.0,130
1499,ERICH2,ERICH2,-1.81282616611,-0.39131868648,0.0698586368703,0.00211126169332,0.5,1e-10,1e-10,53,53.0,55
1500,MAP2K5,MAP2K5,1.81217025752,0.107352377687,0.0699598932012,0.0281824400208,0.5,1e-10,1e-10,49,49.0,50
1501,MAP2K5,MAP2K5,NA,NA,NA,0.0281824400208,0.5,1e-10,1e-10,49,49.0,50
1502,NOD2,NOD2,1.81179715518,3.81167707666,0.0700175448553,2.55544706746e-05,0.5,1e-10,1e-10,5,5.0,5
1503,ZNF562,ZNF562,-1.81165277279,-6.61316026272,0.0700398652364,7.42951870861e-06,0.5,1e-10,1e-10,2,2.0,2
1504,CLPTM1L,CLPTM1L,-1.81160530847,-0.0605292142347,0.0700472041229,0.0960793802013,0.5,1e-10,1e-10,115,116.0,121
1505,SGOL1,SGOL1,1.81153619227,12.4018690918,0.0700578919298,2.05162552597e-06,0.5,1e-10,1e-10,34,34.0,34
1506,ZNF844,ZNF844,NA,NA,NA,1.46427565044e-05,0.5,1e-10,1e-10,19,19.0,19
1507,ROBO4,ROBO4,-1.81006399493,-0.0198409579964,0.0702858636794,0.836859654182,0.5,1e-10,1e-10,137,137.0,139
1508,THOC7,THOC7,NA,NA,NA,1.74034174388e-05,0.5,1e-10,1e-10,1,1.0,1
1509,TSPAN8,TSPAN8,1.80888001047,0.14323896142,0.0704696465493,0.0152745925488,0.5,1e-10,1e-10,67,68.0,68
1510,SLC2A13,SLC2A13,-1.80885313632,-1.85835739236,0.0704738226349,9.61900557043e-05,0.5,1e-10,1e-10,37,37.0,38
1511,HIST1H2BI,HIST1H2BI,NA,NA,NA,2.85824770532e-09,0.5,1e-10,1e-10,3,3.0,3
1512,TBCE,TBCE,-1.80793101581,-0.139824557218,0.0706172378029,0.016612342551,0.5,1e-10,1e-10,44,44.0,44
1513,DUSP12,DUSP12,1.80738983006,16.1252713963,0.0707015185236,1.27612807388e-06,0.5,1e-10,1e-10,7,7.0,7
1514,BYSL,BYSL,NA,NA,NA,9.90254803663e-05,0.5,1e-10,1e-10,6,6.0,6
1515,FASTKD5,FASTKD5,NA,NA,NA,0.000441079041169,0.5,1e-10,1e-10,8,8.0,8
1516,CYP4A22,CYP4A22,-1.80529927644,-1.47078646537,0.0710278628166,0.000151793777395,0.5,1e-10,1e-10,9,9.0,9
1517,CYP4A22,CYP4A22,NA,NA,NA,0.000151793777395,0.5,1e-10,1e-10,9,9.0,9
1518,PIFO,PIFO,1.80450480093,6.36434157116,0.0711522072213,8.46140254856e-06,0.5,1e-10,1e-10,26,26.0,26
1519,LINS,LINS,1.80399081058,0.288858687176,0.0712327475555,0.00400935859582,0.5,1e-10,1e-10,81,82.0,82
1520,LINS,LINS,NA,NA,NA,0.00400935859582,0.5,1e-10,1e-10,81,82.0,82
1521,RPL36,RPL36,1.80344453472,0.012446269886,0.071318428807,2.46188337908,0.5,1e-10,1e-10,78,80.0,81
1522,PPP1R26,PPP1R26,NA,NA,NA,2.0500945224e-05,0.5,1e-10,1e-10,7,7.0,7
1523,DNAH7,DNAH7,1.80293821331,2.10887891586,0.0713979187704,7.36360641737e-05,0.5,1e-10,1e-10,74,74.0,74
1524,GNAQ,GNAQ,-1.80264401536,-0.146910768672,0.0714441397407,0.01600546745,0.5,1e-10,1e-10,98,99.0,102
1525,CIB2,CIB2,1.80256212296,0.146974774137,0.0714570100872,0.0151109414682,0.5,1e-10,1e-10,129,130.0,137
1526,CIB2,CIB2,NA,NA,NA,0.0151109414682,0.5,1e-10,1e-10,129,130.0,137
1527,CDC42BPA,CDC42BPA,-1.80198718385,-0.203919406754,0.071547421983,0.00730883609526,0.5,1e-10,1e-10,55,55.0,55
1528,HEBP1,HEBP1,-1.80184982564,-0.121705125975,0.0715690360787,0.0222072682783,0.5,1e-10,1e-10,64,64.0,64
1529,TBC1D1,TBC1D1,-1.80149514906,-0.249900149434,0.0716248712023,0.00480782239565,0.5,1e-10,1e-10,28,30.0,30
1530,HNRNPLL,HNRNPLL,1.80013072491,2.55434062569,0.0718399991501,5.17428519453e-05,0.5,1e-10,1e-10,1,1.0,1
1531,GPR126,GPR126,1.80001998971,0.958759048043,0.0718574819005,0.000355227535689,0.5,1e-10,1e-10,18,18.0,18
1532,MIA,MIA,1.79959601242,2.87577264547,0.0719244511891,3.84770887259e-05,0.5,1e-10,1e-10,10,10.0,11
1533,TIAF1,TIAF1,1.79900848342,0.534914939254,0.0720173387741,0.00110675407135,0.5,1e-10,1e-10,67,67.0,69
1534,ZNF175,ZNF175,1.7988193187,0.283096406732,0.0720472663774,0.00420311933809,0.5,1e-10,1e-10,53,53.0,55
1535,ACTA1,ACTA1,1.79832355266,0.0519924190888,0.0721257494665,0.126278356052,0.5,1e-10,1e-10,4,4.0,4
1536,ACTA1,ACTA1,NA,NA,NA,0.126278356052,0.5,1e-10,1e-10,4,4.0,4
1537,ETNK2,ETNK2,1.79797378722,0.0243475590921,0.0721811617943,0.575416226601,0.5,1e-10,1e-10,429,442.0,458
1538,ETNK2,ETNK2,NA,NA,NA,0.575416226601,0.5,1e-10,1e-10,429,442.0,458
1539,TMEM42,TMEM42,1.79744932803,0.887263684349,0.0722643156757,0.000361745456854,0.5,1e-10,1e-10,8,8.0,8
1540,CHCHD2,CHCHD2,-1.79684224997,-0.019246091785,0.0723606668483,0.695736805657,0.5,1e-10,1e-10,47,47.0,48
1541,ZNF446,ZNF446,1.79646287115,1.17569864972,0.0724209325818,0.000243379150248,0.5,1e-10,1e-10,41,41.0,41
1542,TYW5,TYW5,NA,NA,NA,1.28479043506e-07,0.5,1e-10,1e-10,1,1.0,1
1543,TYW5,TYW5,NA,NA,NA,1.28479043506e-07,0.5,1e-10,1e-10,1,1.0,1
1544,VIPAS39,VIPAS39,1.79560410474,0.346409249812,0.0725575026114,0.00245782016276,0.5,1e-10,1e-10,54,54.0,54
1545,MAP2K6,MAP2K6,-1.79485564112,-0.499870111389,0.072676703017,0.00151160937286,0.5,1e-10,1e-10,77,78.0,79
1546,CMPK2,CMPK2,NA,NA,NA,6.39278375572e-05,0.5,1e-10,1e-10,14,15.0,15
1547,CMPK2,CMPK2,NA,NA,NA,6.39278375572e-05,0.5,1e-10,1e-10,14,15.0,15
1548,ABHD8,ABHD8,-1.79428343624,-0.137352084156,0.0727679405058,0.0172757143825,0.5,1e-10,1e-10,61,63.0,65
1549,TRIM73,TRIM73,-1.79380628081,-0.339192133099,0.0728440941142,0.00287101241929,0.5,1e-10,1e-10,51,52.0,54
1550,SULF1,SULF1,1.79366630881,0.13563357614,0.0728664458987,0.0190307913844,0.5,1e-10,1e-10,14,14.0,15
1551,KCNS3,KCNS3,-1.79360750345,-0.101170332089,0.0728758380545,0.0310956537665,0.5,1e-10,1e-10,40,40.0,42
1552,KCNS3,KCNS3,NA,NA,NA,0.0310956537665,0.5,1e-10,1e-10,40,40.0,42
1553,APCDD1,APCDD1,1.79346644945,0.0493728213727,0.0728983706739,0.135072022462,0.5,1e-10,1e-10,27,28.0,28
1554,CREB1,CREB1,-1.7934589139,-1.01633407277,0.0728995745976,0.000290767019763,0.5,1e-10,1e-10,50,51.0,51
1555,KCTD16,KCTD16,1.79342109124,11.0516619388,0.0729056176155,2.83257801184e-06,0.5,1e-10,1e-10,17,17.0,18
1556,ORC5,ORC5,NA,NA,NA,7.03968034314e-07,0.5,1e-10,1e-10,3,3.0,3
1557,ITGAM,ITGAM,1.79325745265,0.33221800861,0.072931767272,0.00306265488229,0.5,1e-10,1e-10,19,19.0,21
1558,CROCC,CROCC,-1.79318996806,-0.0791094099843,0.072942553632,0.049035155644,0.5,1e-10,1e-10,80,80.0,85
1559,LTBP2,LTBP2,1.79306686616,0.00768987352869,0.0729622329125,5.35550411704,0.5,1e-10,1e-10,188,191.0,194
1560,DAG1,DAG1,NA,NA,NA,0.000393673076417,0.5,1e-10,1e-10,18,18.0,22
1561,BLOC1S6,BLOC1S6,NA,NA,NA,1.80868103341e-05,0.5,1e-10,1e-10,7,7.0,7
1562,BLOC1S6,BLOC1S6,NA,NA,NA,1.80868103341e-05,0.5,1e-10,1e-10,7,7.0,7
1563,RBM12B,RBM12B,-1.79150196497,-4.57368491928,0.0732127795607,1.55646944027e-05,0.5,1e-10,1e-10,10,10.0,10
1564,HGF,HGF,1.79132752316,2.30538215358,0.0732407519103,6.08096815686e-05,0.5,1e-10,1e-10,22,23.0,23
1565,SBSN,SBSN,-1.7911402642,-0.0709819573039,0.0732707892627,0.0709801050461,0.5,1e-10,1e-10,46,46.0,47
1566,MRM1,MRM1,NA,NA,NA,1.61776298221e-07,0.5,1e-10,1e-10,6,6.0,6
1567,TRABD,TRABD,1.78914659073,0.101908821203,0.0735912104841,0.0317725693337,0.5,1e-10,1e-10,63,63.0,63
1568,VMAC,VMAC,-1.78551089684,-2.20194577903,0.0741784854293,6.04136678166e-05,0.5,1e-10,1e-10,15,18.0,18
1569,TENM4,TENM4,-1.78517347538,-0.403009558432,0.0742331829325,0.00188117013008,0.5,1e-10,1e-10,177,183.0,187
1570,TLE1,TLE1,-1.78479694899,-0.311588108021,0.0742942584259,0.00312388650103,0.5,1e-10,1e-10,16,17.0,17
1571,STK32C,STK32C,-1.78404235494,-0.29783868198,0.0744167830309,0.00361895411277,0.5,1e-10,1e-10,52,53.0,54
1572,HEATR1,HEATR1,-1.78402990961,-14.7611754516,0.0744188051825,1.49686683013e-06,0.5,1e-10,1e-10,16,17.0,17
1573,SNW1,SNW1,-1.78383905218,-0.431527272015,0.0744498218353,0.00160655271188,0.5,1e-10,1e-10,8,8.0,8
1574,EXOC8,EXOC8,NA,NA,NA,4.31665051706e-07,0.5,1e-10,1e-10,5,5.0,5
1575,OXNAD1,OXNAD1,NA,NA,NA,7.94440799752e-05,0.5,1e-10,1e-10,42,42.0,42
1576,MYO1H,MYO1H,-1.78298136722,-4.95695355469,0.0745893364799,1.26674540865e-05,0.5,1e-10,1e-10,47,48.0,49
1577,AOC3,AOC3,1.78237291321,0.00628617460793,0.0746884396183,7.99971625763,0.5,1e-10,1e-10,104,104.0,106
1578,MLEC,MLEC,1.7820952686,0.104908737776,0.074733697254,0.0266375952279,0.5,1e-10,1e-10,69,71.0,73
1579,VPS13C,VPS13C,1.78172024168,0.265620788938,0.0747948643157,0.00423204629142,0.5,1e-10,1e-10,40,40.0,41
1580,VPS13C,VPS13C,NA,NA,NA,0.00423204629142,0.5,1e-10,1e-10,40,40.0,41
1581,SLC30A5,SLC30A5,1.78153915856,0.705287322105,0.0748244136913,0.000752914019204,0.5,1e-10,1e-10,90,91.0,98
1582,USP38,USP38,NA,NA,NA,4.86739639563e-06,0.5,1e-10,1e-10,3,3.0,3
1583,KIAA1033,KIAA1033,-1.78077124256,-0.193753394332,0.0749498291801,0.00799597990491,0.5,1e-10,1e-10,50,50.0,50
1584,SUGCT,SUGCT,-1.78057503875,-2.82456822742,0.0749819005645,3.68775472495e-05,0.5,1e-10,1e-10,24,25.0,25
1585,VPS53,VPS53,1.77821863866,0.183801836018,0.0753679528994,0.00965462818277,0.5,1e-10,1e-10,137,156.0,162
1586,IMPDH2,IMPDH2,-1.77745002369,-0.0543955525206,0.075494226552,0.10547991844,0.5,1e-10,1e-10,35,36.0,38
1587,KLF15,KLF15,1.77686457594,0.050794702164,0.0755905239781,0.128041501722,0.5,1e-10,1e-10,109,109.0,109
1588,ALX1,ALX1,1.77595966436,2.38504530684,0.0757395656494,5.54147859612e-05,0.5,1e-10,1e-10,46,46.0,48
1589,KRT7,KRT7,1.77552883483,0.0912419965497,0.0758106087931,0.0408392259308,0.5,1e-10,1e-10,37,38.0,39
1590,MEDAG,MEDAG,1.77496746761,0.0421106623532,0.0759032589784,0.172706439499,0.5,1e-10,1e-10,20,20.0,20
1591,ANO2,ANO2,-1.77428750034,-0.196503099692,0.076015607068,0.00801637955292,0.5,1e-10,1e-10,76,77.0,83
1592,LACC1,LACC1,1.77399114872,0.512468459638,0.0760646144112,0.0012641789747,0.5,1e-10,1e-10,38,39.0,39
1593,HFE,HFE,-1.77356754986,-0.364624806268,0.0761347092375,0.00226243438717,0.5,1e-10,1e-10,55,55.0,55
1594,SCIN,SCIN,-1.77346079964,-0.246839383246,0.0761523819917,0.00509959504132,0.5,1e-10,1e-10,32,34.0,35
1595,IMPA1,IMPA1,1.77334953854,0.109878197292,0.0761708050931,0.0248321927154,0.5,1e-10,1e-10,68,68.0,68
1596,KIAA0319L,KIAA0319L,NA,NA,NA,1.02535700475e-08,0.5,1e-10,1e-10,2,2.0,2
1597,PANK1,PANK1,NA,NA,NA,1.06594983044e-05,0.5,1e-10,1e-10,14,14.0,14
1598,F5,F5,1.7718941256,1.12384619219,0.0764121337438,0.000244487555273,0.5,1e-10,1e-10,41,41.0,41
1599,JADE2,JADE2,-1.77169487372,-0.476729650665,0.0764452210776,0.00137988432229,0.5,1e-10,1e-10,41,41.0,42
1600,XPO5,XPO5,NA,NA,NA,2.49858868825e-06,0.5,1e-10,1e-10,1,1.0,1
1601,KCNMB3,KCNMB3,-1.77083686244,-0.407405793629,0.0765878340637,0.00187685484994,0.5,1e-10,1e-10,77,77.0,77
1602,HSD11B1,HSD11B1,1.77082072678,0.101771991723,0.0765905181024,0.0302349237732,0.5,1e-10,1e-10,20,20.0,20
1603,CCL24,CCL24,-1.76993531066,-0.476524203682,0.0767379177046,0.00209021117278,0.5,1e-10,1e-10,22,23.0,25
1604,PTX3,PTX3,1.76990015646,0.00887086370579,0.0767437747683,3.70733364287,0.5,1e-10,1e-10,29,29.0,30
1605,TROAP,TROAP,1.76921389629,1.46879079631,0.0768581860251,0.000148149838857,0.5,1e-10,1e-10,15,16.0,16
1606,C3,C3,-1.76898734902,-0.00164762731396,0.0768959858233,134.510496072,0.5,1e-10,1e-10,249,276.0,285
1607,ROCK1,ROCK1,-1.7682884368,-0.252156324615,0.077012696012,0.00493913911422,0.5,1e-10,1e-10,31,34.0,35
1608,SH2D3A,SH2D3A,1.76797537905,1.30328783968,0.0770650198013,0.000199988251421,0.5,1e-10,1e-10,56,63.0,63
1609,BCR,BCR,1.76759357363,0.0514204865887,0.0771288731345,0.123901194924,0.5,1e-10,1e-10,64,73.0,75
1610,TOMM7,TOMM7,1.7675502671,0.00394643754539,0.0771361184613,19.3424559316,0.5,1e-10,1e-10,71,75.0,76
1611,FMO3,FMO3,1.76672270875,0.032417577856,0.077274678351,0.293611265946,0.5,1e-10,1e-10,66,67.0,73
1612,EXO5,EXO5,1.76667160724,0.407366141415,0.0772832410305,0.00200367372974,0.5,1e-10,1e-10,50,50.0,50
1613,TMEM231,TMEM231,1.76631287125,0.74911179067,0.0773433733811,0.00056009563743,0.5,1e-10,1e-10,25,25.0,25
1614,CAMK1D,CAMK1D,1.76614025579,0.676809964838,0.0773723212568,0.000735021498792,0.5,1e-10,1e-10,40,41.0,42
1615,USP35,USP35,NA,NA,NA,2.62347774508e-05,0.5,1e-10,1e-10,14,14.0,15
1616,SNRNP200,SNRNP200,-1.7653778548,-0.421392421335,0.0775002826789,0.00173494730745,0.5,1e-10,1e-10,37,37.0,39
1617,C15orf59,C15orf59,1.76523272037,1.32158436648,0.0775246615717,0.000178933047095,0.5,1e-10,1e-10,7,7.0,7
1618,C15orf59,C15orf59,NA,NA,NA,0.000178933047095,0.5,1e-10,1e-10,7,7.0,7
1619,KIAA1199,KIAA1199,NA,NA,NA,0.000597571135951,0.5,1e-10,1e-10,3,3.0,3
1620,KIAA1199,KIAA1199,NA,NA,NA,0.000597571135951,0.5,1e-10,1e-10,3,3.0,3
1621,TMEM203,TMEM203,NA,NA,NA,4.86232934868e-10,0.5,1e-10,1e-10,1,1.0,1
1622,S100A10,S100A10,-1.7638484367,-0.00692132345066,0.0777575000929,5.80561832615,0.5,1e-10,1e-10,20,21.0,23
1623,S100A10,S100A10,NA,NA,NA,5.80561832615,0.5,1e-10,1e-10,20,21.0,23
1624,SNAP47,SNAP47,-1.76370714717,-1.34659276869,0.0777812971943,0.00016001768447,0.5,1e-10,1e-10,9,9.0,9
1625,HS2ST1,HS2ST1,NA,NA,NA,6.38460943726e-06,0.5,1e-10,1e-10,1,1.0,1
1626,HS2ST1,HS2ST1,NA,NA,NA,6.38460943726e-06,0.5,1e-10,1e-10,1,1.0,1
1627,MAMDC2,MAMDC2,1.76295158681,0.0492157456179,0.077908655338,0.12734325163,0.5,1e-10,1e-10,50,50.0,50
1628,FSTL4,FSTL4,-1.76275307195,-23.7805547063,0.077942145389,5.3623060797e-07,0.5,1e-10,1e-10,21,21.0,22
1629,ST7L,ST7L,-1.76222593596,-0.152109814656,0.0780311317046,0.0126467993806,0.5,1e-10,1e-10,57,57.0,57
1630,TMPPE,TMPPE,-1.76222051318,-18.649203057,0.0780320475601,8.69641526281e-07,0.5,1e-10,1e-10,28,28.0,28
1631,MDM1,MDM1,-1.76209006711,-0.644815016935,0.0780540812546,0.000762534149498,0.5,1e-10,1e-10,15,15.0,15
1632,ALDH1B1,ALDH1B1,NA,NA,NA,0.0166027647717,0.5,1e-10,1e-10,9,9.0,9
1633,SUGP2,SUGP2,-1.76164816013,-0.503366033569,0.0781287615812,0.00117305197352,0.5,1e-10,1e-10,23,23.0,24
1634,MYL2,MYL2,-1.75980496486,-0.0166746585954,0.0784408809898,1.04976376187,0.5,1e-10,1e-10,29,29.0,30
1635,ZNF785,ZNF785,1.75943106047,1.73748030637,0.0785043201299,0.000103268005422,0.5,1e-10,1e-10,35,35.0,37
1636,TMEM14C,TMEM14C,NA,NA,NA,2.89238187276e-05,0.5,1e-10,1e-10,3,3.0,3
1637,GCNT7,GCNT7,NA,NA,NA,2.53105283257e-07,0.5,1e-10,1e-10,20,20.0,20
1638,SCRN2,SCRN2,-1.75845637721,-0.00813713911386,0.0786698877646,4.35751258566,0.5,1e-10,1e-10,64,65.0,66
1639,ZNF174,ZNF174,1.75822043419,32.4989991728,0.0787100096523,2.87440472459e-07,0.5,1e-10,1e-10,1,1.0,1
1640,ANAPC5,ANAPC5,1.75777532123,0.337476167996,0.0787857460216,0.00289031129086,0.5,1e-10,1e-10,3,3.0,3
1641,AP1B1,AP1B1,-1.75763300231,-0.0832057562722,0.0788099742194,0.0445970408185,0.5,1e-10,1e-10,57,57.0,57
1642,OPA1,OPA1,-1.75678740933,-3.71206531353,0.0789540519549,2.28081110848e-05,0.5,1e-10,1e-10,18,19.0,19
1643,NUP155,NUP155,-1.75647975162,-0.332335046476,0.0790065258457,0.00254706483931,0.5,1e-10,1e-10,107,109.0,115
1644,GDAP1,GDAP1,-1.75580840896,-1.23955895944,0.079121128085,0.000207953735986,0.5,1e-10,1e-10,10,10.0,10
1645,SORBS1,SORBS1,NA,NA,NA,0.00722680313287,0.5,1e-10,1e-10,14,14.0,14
1646,KDM2A,KDM2A,NA,NA,NA,0.000320506020577,0.5,1e-10,1e-10,5,5.0,5
1647,GMEB1,GMEB1,NA,NA,NA,4.04910851076e-07,0.5,1e-10,1e-10,7,7.0,7
1648,GMEB1,GMEB1,NA,NA,NA,4.04910851076e-07,0.5,1e-10,1e-10,7,7.0,7
1649,SWSAP1,SWSAP1,-1.75411099912,-3.3935920875,0.0794114893424,2.7944246043e-05,0.5,1e-10,1e-10,17,17.0,17
1650,CHCHD6,CHCHD6,-1.75394682275,-1.39645392812,0.0794396194716,0.000163309390606,0.5,1e-10,1e-10,49,49.0,49
1651,PCNP,PCNP,NA,NA,NA,0.00018572926725,0.5,1e-10,1e-10,3,3.0,3
1652,GK5,GK5,1.75315700668,0.522854012275,0.0795750605419,0.00113488697143,0.5,1e-10,1e-10,33,34.0,34
1653,SENP2,SENP2,NA,NA,NA,7.79672668976e-06,0.5,1e-10,1e-10,3,3.0,3
1654,MRPL30,MRPL30,NA,NA,NA,0.000480010065117,0.5,1e-10,1e-10,51,51.0,52
1655,SHE,SHE,NA,NA,NA,9.08555815208e-05,0.5,1e-10,1e-10,7,7.0,7
1656,SHE,SHE,NA,NA,NA,9.08555815208e-05,0.5,1e-10,1e-10,7,7.0,7
1657,ZC3H6,ZC3H6,-1.75087371678,-1.36457777578,0.0799676650655,0.000146374837277,0.5,1e-10,1e-10,9,10.0,11
1658,RNF133,RNF133,-1.75045105617,-2.1797988629,0.0800405126056,7.15939527219e-05,0.5,1e-10,1e-10,56,56.0,59
1659,ACOT1,ACOT1,-1.7503235791,-0.0177511334883,0.0800624944598,1.02049520017,0.5,1e-10,1e-10,61,61.0,62
1660,CCDC170,CCDC170,-1.74981679554,-0.735344150993,0.0801499315749,0.000529890275485,0.5,1e-10,1e-10,36,36.0,36
1661,USP15,USP15,-1.74963814034,-0.0569289013526,0.0801807740635,0.0945121931271,0.5,1e-10,1e-10,21,21.0,21
1662,CSF3,CSF3,NA,NA,NA,0.000200669621695,0.5,1e-10,1e-10,4,4.0,6
1663,MRPL43,MRPL43,NA,NA,NA,0.0123091475251,0.5,1e-10,1e-10,65,65.0,65
1664,GUCY1B3,GUCY1B3,NA,NA,NA,9.02675457999e-06,0.5,1e-10,1e-10,4,4.0,4
1665,DALRD3,DALRD3,-1.74820422879,-0.126503631758,0.0804286696177,0.0196601603605,0.5,1e-10,1e-10,44,44.0,45
1666,SND1,SND1,-1.7481585884,-0.0540935837312,0.08043657017,0.0985077855082,0.5,1e-10,1e-10,30,31.0,32
1667,PARD3,PARD3,1.74796931621,0.0886982156947,0.0804693407449,0.0376482037033,0.5,1e-10,1e-10,199,201.0,206
1668,DCTN4,DCTN4,NA,NA,NA,1.51505557646e-07,0.5,1e-10,1e-10,1,1.0,1
1669,CDK5,CDK5,NA,NA,NA,2.01616836485e-08,0.5,1e-10,1e-10,1,1.0,1
1670,ELOVL4,ELOVL4,-1.74712371277,-6.38454691015,0.0806158809448,7.40094749149e-06,0.5,1e-10,1e-10,10,10.0,10
1671,G6PC3,G6PC3,-1.74650851458,-0.0607460691921,0.0807226288359,0.0819647898758,0.5,1e-10,1e-10,26,26.0,26
1672,ZNF793,ZNF793,-1.74640432594,-1.49785244861,0.0807407187892,0.00013522631709,0.5,1e-10,1e-10,70,70.0,71
1673,CWF19L2,CWF19L2,-1.74624064271,-0.128387428924,0.0807691452536,0.0180582484711,0.5,1e-10,1e-10,39,39.0,39
1674,WDR34,WDR34,1.74446665324,0.200883885373,0.0810777512793,0.00844180571517,0.5,1e-10,1e-10,95,99.0,101
1675,RPS6,RPS6,-1.74421381368,-0.00753982865669,0.0811218134838,5.77742149496,0.5,1e-10,1e-10,31,31.0,34
1676,ZNF579,ZNF579,NA,NA,NA,0.000141642508341,0.5,1e-10,1e-10,7,7.0,7
1677,PSMD6,PSMD6,1.74328176135,0.0640536973582,0.0812844096316,0.0752933145614,0.5,1e-10,1e-10,64,66.0,66
1678,C1orf35,C1orf35,NA,NA,NA,2.01795944098e-07,0.5,1e-10,1e-10,4,4.0,4
1679,BORA,BORA,1.74282287649,1.52449985455,0.0813645590256,0.000142877453804,0.5,1e-10,1e-10,24,26.0,27
1680,ADRBK1,ADRBK1,NA,NA,NA,2.46233856525e-05,0.5,1e-10,1e-10,3,3.0,3
1681,COL5A1,COL5A1,1.74205576082,0.0275968613736,0.0814986876065,0.429782151349,0.5,1e-10,1e-10,76,80.0,81
1682,SOCS6,SOCS6,NA,NA,NA,0.000107997790538,0.5,1e-10,1e-10,15,15.0,15
1683,SLC35F4,SLC35F4,-1.74159934114,-4.5836507113,0.0815785767357,1.4423254752e-05,0.5,1e-10,1e-10,37,37.0,37
1684,NOMO2,NOMO2,1.74128900106,0.500086256083,0.0816329331969,0.00124179589899,0.5,1e-10,1e-10,31,34.0,34
1685,SCNM1,SCNM1,NA,NA,NA,7.03135847936e-07,0.5,1e-10,1e-10,4,4.0,4
1686,TTLL3,TTLL3,1.74112394832,0.194749194184,0.0816618543641,0.00795481584158,0.5,1e-10,1e-10,30,31.0,31
1687,NAGA,NAGA,1.74090365605,0.0533876716387,0.0817004677607,0.109909330321,0.5,1e-10,1e-10,111,112.0,114
1688,EMC8,EMC8,1.74079931347,0.709981876012,0.0817187623658,0.000573120403359,0.5,1e-10,1e-10,11,11.0,11
1689,PRICKLE4,PRICKLE4,1.74052006879,0.101949339027,0.0817677392748,0.0272223176096,0.5,1e-10,1e-10,25,25.0,26
1690,USP25,USP25,NA,NA,NA,5.98561267277e-05,0.5,1e-10,1e-10,2,2.0,2
1691,TMX2,TMX2,-1.74020755157,-0.330002003389,0.0818225801132,0.00261298337096,0.5,1e-10,1e-10,25,25.0,25
1692,TARBP1,TARBP1,1.73995950674,0.228854848901,0.0818661285065,0.0058295986411,0.5,1e-10,1e-10,91,94.0,94
1693,SPARCL1,SPARCL1,-1.73940395822,-0.00352458350624,0.0819637324955,24.6146201588,0.5,1e-10,1e-10,50,50.0,50
1694,TOR3A,TOR3A,-1.73887029492,-0.0555543093559,0.082057580342,0.0984828254071,0.5,1e-10,1e-10,110,112.0,115
1695,PDHX,PDHX,-1.73864438943,-0.138366911316,0.0820973334021,0.0164588401602,0.5,1e-10,1e-10,183,185.0,186
1696,ECD,ECD,-1.73831251247,-0.677226987925,0.0821557628085,0.000615369825652,0.5,1e-10,1e-10,52,52.0,54
1697,BCHE,BCHE,-1.73803340309,-1.09407128342,0.0822049281904,0.000264944145938,0.5,1e-10,1e-10,11,11.0,12
1698,SLX1B,SLX1B,1.73767805991,0.874264418414,0.0822675567508,0.000372796020892,0.5,1e-10,1e-10,200,201.0,212
1699,CDR2,CDR2,-1.73759723028,-0.889967548992,0.0822818082199,0.000417126425185,0.5,1e-10,1e-10,12,12.0,12
1700,DTD2,DTD2,-1.73720141423,-0.108591273623,0.0823516253947,0.0257249074966,0.5,1e-10,1e-10,75,76.0,76
1701,UTS2R,UTS2R,1.73715673926,0.2934026885,0.0823595085374,0.00361280459499,0.5,1e-10,1e-10,49,53.0,55
1702,MVP,MVP,1.7369144992,0.867742615876,0.0824022637647,0.000371353485157,0.5,1e-10,1e-10,17,17.0,17
1703,MVP,MVP,NA,NA,NA,0.000371353485157,0.5,1e-10,1e-10,17,17.0,17
1704,TPMT,TPMT,1.73690311275,0.197190445201,0.0824042739105,0.00758795864135,0.5,1e-10,1e-10,142,142.0,145
1705,CDA,CDA,-1.73686167742,-0.0538147960699,0.0824115891677,0.0969649969671,0.5,1e-10,1e-10,12,13.0,14
1706,CDA,CDA,NA,NA,NA,0.0969649969671,0.5,1e-10,1e-10,12,13.0,14
1707,TSHZ3,TSHZ3,1.73658575701,1.04062272046,0.0824603153481,0.000270935985124,0.5,1e-10,1e-10,6,6.0,6
1708,ADAM9,ADAM9,-1.73642412439,-0.750069704989,0.0824888697172,0.00048207466394,0.5,1e-10,1e-10,15,15.0,15
1709,CHRM5,CHRM5,NA,NA,NA,3.05921596752e-07,0.5,1e-10,1e-10,20,20.0,21
1710,CHRM5,CHRM5,NA,NA,NA,3.05921596752e-07,0.5,1e-10,1e-10,20,20.0,21
1711,NCLN,NCLN,1.73528318511,0.0643429882399,0.0826906585835,0.0821910463171,0.5,1e-10,1e-10,35,35.0,35
1712,IFITM3,IFITM3,1.73497061773,0.00674207419642,0.0827460096555,7.73537957023,0.5,1e-10,1e-10,12,19.0,19
1713,KIAA0895L,KIAA0895L,-1.7348540654,-0.701249969625,0.0827666570381,0.000604729214918,0.5,1e-10,1e-10,15,15.0,15
1714,ADAM19,ADAM19,1.73436964802,0.121428553835,0.0828525168975,0.019934531847,0.5,1e-10,1e-10,47,47.0,48
1715,RNF207,RNF207,-1.73404049947,-0.581243248795,0.0829108975292,0.00100799065647,0.5,1e-10,1e-10,8,9.0,9
1716,PTPN23,PTPN23,-1.73327943758,-0.335963508493,0.0830460137005,0.00253511745555,0.5,1e-10,1e-10,30,31.0,32
1717,ARHGAP19-SLIT1,ARHGAP19-SLIT1,NA,NA,NA,3.10002753551e-07,0.5,1e-10,1e-10,2,2.0,2
1718,SNTB1,SNTB1,NA,NA,NA,3.60855258973e-07,0.5,1e-10,1e-10,1,1.0,1
1719,RPUSD4,RPUSD4,NA,NA,NA,9.14771031563e-05,0.5,1e-10,1e-10,1,1.0,1
1720,METTL4,METTL4,-1.73184186235,-0.350169676471,0.083301722354,0.0023728148333,0.5,1e-10,1e-10,81,82.0,82
1721,WDR91,WDR91,1.73117989292,0.481685003876,0.0834196844194,0.00125554241292,0.5,1e-10,1e-10,20,20.0,20
1722,SYPL1,SYPL1,1.73076810347,0.121665445619,0.0834931329838,0.0238133077426,0.5,1e-10,1e-10,72,72.0,74
1723,TGM5,TGM5,NA,NA,NA,0.00154696444395,0.5,1e-10,1e-10,32,32.0,32
1724,TGM5,TGM5,NA,NA,NA,0.00154696444395,0.5,1e-10,1e-10,32,32.0,32
1725,TROVE2,TROVE2,-1.73055905024,-4.94355759645,0.0835304406688,1.17477427534e-05,0.5,1e-10,1e-10,8,8.0,8
1726,UBXN10,UBXN10,1.72973703261,3.43391651265,0.0836772690495,2.35165490303e-05,0.5,1e-10,1e-10,22,23.0,24
1727,ATP1B1,ATP1B1,1.7296904261,0.167072859411,0.0836856001367,0.0113925864008,0.5,1e-10,1e-10,33,33.0,33
1728,ATP1B1,ATP1B1,NA,NA,NA,0.0113925864008,0.5,1e-10,1e-10,33,33.0,33
1729,ZSCAN23,ZSCAN23,-1.72962036348,-0.599164798939,0.0836981253564,0.000868147926947,0.5,1e-10,1e-10,34,36.0,37
1730,BMPER,BMPER,NA,NA,NA,1.54210854773e-06,0.5,1e-10,1e-10,7,7.0,7
1731,DUSP26,DUSP26,NA,NA,NA,1.46765474826e-05,0.5,1e-10,1e-10,23,23.0,25
1732,FAM135A,FAM135A,-1.72825963748,-0.681978322407,0.0839416859356,0.000692926679748,0.5,1e-10,1e-10,60,61.0,64
1733,CEP85,CEP85,-1.72755411529,-0.780054072567,0.0840681952358,0.000470293768717,0.5,1e-10,1e-10,41,41.0,41
1734,CARF,CARF,1.72739352066,0.524122495325,0.0840970134944,0.00106652914048,0.5,1e-10,1e-10,38,38.0,39
1735,IP6K1,IP6K1,NA,NA,NA,2.18252697803e-05,0.5,1e-10,1e-10,4,4.0,4
1736,GALNT16,GALNT16,-1.72716476191,-0.186938624941,0.0841380774176,0.0092400491688,0.5,1e-10,1e-10,12,12.0,12
1737,OGFR,OGFR,1.7271207437,0.0870818788771,0.0841459808821,0.0496050916712,0.5,1e-10,1e-10,27,27.0,28
1738,NADSYN1,NADSYN1,1.72701821581,0.0867682833451,0.0841643920783,0.0396248208075,0.5,1e-10,1e-10,140,141.0,142
1739,STX12,STX12,NA,NA,NA,7.52442969207e-05,0.5,1e-10,1e-10,2,2.0,2
1740,EPC2,EPC2,1.72604030566,1.58759770255,0.084340161825,0.000115972850414,0.5,1e-10,1e-10,24,24.0,25
1741,EPC2,EPC2,NA,NA,NA,0.000115972850414,0.5,1e-10,1e-10,24,24.0,25
1742,GOLGA8B,GOLGA8B,1.72556552317,0.0410893052237,0.0844256063725,0.194261895332,0.5,1e-10,1e-10,58,59.0,64
1743,GOLGA8B,GOLGA8B,NA,NA,NA,0.194261895332,0.5,1e-10,1e-10,58,59.0,64
1744,ERCC3,ERCC3,1.72553939485,0.0341774845722,0.0844303106058,0.209771781017,0.5,1e-10,1e-10,74,74.0,75
1745,ERCC3,ERCC3,NA,NA,NA,0.209771781017,0.5,1e-10,1e-10,74,74.0,75
1746,AKR1C3,AKR1C3,-1.72428555247,-0.00615598764714,0.0846563061468,7.99069569064,0.5,1e-10,1e-10,88,89.0,90
1747,ZNF565,ZNF565,-1.72410323385,-0.47940652797,0.084689208407,0.00123914654206,0.5,1e-10,1e-10,71,71.0,74
1748,FKBP4,FKBP4,1.72348133464,0.123412433971,0.0848015177206,0.0210157272716,0.5,1e-10,1e-10,25,25.0,25
1749,NISCH,NISCH,-1.72324081163,-0.238649760048,0.0848449862723,0.00521815928359,0.5,1e-10,1e-10,24,24.0,24
1750,DIMT1,DIMT1,1.72251115254,0.34528862914,0.0849769642777,0.00235648099664,0.5,1e-10,1e-10,87,87.0,88
1751,SNPH,SNPH,-1.72227238938,-19.0618451034,0.0850201869011,8.27779072753e-07,0.5,1e-10,1e-10,5,5.0,5
1752,GGH,GGH,-1.72179791725,-0.0317469730483,0.0851061320264,0.261292817847,0.5,1e-10,1e-10,136,137.0,144
1753,TIGD6,TIGD6,1.72143506295,0.918893027836,0.0851719062719,0.000369434213947,0.5,1e-10,1e-10,49,50.0,51
1754,LMBR1,LMBR1,NA,NA,NA,1.21962644227e-05,0.5,1e-10,1e-10,16,16.0,16
1755,MYRFL,MYRFL,1.72115015161,0.139359356496,0.0852235806767,0.014177992459,0.5,1e-10,1e-10,341,347.0,363
1756,REV1,REV1,1.72078793546,0.172325463138,0.0852893124601,0.00945552925119,0.5,1e-10,1e-10,42,42.0,42
1757,SLC44A5,SLC44A5,-1.71990141326,-1.71098903533,0.0854503636043,9.366696026e-05,0.5,1e-10,1e-10,32,32.0,32
1758,TRAPPC12,TRAPPC12,-1.71966382262,-0.10135169846,0.0854935675443,0.0281308088183,0.5,1e-10,1e-10,87,88.0,88
1759,TRAPPC12,TRAPPC12,NA,NA,NA,0.0281308088183,0.5,1e-10,1e-10,87,88.0,88
1760,H1F0,H1F0,NA,NA,NA,0.198716655341,0.5,1e-10,1e-10,3,3.0,3
1761,G2E3,G2E3,1.71860107539,5.3815308287,0.0856870357357,9.56461392613e-06,0.5,1e-10,1e-10,22,22.0,22
1762,FAM20B,FAM20B,1.71842407965,0.140874277874,0.0857192913333,0.0150179945703,0.5,1e-10,1e-10,79,80.0,82
1763,IL6ST,IL6ST,NA,NA,NA,2.08169826047e-05,0.5,1e-10,1e-10,4,4.0,4
1764,BAX,BAX,1.71794677594,1.01610471356,0.0858063237861,0.000284567154512,0.5,1e-10,1e-10,8,8.0,9
1765,POLA2,POLA2,1.71735091326,1.0894984066,0.085915074707,0.000261085653113,0.5,1e-10,1e-10,49,49.0,49
1766,PLCL1,PLCL1,1.71701874935,2.50243110975,0.0859757462838,4.32987542743e-05,0.5,1e-10,1e-10,20,20.0,20
1767,OAS1,OAS1,1.7170029143,0.516047188421,0.0859786395081,0.00102309216468,0.5,1e-10,1e-10,7,7.0,7
1768,RGS22,RGS22,1.71646864505,0.858499043818,0.0860763020153,0.000428450956613,0.5,1e-10,1e-10,39,41.0,41
1769,RPL9,RPL9,-1.71625469128,-0.000300818027043,0.0861154371225,3294.40689714,0.5,1e-10,1e-10,112,114.0,115
1770,CDKL3,CDKL3,NA,NA,NA,2.044697891e-06,0.5,1e-10,1e-10,9,9.0,9
1771,NUMB,NUMB,1.71579824822,0.4571917497,0.0861989749192,0.00139399174669,0.5,1e-10,1e-10,29,29.0,29
1772,ZCWPW1,ZCWPW1,-1.71564744313,-0.385309323629,0.0862265895137,0.00190869707408,0.5,1e-10,1e-10,50,50.0,52
1773,HOOK2,HOOK2,-1.7153253293,-0.123202315908,0.086285597151,0.0185560718565,0.5,1e-10,1e-10,11,11.0,11
1774,FAM65A,FAM65A,NA,NA,NA,0.00101808704504,0.5,1e-10,1e-10,34,34.0,34
1775,FAM65A,FAM65A,NA,NA,NA,0.00101808704504,0.5,1e-10,1e-10,34,34.0,34
1776,RNF168,RNF168,-1.71465753727,-0.284453595268,0.0864080330556,0.00373400564736,0.5,1e-10,1e-10,22,22.0,22
1777,HOMER3,HOMER3,NA,NA,NA,1.12963049848e-09,0.5,1e-10,1e-10,1,1.0,1
1778,HIST1H3G,HIST1H3G,NA,NA,NA,5.6134851961e-06,0.5,1e-10,1e-10,2,2.0,2
1779,IRAK3,IRAK3,-1.7141080399,-0.408371841467,0.0865088854988,0.00163264071538,0.5,1e-10,1e-10,10,10.0,10
1780,CD300A,CD300A,-1.71321318785,-0.40888266496,0.0866733263216,0.00176595619541,0.5,1e-10,1e-10,4,4.0,4
1781,FOXO6,FOXO6,NA,NA,NA,1.81952447459e-09,0.5,1e-10,1e-10,2,2.0,2
1782,CTSK,CTSK,-1.71206833505,-0.00332220780655,0.086884075966,25.924206995,0.5,1e-10,1e-10,49,49.0,52
1783,CTSK,CTSK,NA,NA,NA,25.924206995,0.5,1e-10,1e-10,49,49.0,52
1784,ATL2,ATL2,1.71186476755,0.299819117447,0.0869215928684,0.00306562823945,0.5,1e-10,1e-10,29,29.0,30
1785,SLC9A1,SLC9A1,-1.71147139824,-0.326113803634,0.0869941267467,0.00254920667082,0.5,1e-10,1e-10,22,22.0,24
1786,C1QTNF7,C1QTNF7,NA,NA,NA,0.00154837767989,0.5,1e-10,1e-10,21,21.0,21
1787,ELOVL3,ELOVL3,-1.71094093615,-0.569811139063,0.087092016697,0.000876545209287,0.5,1e-10,1e-10,15,15.0,15
1788,UIMC1,UIMC1,-1.70983602726,-0.193494774151,0.0872961988545,0.00737626802584,0.5,1e-10,1e-10,25,25.0,25
1789,SLC25A32,SLC25A32,1.70946070905,0.272898642491,0.0873656437869,0.00395761115886,0.5,1e-10,1e-10,55,55.0,55
1790,SLC30A2,SLC30A2,NA,NA,NA,1.49867858577e-06,0.5,1e-10,1e-10,1,1.0,1
1791,GFER,GFER,-1.70894132135,-0.995368442283,0.0874618193447,0.000296356491442,0.5,1e-10,1e-10,3,3.0,3
1792,NUCKS1,NUCKS1,-1.70842482275,-0.0515793334268,0.0875575446155,0.106224297775,0.5,1e-10,1e-10,34,34.0,35
1793,NUP93,NUP93,NA,NA,NA,8.82917857013e-08,0.5,1e-10,1e-10,1,1.0,1
1794,NUP93,NUP93,NA,NA,NA,8.82917857013e-08,0.5,1e-10,1e-10,1,1.0,1
1795,FAM161A,FAM161A,1.70775627221,1.40362299283,0.0876815759236,0.000141129014407,0.5,1e-10,1e-10,72,72.0,72
1796,FAM161A,FAM161A,NA,NA,NA,0.000141129014407,0.5,1e-10,1e-10,72,72.0,72
1797,MFNG,MFNG,NA,NA,NA,3.16357066351e-05,0.5,1e-10,1e-10,4,4.0,4
1798,TPRN,TPRN,NA,NA,NA,3.2364355321e-06,0.5,1e-10,1e-10,7,7.0,8
1799,HAL,HAL,-1.70706458468,-3.06634804443,0.0878100487988,2.96035369852e-05,0.5,1e-10,1e-10,6,6.0,7
1800,KIF16B,KIF16B,1.70678794957,0.141966886945,0.0878614730245,0.0142014630916,0.5,1e-10,1e-10,217,220.0,223
1801,OVOL1,OVOL1,1.70658400348,5.23058200957,0.0878994005011,1.0211181082e-05,0.5,1e-10,1e-10,7,7.0,7
1802,FBXO43,FBXO43,1.70650477539,6.20628452206,0.0879141379628,7.6545862647e-06,0.5,1e-10,1e-10,47,47.0,47
1803,ABHD11,ABHD11,-1.70644333979,-0.0639191175404,0.0879255671602,0.0737405824074,0.5,1e-10,1e-10,148,151.0,157
1804,GCSAM,GCSAM,1.70616035085,4.4818562737,0.0879782285988,1.4367169352e-05,0.5,1e-10,1e-10,31,31.0,34
1805,BIRC3,BIRC3,NA,NA,NA,3.94622620244e-05,0.5,1e-10,1e-10,4,4.0,4
1806,STIL,STIL,-1.70569004815,-1.26040202169,0.0880658035321,0.000176971609917,0.5,1e-10,1e-10,30,30.0,30
1807,STIL,STIL,NA,NA,NA,0.000176971609917,0.5,1e-10,1e-10,30,30.0,30
1808,C1orf170,C1orf170,NA,NA,NA,0.000306334231053,0.5,1e-10,1e-10,9,12.0,13
1809,C1orf170,C1orf170,NA,NA,NA,0.000306334231053,0.5,1e-10,1e-10,9,12.0,13
1810,MGAT1,MGAT1,NA,NA,NA,0.000202667662949,0.5,1e-10,1e-10,1,1.0,1
1811,TPD52,TPD52,-1.70323280154,-1.25796375226,0.0885245104539,0.00016912452727,0.5,1e-10,1e-10,29,30.0,31
1812,PCDHA10,PCDHA10,1.7032170675,1.76665673366,0.0885274538005,8.984922203e-05,0.5,1e-10,1e-10,68,68.0,70
1813,CTNS,CTNS,-1.70314985331,-0.03689916041,0.0885400283659,0.213136064253,0.5,1e-10,1e-10,51,52.0,52
1814,CANT1,CANT1,1.70309692018,0.40458402798,0.088549932215,0.00178357084534,0.5,1e-10,1e-10,40,42.0,42
1815,MAPK14,MAPK14,-1.70274648407,-0.415753030764,0.0886155217323,0.00150037725851,0.5,1e-10,1e-10,22,22.0,22
1816,DCLK2,DCLK2,-1.70268619054,-14.511779833,0.0886268105419,1.32379329974e-06,0.5,1e-10,1e-10,3,3.0,4
1817,CAPN15,CAPN15,-1.70254523054,-0.514076691436,0.0886532071289,0.00134227033349,0.5,1e-10,1e-10,45,48.0,48
1818,GLTP,GLTP,NA,NA,NA,9.2134210514e-08,0.5,1e-10,1e-10,2,2.0,2
1819,DZIP3,DZIP3,1.70218393747,3.84806003226,0.0887208928691,1.91098176761e-05,0.5,1e-10,1e-10,17,17.0,17
1820,SNX5,SNX5,NA,NA,NA,0.000222335497667,0.5,1e-10,1e-10,19,19.0,19
1821,SDK1,SDK1,-1.70148197608,-0.100657785242,0.0888525195022,0.0279661282623,0.5,1e-10,1e-10,110,110.0,113
1822,NTNG1,NTNG1,-1.70146551627,-0.666459274383,0.0888556078115,0.000625287408546,0.5,1e-10,1e-10,87,89.0,89
1823,ZC3H12C,ZC3H12C,1.70137646152,0.651074936368,0.0888723184134,0.000675978823238,0.5,1e-10,1e-10,13,13.0,13
1824,FAM117A,FAM117A,NA,NA,NA,3.19234996679e-05,0.5,1e-10,1e-10,3,3.0,3
1825,NCOR1,NCOR1,NA,NA,NA,0.000485685418917,0.5,1e-10,1e-10,22,22.0,23
1826,LY96,LY96,NA,NA,NA,0.000538943979624,0.5,1e-10,1e-10,23,23.0,23
1827,ZNF181,ZNF181,-1.69968686081,-0.132879416917,0.0891898421006,0.016639766131,0.5,1e-10,1e-10,41,41.0,41
1828,JOSD1,JOSD1,NA,NA,NA,0.000184444355188,0.5,1e-10,1e-10,28,28.0,28
1829,SYNRG,SYNRG,1.69935669525,0.0853760369927,0.0892519961352,0.0383478496797,0.5,1e-10,1e-10,31,32.0,33
1830,TEX30,TEX30,-1.69921629844,-0.483401447551,0.0892784365605,0.00127970841718,0.5,1e-10,1e-10,60,62.0,64
1831,GOT1,GOT1,NA,NA,NA,0.000305270397506,0.5,1e-10,1e-10,12,12.0,12
1832,PRRT2,PRRT2,1.69855433178,0.383158272473,0.0894031873706,0.00204972516358,0.5,1e-10,1e-10,19,19.0,21
1833,TM7SF3,TM7SF3,1.69775995356,0.0536434094713,0.0895530770495,0.110286010872,0.5,1e-10,1e-10,65,66.0,69
1834,HAVCR2,HAVCR2,NA,NA,NA,0.000177909964613,0.5,1e-10,1e-10,2,2.0,3
1835,HMG20B,HMG20B,NA,NA,NA,3.14645815202e-07,0.5,1e-10,1e-10,1,1.0,1
1836,TMEM19,TMEM19,-1.69612992005,-0.693376844211,0.0898612785047,0.000611476405632,0.5,1e-10,1e-10,133,135.0,135
1837,GMPPA,GMPPA,-1.69609743739,-0.205247811425,0.0898674288887,0.00666999764784,0.5,1e-10,1e-10,59,59.0,60
1838,GMPPA,GMPPA,NA,NA,NA,0.00666999764784,0.5,1e-10,1e-10,59,59.0,60
1839,MTMR4,MTMR4,NA,NA,NA,1.22506589761e-05,0.5,1e-10,1e-10,5,5.0,5
1840,N4BP1,N4BP1,NA,NA,NA,0.000250931176931,0.5,1e-10,1e-10,16,16.0,17
1841,N4BP1,N4BP1,NA,NA,NA,0.000250931176931,0.5,1e-10,1e-10,16,16.0,17
1842,GPR137C,GPR137C,NA,NA,NA,7.2240543768e-09,0.5,1e-10,1e-10,2,2.0,2
1843,MAK,MAK,-1.69521145282,-13.8608739006,0.0900353150664,1.43321337978e-06,0.5,1e-10,1e-10,15,15.0,15
1844,DCAKD,DCAKD,1.69519038766,0.053261359823,0.0900393097975,0.101376743456,0.5,1e-10,1e-10,45,46.0,46
1845,ZC3H7A,ZC3H7A,-1.6944971243,-1.02986600432,0.0901708576873,0.000260280237084,0.5,1e-10,1e-10,8,8.0,9
1846,SCXA,SCXA,-1.69446423352,-4.10830749159,0.0901771026089,2.0924895449e-05,0.5,1e-10,1e-10,19,19.0,20
1847,OCIAD2,OCIAD2,1.69418941801,0.479010962282,0.0902292950125,0.0012166961832,0.5,1e-10,1e-10,27,29.0,31
1848,SLC7A4,SLC7A4,NA,NA,NA,0.00328525277107,0.5,1e-10,1e-10,23,23.0,23
1849,HIST1H1B,HIST1H1B,NA,NA,NA,4.81136025961e-06,0.5,1e-10,1e-10,3,3.0,3
1850,SIGLEC15,SIGLEC15,1.69228926191,2.04308489791,0.0905908342277,6.88998536246e-05,0.5,1e-10,1e-10,51,51.0,52
1851,ATF3,ATF3,1.69124887452,0.00978238529968,0.0907892799966,3.08544137814,0.5,1e-10,1e-10,110,110.0,111
1852,ATF3,ATF3,NA,NA,NA,3.08544137814,0.5,1e-10,1e-10,110,110.0,111
1853,HDHD2,HDHD2,NA,NA,NA,3.70195059185e-05,0.5,1e-10,1e-10,12,13.0,13
1854,AHSA2,AHSA2,1.69059399605,0.00970241960545,0.0909143721517,2.94688473714,0.5,1e-10,1e-10,96,96.0,97
1855,AHSA2,AHSA2,NA,NA,NA,2.94688473714,0.5,1e-10,1e-10,96,96.0,97
1856,TFB1M,TFB1M,1.69014982009,0.771030848344,0.0909992956524,0.000445734879626,0.5,1e-10,1e-10,60,60.0,60
1857,SCUBE1,SCUBE1,-1.69010583048,-0.391368129428,0.0910077096443,0.00224946333219,0.5,1e-10,1e-10,32,32.0,34
1858,NEXN,NEXN,1.68993778255,0.116334426858,0.0910398583123,0.0215294310759,0.5,1e-10,1e-10,34,34.0,36
1859,NEXN,NEXN,NA,NA,NA,0.0215294310759,0.5,1e-10,1e-10,34,34.0,36
1860,IDH3B,IDH3B,-1.68945986152,-0.706249961461,0.0911313376492,0.000588627037132,0.5,1e-10,1e-10,33,34.0,34
1861,C1orf134,C1orf134,-1.68924372122,-1.15488275647,0.0911727335416,0.000217502451644,0.5,1e-10,1e-10,33,33.0,33
1862,SPEF2,SPEF2,-1.68915862023,-5.39103190739,0.0911890365064,9.12093147497e-06,0.5,1e-10,1e-10,14,14.0,14
1863,TNFAIP1,TNFAIP1,NA,NA,NA,0.000157670473686,0.5,1e-10,1e-10,9,9.0,9
1864,TSR1,TSR1,1.68784763065,1.19998834239,0.0914404816662,0.000209192335987,0.5,1e-10,1e-10,17,18.0,18
1865,NUDC,NUDC,1.68734374217,0.557414824953,0.091537274606,0.000868022736917,0.5,1e-10,1e-10,28,28.0,28
1866,C14orf182,C14orf182,-1.68732586011,-4.7652901105,0.0915407111179,1.17974163619e-05,0.5,1e-10,1e-10,79,81.0,84
1867,OLFM1,OLFM1,NA,NA,NA,0.00045446840089,0.5,1e-10,1e-10,3,4.0,4
1868,SLC2A10,SLC2A10,-1.68659092162,-0.233584785349,0.091682038801,0.00515756726056,0.5,1e-10,1e-10,33,33.0,34
1869,RNASEH1,RNASEH1,NA,NA,NA,2.9749763399e-06,0.5,1e-10,1e-10,3,3.0,3
1870,MCFD2,MCFD2,1.6858354641,0.0281811917,0.0918274949673,0.346589863226,0.5,1e-10,1e-10,35,35.0,35
1871,TWISTNB,TWISTNB,1.68579567258,0.348099202107,0.091835161584,0.00227753788749,0.5,1e-10,1e-10,90,91.0,95
1872,KBTBD3,KBTBD3,-1.68499424693,-2.457917633,0.0919896814725,4.88298222736e-05,0.5,1e-10,1e-10,24,24.0,24
1873,BCAR1,BCAR1,-1.68470840943,-0.127515818667,0.0920448432409,0.0172431216459,0.5,1e-10,1e-10,94,94.0,95
1874,BCAR1,BCAR1,NA,NA,NA,0.0172431216459,0.5,1e-10,1e-10,94,94.0,95
1875,CNTFR,CNTFR,NA,NA,NA,0.00427243572588,0.5,1e-10,1e-10,4,4.0,4
1876,MROH7,MROH7,-1.68238426764,-0.496627931626,0.0924943500721,0.00110183295346,0.5,1e-10,1e-10,73,73.0,73
1877,GAS6,GAS6,-1.68235919506,-0.0469877724314,0.0924992088957,0.132189605977,0.5,1e-10,1e-10,12,12.0,13
1878,CMIP,CMIP,1.6822064401,0.723962656772,0.0925288157529,0.000622594546588,0.5,1e-10,1e-10,7,7.0,7
1879,CDS1,CDS1,NA,NA,NA,4.92211306675e-06,0.5,1e-10,1e-10,6,6.0,6
1880,HINT1,HINT1,1.68133764623,0.041290197767,0.0926973494973,0.154589414299,0.5,1e-10,1e-10,51,51.0,56
1881,OIP5,OIP5,-1.68132866199,-29.2831600007,0.0926990935982,3.10631790828e-07,0.5,1e-10,1e-10,6,6.0,6
1882,OIP5,OIP5,NA,NA,NA,3.10631790828e-07,0.5,1e-10,1e-10,6,6.0,6
1883,DTNA,DTNA,-1.68127595794,-2.81783410162,0.0927093255184,3.45895878228e-05,0.5,1e-10,1e-10,7,7.0,7
1884,STAT6,STAT6,-1.68004365993,-0.103530269722,0.0929488213648,0.0253151684983,0.5,1e-10,1e-10,40,41.0,42
1885,CCDC148,CCDC148,1.68000280814,3.72578212664,0.0929567693639,1.91054835961e-05,0.5,1e-10,1e-10,10,10.0,11
1886,CCDC148,CCDC148,NA,NA,NA,1.91054835961e-05,0.5,1e-10,1e-10,10,10.0,11
1887,ADAMTSL2,ADAMTSL2,-1.67989682613,-3.57308476751,0.0929773914441,2.32706262557e-05,0.5,1e-10,1e-10,14,14.0,14
1888,ARMC5,ARMC5,1.67976990894,0.0349681446411,0.0930020919415,0.261591862371,0.5,1e-10,1e-10,450,476.0,526
1889,RAD51B,RAD51B,1.67944773126,1.47568616593,0.0930648174981,0.000122696029796,0.5,1e-10,1e-10,55,56.0,59
1890,AFG3L2,AFG3L2,1.67918722475,0.3957772405,0.0931155609665,0.00172621253795,0.5,1e-10,1e-10,55,56.0,57
1891,SIRT1,SIRT1,NA,NA,NA,1.37483078448e-07,0.5,1e-10,1e-10,1,1.0,1
1892,SFXN2,SFXN2,1.67845580968,0.465271307937,0.0932581503358,0.001398943066,0.5,1e-10,1e-10,89,90.0,97
1893,HIST1H2AC,HIST1H2AC,NA,NA,NA,0.000683033735555,0.5,1e-10,1e-10,11,12.0,12
1894,PRKAR2A,PRKAR2A,1.67753377644,0.616660483916,0.0934381503115,0.000733423064097,0.5,1e-10,1e-10,25,25.0,26
1895,PDCD2,PDCD2,NA,NA,NA,1.34764301362e-06,0.5,1e-10,1e-10,2,2.0,2
1896,C1orf109,C1orf109,1.67653547429,0.323573276259,0.0936333537224,0.00274959085126,0.5,1e-10,1e-10,62,62.0,64
1897,SEMA6B,SEMA6B,-1.67647253043,-0.11690948982,0.0936456724295,0.0226728925082,0.5,1e-10,1e-10,60,63.0,63
1898,SMAD5,SMAD5,-1.67636046939,-1.78198929675,0.0936676070504,9.49932936806e-05,0.5,1e-10,1e-10,8,9.0,9
1899,AGTR1,AGTR1,1.67612649723,0.0535098043227,0.0937134176124,0.102055707881,0.5,1e-10,1e-10,22,22.0,23
1900,GGCX,GGCX,1.67596560898,0.282106738377,0.0937449291406,0.00340147665274,0.5,1e-10,1e-10,81,81.0,83
1901,NPHP4,NPHP4,-1.67576341307,-0.209717315986,0.0937845432283,0.00619496158009,0.5,1e-10,1e-10,63,63.0,63
1902,NPHP4,NPHP4,NA,NA,NA,0.00619496158009,0.5,1e-10,1e-10,63,63.0,63
1903,RFPL4B,RFPL4B,1.67571656432,5.21715408114,0.0937937237189,1.03566406538e-05,0.5,1e-10,1e-10,45,45.0,47
1904,TIFA,TIFA,1.67567088833,0.421277177821,0.09380267509,0.0017733073337,0.5,1e-10,1e-10,58,58.0,58
1905,NUBP1,NUBP1,NA,NA,NA,2.20729495106e-05,0.5,1e-10,1e-10,4,4.0,4
1906,SECTM1,SECTM1,-1.67451700445,-0.259242528204,0.0940290353289,0.00449095864233,0.5,1e-10,1e-10,24,26.0,27
1907,B3GNT5,B3GNT5,1.67403326732,1.04785418244,0.0941240614369,0.000242827342383,0.5,1e-10,1e-10,37,38.0,38
1908,NTNG2,NTNG2,-1.67384054656,-12.1136328198,0.0941619412598,2.06479213709e-06,0.5,1e-10,1e-10,18,18.0,18
1909,KCNN2,KCNN2,-1.67369782925,-6.40536363343,0.0941900006356,6.94807807276e-06,0.5,1e-10,1e-10,1,1.0,1
1910,GJB2,GJB2,1.67350526991,0.0699439855371,0.0942278699794,0.065864988799,0.5,1e-10,1e-10,109,111.0,123
1911,KCTD10,KCTD10,-1.6727495923,-0.0238357942245,0.0943766019498,0.545840552025,0.5,1e-10,1e-10,85,86.0,87
1912,LRRC8B,LRRC8B,1.67220181592,0.154864365916,0.0944845325391,0.0114146393432,0.5,1e-10,1e-10,22,22.0,22
1913,LRRC8B,LRRC8B,NA,NA,NA,0.0114146393432,0.5,1e-10,1e-10,22,22.0,22
1914,C10orf107,C10orf107,-1.67212151988,-0.135410907789,0.0945003619021,0.0168690743846,0.5,1e-10,1e-10,51,51.0,51
1915,ERMARD,ERMARD,-1.67195811701,-0.150162252123,0.0945325813047,0.0128658573318,0.5,1e-10,1e-10,88,88.0,90
1916,CLSTN2,CLSTN2,1.67150469275,0.013934971539,0.0946220325696,1.37037743196,0.5,1e-10,1e-10,269,270.0,282
1917,RPUSD1,RPUSD1,-1.67119528524,-13.8431071705,0.0946831112263,1.56225998797e-06,0.5,1e-10,1e-10,8,20.0,21
1918,RPUSD1,RPUSD1,NA,NA,NA,1.56225998797e-06,0.5,1e-10,1e-10,8,20.0,21
1919,FLT4,FLT4,1.67103181597,0.167360844883,0.0947153936651,0.00989778735554,0.5,1e-10,1e-10,50,52.0,54
1920,ZNF451,ZNF451,NA,NA,NA,4.77848409089e-07,0.5,1e-10,1e-10,1,2.0,2
1921,MKRN1,MKRN1,-1.67071550762,-1.4315194703,0.0947778843044,0.000142603909234,0.5,1e-10,1e-10,15,15.0,15
1922,HDAC10,HDAC10,-1.66986323738,-0.231441423029,0.0949464253091,0.00507937333691,0.5,1e-10,1e-10,40,41.0,41
1923,RNF14,RNF14,1.66983561932,0.0555762477469,0.0949518909423,0.090654413391,0.5,1e-10,1e-10,63,63.0,64
1924,ZRANB1,ZRANB1,-1.6697227885,-1.50154475128,0.0949742228581,0.000145424045333,0.5,1e-10,1e-10,10,10.0,10
1925,APBB1IP,APBB1IP,-1.66960388602,-0.0373961446456,0.0949977610549,0.208521353202,0.5,1e-10,1e-10,48,51.0,52
1926,GSK3B,GSK3B,1.66945936569,0.20222221213,0.0950263769093,0.00631228048584,0.5,1e-10,1e-10,81,81.0,82
1927,POLG,POLG,-1.669035181,-0.0371173500376,0.0951104077921,0.202966575003,0.5,1e-10,1e-10,40,40.0,40
1928,POLG,POLG,NA,NA,NA,0.202966575003,0.5,1e-10,1e-10,40,40.0,40
1929,C2orf15,C2orf15,1.6689786084,2.7995514237,0.0951216193078,3.32749602409e-05,0.5,1e-10,1e-10,28,28.0,29
1930,CD300E,CD300E,NA,NA,NA,2.07692102581e-05,0.5,1e-10,1e-10,1,1.0,1
1931,DLEC1,DLEC1,-1.6687487923,-0.234615866379,0.0951671749754,0.0052089355886,0.5,1e-10,1e-10,76,76.0,77
1932,CCDC152,CCDC152,1.66867163487,0.545301342282,0.0951824735501,0.000813886137097,0.5,1e-10,1e-10,5,5.0,6
1933,HSF2,HSF2,1.66849902579,0.112198277472,0.0952167051608,0.019524187926,0.5,1e-10,1e-10,60,60.0,61
1934,BRWD1,BRWD1,-1.66831041645,-2.2223256249,0.095254121198,5.33095050003e-05,0.5,1e-10,1e-10,21,21.0,22
1935,BRWD1,BRWD1,NA,NA,NA,5.33095050003e-05,0.5,1e-10,1e-10,21,21.0,22
1936,ZBTB45,ZBTB45,NA,NA,NA,1.19990491756e-05,0.5,1e-10,1e-10,9,9.0,9
1937,ATXN2,ATXN2,-1.66714001583,-0.527758999563,0.0954865668469,0.000950009086766,0.5,1e-10,1e-10,38,38.0,39
1938,SCN3A,SCN3A,-1.66702443936,-0.97067521684,0.095509545358,0.000311888611634,0.5,1e-10,1e-10,40,40.0,40
1939,SCN3A,SCN3A,NA,NA,NA,0.000311888611634,0.5,1e-10,1e-10,40,40.0,40
1940,PPM1M,PPM1M,1.66664742186,0.0647697408783,0.0955845334427,0.0682904861017,0.5,1e-10,1e-10,49,50.0,51
1941,GADD45G,GADD45G,NA,NA,NA,1.31069748218e-05,0.5,1e-10,1e-10,2,2.0,2
1942,NUP210L,NUP210L,1.66655308767,12.9957807802,0.0956033037119,2.03256503135e-06,0.5,1e-10,1e-10,10,10.0,10
1943,NUP210L,NUP210L,NA,NA,NA,2.03256503135e-06,0.5,1e-10,1e-10,10,10.0,10
1944,GDNF,GDNF,-1.66613527683,-1.93892796099,0.0956864736513,7.54598914669e-05,0.5,1e-10,1e-10,78,80.0,80
1945,REM1,REM1,-1.66608365473,-0.100525988765,0.0956967536295,0.0280879797827,0.5,1e-10,1e-10,29,29.0,32
1946,CNBD2,CNBD2,1.66597958445,1.2452665445,0.0957174807794,0.0001933099046,0.5,1e-10,1e-10,75,76.0,79
1947,RARB,RARB,NA,NA,NA,1.92423996928e-11,0.5,1e-10,1e-10,1,1.0,1
1948,TNFSF13,TNFSF13,NA,NA,NA,0.000709846650733,0.5,1e-10,1e-10,15,15.0,15
1949,NEK7,NEK7,-1.66558296571,-0.239331777241,0.0957965062725,0.00486553350047,0.5,1e-10,1e-10,26,26.0,26
1950,NEK7,NEK7,NA,NA,NA,0.00486553350047,0.5,1e-10,1e-10,26,26.0,26
1951,OBSL1,OBSL1,-1.6643514272,-0.0191901860519,0.0960422207903,0.782738981962,0.5,1e-10,1e-10,145,153.0,158
1952,AMZ2,AMZ2,1.66367344371,0.101527919594,0.0961777060595,0.0251467919414,0.5,1e-10,1e-10,68,68.0,70
1953,TMEM106B,TMEM106B,-1.66366655235,-6.03923308643,0.0961790839853,7.81083337866e-06,0.5,1e-10,1e-10,4,4.0,4
1954,CAMLG,CAMLG,1.66318833677,0.0467372807048,0.0962747415583,0.14127630504,0.5,1e-10,1e-10,72,73.0,76
1955,DNLZ,DNLZ,-1.66310833533,-0.067269063365,0.0962907516942,0.0552857876235,0.5,1e-10,1e-10,116,143.0,146
1956,C17orf75,C17orf75,-1.6630950838,-0.184675212919,0.0962934038382,0.00767300058754,0.5,1e-10,1e-10,27,27.0,27
1957,AVEN,AVEN,1.66296858189,0.0993989175876,0.0963187246993,0.0278590976273,0.5,1e-10,1e-10,41,42.0,43
1958,AVEN,AVEN,NA,NA,NA,0.0278590976273,0.5,1e-10,1e-10,41,42.0,43
1959,ARHGEF28,ARHGEF28,1.66262971485,0.323119433217,0.096386579217,0.00260614106727,0.5,1e-10,1e-10,120,126.0,128
1960,EFR3B,EFR3B,-1.66221024363,-16.6320074585,0.0964706268324,1.00813441348e-06,0.5,1e-10,1e-10,40,40.0,42
1961,RRH,RRH,-1.66171364726,-3.64153215199,0.0965702034599,2.06291918888e-05,0.5,1e-10,1e-10,46,46.0,47
1962,LOXL2,LOXL2,-1.66117275693,-0.0918391386647,0.0966787553665,0.029234201314,0.5,1e-10,1e-10,21,22.0,22
1963,OTOGL,OTOGL,1.66104724302,7.58978689277,0.0967039588442,4.88125678931e-06,0.5,1e-10,1e-10,67,67.0,67
1964,NCSTN,NCSTN,-1.66098309496,-0.133713048735,0.0967168419504,0.0147671423312,0.5,1e-10,1e-10,32,33.0,33
1965,NCSTN,NCSTN,NA,NA,NA,0.0147671423312,0.5,1e-10,1e-10,32,33.0,33
1966,ZNF614,ZNF614,1.66078020704,1.62641855435,0.0967575977602,0.000107214679658,0.5,1e-10,1e-10,33,34.0,34
1967,TIPIN,TIPIN,1.66015942813,0.11836368524,0.0968823841847,0.0299296557928,0.5,1e-10,1e-10,107,109.0,113
1968,TIPIN,TIPIN,NA,NA,NA,0.0299296557928,0.5,1e-10,1e-10,107,109.0,113
1969,LEMD3,LEMD3,1.66004669969,0.354499808126,0.0969050581922,0.00214310276912,0.5,1e-10,1e-10,64,64.0,64
1970,GTPBP3,GTPBP3,1.6596972774,0.588991978005,0.0969753673704,0.000814603392625,0.5,1e-10,1e-10,70,70.0,73
1971,FAM131C,FAM131C,NA,NA,NA,1.12445695832e-05,0.5,1e-10,1e-10,4,4.0,4
1972,EMP2,EMP2,1.65905078267,0.0305541701266,0.0971055596767,0.280644022396,0.5,1e-10,1e-10,87,90.0,90
1973,SH3BGRL3,SH3BGRL3,1.65825439909,0.111215890708,0.0972661289484,0.0220279191186,0.5,1e-10,1e-10,7,7.0,7
1974,SDHC,SDHC,NA,NA,NA,2.94524730395e-06,0.5,1e-10,1e-10,2,2.0,2
1975,SDHC,SDHC,NA,NA,NA,2.94524730395e-06,0.5,1e-10,1e-10,2,2.0,2
1976,CCDC149,CCDC149,NA,NA,NA,9.29265362068e-08,0.5,1e-10,1e-10,1,1.0,1
1977,HDAC5,HDAC5,1.65780679325,2.47178916365,0.0973564697259,4.34056074104e-05,0.5,1e-10,1e-10,3,3.0,3
1978,TMEM11,TMEM11,-1.65742712989,-0.207158577517,0.0974331501638,0.00621654653481,0.5,1e-10,1e-10,31,31.0,32
1979,ANXA2,ANXA2,NA,NA,NA,0.0817303842166,0.5,1e-10,1e-10,8,8.0,8
1980,ANXA2,ANXA2,NA,NA,NA,0.0817303842166,0.5,1e-10,1e-10,8,8.0,8
1981,MRPL37,MRPL37,NA,NA,NA,0.00018993281938,0.5,1e-10,1e-10,9,9.0,9
1982,FZD10,FZD10,NA,NA,NA,7.75736393209e-06,0.5,1e-10,1e-10,2,2.0,2
1983,MAATS1,MAATS1,-1.65689841326,-0.694259150285,0.0975400152396,0.00055326936517,0.5,1e-10,1e-10,32,32.0,32
1984,RPS6KB1,RPS6KB1,NA,NA,NA,9.62766788615e-06,0.5,1e-10,1e-10,7,7.0,7
1985,B3GNT9,B3GNT9,-1.65655187012,-0.224933244385,0.0976101099186,0.00525241452455,0.5,1e-10,1e-10,28,28.0,28
1986,HHIP,HHIP,-1.65619711525,-6.3469756616,0.0976819072616,6.98609712162e-06,0.5,1e-10,1e-10,22,22.0,24
1987,CD22,CD22,1.65597504156,0.895475724982,0.0977268732927,0.000357313020577,0.5,1e-10,1e-10,36,36.0,37
1988,RRNAD1,RRNAD1,1.65486086004,0.14611127421,0.0979527252641,0.0126163227883,0.5,1e-10,1e-10,73,74.0,74
1989,RRNAD1,RRNAD1,NA,NA,NA,0.0126163227883,0.5,1e-10,1e-10,73,74.0,74
1990,PDCD1LG2,PDCD1LG2,NA,NA,NA,0.0422206470365,0.5,1e-10,1e-10,47,47.0,48
1991,ARID5A,ARID5A,-1.65449095319,-0.0321669791606,0.0980277999704,0.254165763494,0.5,1e-10,1e-10,38,38.0,43
1992,ARHGDIB,ARHGDIB,NA,NA,NA,0.00196148347397,0.5,1e-10,1e-10,4,5.0,6
1993,PCSK1,PCSK1,-1.65398776531,-1.03452615768,0.0981299986088,0.00026337620953,0.5,1e-10,1e-10,1,1.0,1
1994,RDH10,RDH10,1.65383014939,0.0750890174176,0.0981620282721,0.0517139818527,0.5,1e-10,1e-10,73,74.0,75
1995,MED13L,MED13L,-1.6536938729,-0.655889429593,0.0981897282063,0.000659070470782,0.5,1e-10,1e-10,23,23.0,23
1996,NBL1,NBL1,1.65350082056,0.0671203313464,0.0982289792458,0.0611818530284,0.5,1e-10,1e-10,30,30.0,30
1997,NBL1,NBL1,NA,NA,NA,0.0611818530284,0.5,1e-10,1e-10,30,30.0,30
1998,KCNK7,KCNK7,NA,NA,NA,5.40748086348e-07,0.5,1e-10,1e-10,1,1.0,1
[truncated: 12,026 more rows]

## Sheet: Adipose_Visceral_Omentum
,gene,gene_name,zscore,effect_size,pvalue,var_g,pred_perf_r2,pred_perf_pval,pred_perf_qval,n_snps_used,n_snps_in_cov,n_snps_in_model
0,SLC35G5,SLC35G5,4.32574181197,13.5847218637,1.52019399355e-05,9.9843190627e-06,0.5,1e-10,1e-10,26,26.0,26
1,WNT9B,WNT9B,4.18911994075,5.4346381844,2.80038366988e-05,5.74611179163e-05,0.5,1e-10,1e-10,23,23.0,23
2,STRA6,STRA6,-4.16417151204,-6.24408279222,3.12485157218e-05,4.42007740899e-05,0.5,1e-10,1e-10,18,18.0,18
3,STRA6,STRA6,NA,NA,NA,4.42007740899e-05,0.5,1e-10,1e-10,18,18.0,18
4,RARRES1,RARRES1,NA,NA,NA,0.00166179353541,0.5,1e-10,1e-10,7,7.0,7
5,PINX1,PINX1,NA,NA,NA,3.78970689234e-05,0.5,1e-10,1e-10,13,13.0,13
6,SAMD1,SAMD1,4.04438925001,4.1374458386,5.2459699209e-05,0.000106829357705,0.5,1e-10,1e-10,7,7.0,7
7,MDH1,MDH1,-4.04367494236,-0.0105155715161,5.26198603119e-05,15.1068143576,0.5,1e-10,1e-10,52,52.0,52
8,INTS4,INTS4,-4.00394764234,-1.10422699382,6.22941572864e-05,0.00130566922722,0.5,1e-10,1e-10,38,38.0,39
9,ERI1,ERI1,3.99850292038,0.618709772593,6.3744394709e-05,0.00407762880173,0.5,1e-10,1e-10,129,129.0,130
10,LRRC37A2,LRRC37A2,3.97011146596,0.130392212854,7.1839015477e-05,0.101122063575,0.5,1e-10,1e-10,146,147.0,188
11,MOCS2,MOCS2,-3.95871214437,-0.911806367378,7.53549908271e-05,0.001793921787,0.5,1e-10,1e-10,23,23.0,25
12,NEGR1,NEGR1,-3.76298306993,-1.04375209808,0.000167898572043,0.00124984655503,0.5,1e-10,1e-10,35,35.0,35
13,NEGR1,NEGR1,NA,NA,NA,0.00124984655503,0.5,1e-10,1e-10,35,35.0,35
14,SOX7,SOX7,-3.75353109407,-0.0674842406983,0.000174360892386,0.319267543391,0.5,1e-10,1e-10,28,28.0,28
15,GPR89C,GPR89C,NA,NA,NA,1.26472208751e-08,0.5,1e-10,1e-10,5,5.0,5
16,APOPT1,APOPT1,-3.73384340074,-0.99695399629,0.000188579773609,0.00148608876982,0.5,1e-10,1e-10,37,37.0,38
17,MANBA,MANBA,-3.67834520188,-0.255780270485,0.000234752098126,0.0205944951408,0.5,1e-10,1e-10,44,44.0,44
18,ATG10,ATG10,-3.65554522954,-0.3859016075,0.000256635954432,0.00830341946009,0.5,1e-10,1e-10,188,188.0,204
19,CBLL1,CBLL1,-3.63408266843,-2.23469221539,0.000278971411225,0.000273459567617,0.5,1e-10,1e-10,40,40.0,40
20,HMGN1,HMGN1,-3.63081013094,-0.282877359873,0.000282532981794,0.014939913285,0.5,1e-10,1e-10,17,17.0,17
21,ARHGAP27,ARHGAP27,-3.58358758777,-0.426338876194,0.000338907047164,0.00740244659365,0.5,1e-10,1e-10,29,29.0,34
22,SDSL,SDSL,3.55460720927,1.4298076679,0.000378544146464,0.000564610303875,0.5,1e-10,1e-10,15,15.0,15
23,NT5DC2,NT5DC2,NA,NA,NA,0.0137239665582,0.5,1e-10,1e-10,15,15.0,15
24,ADO,ADO,3.53254172786,0.832822574218,0.000411585265477,0.00177317609582,0.5,1e-10,1e-10,17,17.0,18
25,GPR62,GPR62,-3.52143033738,-141.060246216,0.000429225428441,5.88654321329e-08,0.5,1e-10,1e-10,5,5.0,5
26,ST3GAL4,ST3GAL4,-3.50722527239,-0.29476757729,0.000452805642784,0.0140457712673,0.5,1e-10,1e-10,46,47.0,48
27,C8orf59,C8orf59,3.4988159788,1.32034289044,0.000467328995099,0.000726180211776,0.5,1e-10,1e-10,28,28.0,28
28,WIPI2,WIPI2,-3.49429087007,-0.772729181787,0.000475322842616,0.00218304471101,0.5,1e-10,1e-10,72,72.0,74
29,DDX23,DDX23,NA,NA,NA,0.000138420971708,0.5,1e-10,1e-10,8,8.0,8
30,MRPS33,MRPS33,3.4910269773,0.29335250168,0.000481167665555,0.0134209406626,0.5,1e-10,1e-10,42,43.0,43
31,C21orf49,C21orf49,-3.48678261488,-8.65228653606,0.000488868553102,1.62696343605e-05,0.5,1e-10,1e-10,43,43.0,43
32,EGFLAM,EGFLAM,NA,NA,NA,0.00241074406191,0.5,1e-10,1e-10,13,13.0,13
33,SLC25A21-AS1,SLC25A21-AS1,3.45115212998,0.648350025787,0.0005581988327,0.00280390452582,0.5,1e-10,1e-10,88,88.0,89
34,SNRK,SNRK,3.44998736614,0.424270231406,0.000560612789208,0.00682216633811,0.5,1e-10,1e-10,34,34.0,34
35,MFHAS1,MFHAS1,-3.44389135577,-0.284144516219,0.00057340606641,0.0150112694611,0.5,1e-10,1e-10,88,88.0,92
36,LIN52,LIN52,3.40818145912,0.165811236629,0.0006539739004,0.0406931600244,0.5,1e-10,1e-10,60,60.0,61
37,SFMBT1,SFMBT1,-3.40045074425,-2.6647263902,0.00067274855073,0.000155792255543,0.5,1e-10,1e-10,50,51.0,52
38,SLC25A21,SLC25A21,-3.38452330098,-2.04624838238,0.000713019667962,0.000276081253083,0.5,1e-10,1e-10,127,129.0,132
39,WDPCP,WDPCP,-3.36884926683,-1.31847944003,0.000754826958535,0.000660683053196,0.5,1e-10,1e-10,108,109.0,115
40,LRRC37A,LRRC37A,3.35043593718,0.362423948559,0.000806844702007,0.00926881680451,0.5,1e-10,1e-10,34,34.0,43
41,PPIG,PPIG,-3.3263575414,-5.11300971378,0.00087988984017,4.14338346956e-05,0.5,1e-10,1e-10,21,21.0,21
42,SKOR1,SKOR1,3.31532954316,2.28010343854,0.000915351466333,0.000208020099305,0.5,1e-10,1e-10,100,102.0,102
43,SKOR1,SKOR1,NA,NA,NA,0.000208020099305,0.5,1e-10,1e-10,100,102.0,102
44,SNX7,SNX7,-3.29461810177,-0.388867173581,0.0009855552045,0.00697885198448,0.5,1e-10,1e-10,22,22.0,22
45,ANP32B,ANP32B,NA,NA,NA,0.000384379878736,0.5,1e-10,1e-10,1,1.0,1
46,HIST1H2AG,HIST1H2AG,NA,NA,NA,3.73133948673e-06,0.5,1e-10,1e-10,5,5.0,5
47,SMKR1,SMKR1,3.28894952443,375.604679584,0.00100562056431,7.55762906808e-09,0.5,1e-10,1e-10,2,2.0,2
48,RSRC1,RSRC1,3.28321556207,1.5794585346,0.00102630155413,0.00041315536636,0.5,1e-10,1e-10,45,47.0,48
49,UGP2,UGP2,-3.27326515254,-0.033101217645,0.00106312695783,0.969662752981,0.5,1e-10,1e-10,32,32.0,32
50,UGP2,UGP2,NA,NA,NA,0.969662752981,0.5,1e-10,1e-10,32,32.0,32
51,FAM86B2,FAM86B2,3.26915755221,15.3177640655,0.00107868220292,4.66307534342e-06,0.5,1e-10,1e-10,19,19.0,19
52,GPR160,GPR160,-3.26399375846,-0.792686107267,0.00109853585445,0.00165792452805,0.5,1e-10,1e-10,34,35.0,36
53,ADAM32,ADAM32,-3.26396648388,-0.73145524313,0.00109864161062,0.00198341710009,0.5,1e-10,1e-10,59,59.0,64
54,ADAMTS13,ADAMTS13,NA,NA,NA,0.000442305642522,0.5,1e-10,1e-10,52,55.0,56
55,CAP1,CAP1,NA,NA,NA,0.0354132542795,0.5,1e-10,1e-10,19,19.0,19
56,CAP1,CAP1,NA,NA,NA,0.0354132542795,0.5,1e-10,1e-10,19,19.0,19
57,CISD2,CISD2,3.22683743309,0.29253428469,0.00125166551558,0.010493620559,0.5,1e-10,1e-10,106,107.0,108
58,CSNK1E,CSNK1E,NA,NA,NA,0.00104434670281,0.5,1e-10,1e-10,7,7.0,7
59,ROBO1,ROBO1,-3.21874814813,-0.514990670966,0.001287515143,0.00382449666438,0.5,1e-10,1e-10,84,86.0,102
60,YIF1A,YIF1A,-3.21617187483,-0.561922331364,0.00129913001039,0.0031175425267,0.5,1e-10,1e-10,15,15.0,15
61,MAPKAPK2,MAPKAPK2,3.20901440398,0.373298174592,0.00133190819424,0.00717956324784,0.5,1e-10,1e-10,27,27.0,27
62,GSTZ1,GSTZ1,-3.20167664313,-0.116891656277,0.0013663027574,0.0692539636848,0.5,1e-10,1e-10,79,80.0,80
63,MED30,MED30,NA,NA,NA,0.000312719005525,0.5,1e-10,1e-10,7,7.0,7
64,NAT8L,NAT8L,3.20057867452,0.442979178432,0.00137151920692,0.00508059249657,0.5,1e-10,1e-10,20,20.0,20
65,TET2,TET2,3.20025047988,1.41063266933,0.00137308202211,0.000507783877205,0.5,1e-10,1e-10,52,52.0,53
66,KNSTRN,KNSTRN,-3.18287721516,-0.112234706657,0.0014581943651,0.0630744435003,0.5,1e-10,1e-10,49,49.0,49
67,KNSTRN,KNSTRN,NA,NA,NA,0.0630744435003,0.5,1e-10,1e-10,49,49.0,49
68,SDHA,SDHA,3.18093946043,0.148197807084,0.00146798302894,0.0421578896502,0.5,1e-10,1e-10,19,19.0,22
69,HIP1,HIP1,-3.17460903719,-0.465141141483,0.00150038507685,0.00494707235226,0.5,1e-10,1e-10,60,60.0,66
70,UFD1L,UFD1L,-3.16844817859,-0.340534786134,0.0015325506765,0.00901770590164,0.5,1e-10,1e-10,37,37.0,41
71,FAM213B,FAM213B,-3.16835087005,-3.30312754336,0.00153306377762,0.000103478958749,0.5,1e-10,1e-10,36,41.0,42
72,FAM213B,FAM213B,NA,NA,NA,0.000103478958749,0.5,1e-10,1e-10,36,41.0,42
73,NMB,NMB,3.16719867148,0.00884443566155,0.00153915127977,12.9167797843,0.5,1e-10,1e-10,53,53.0,54
74,NMB,NMB,NA,NA,NA,12.9167797843,0.5,1e-10,1e-10,53,53.0,54
75,MUTYH,MUTYH,-3.16317545562,-0.520741823374,0.00156058246219,0.00351652266133,0.5,1e-10,1e-10,49,50.0,50
76,NUP62,NUP62,-3.16062836486,-2.47946045097,0.00157429219964,0.000163676810701,0.5,1e-10,1e-10,5,5.0,5
77,FERMT2,FERMT2,-3.14951622338,-0.29175029335,0.00163541028039,0.0108786316055,0.5,1e-10,1e-10,41,41.0,41
78,DONSON,DONSON,NA,NA,NA,3.79879803118e-06,0.5,1e-10,1e-10,5,5.0,5
79,CEP97,CEP97,3.13902467938,3.00623683711,0.00169511170874,0.000108380902589,0.5,1e-10,1e-10,63,64.0,64
80,NEK4,NEK4,NA,NA,NA,0.00287644511099,0.5,1e-10,1e-10,21,21.0,21
81,LINC00998,LINC00998,-3.12805463568,-0.432686117222,0.00175967467778,0.005241293188,0.5,1e-10,1e-10,33,33.0,34
82,MAP2,MAP2,-3.11234059526,-0.599410487226,0.00185610221631,0.00263338690827,0.5,1e-10,1e-10,40,41.0,42
83,SLC26A6,SLC26A6,3.11223790766,0.886329444534,0.00185674801194,0.0012477718018,0.5,1e-10,1e-10,29,29.0,33
84,AGO2,AGO2,-3.09853656341,-0.528300646299,0.00194478970971,0.00336318063164,0.5,1e-10,1e-10,35,36.0,36
85,OSM,OSM,3.09479768372,0.307464312466,0.00196947188439,0.00985538479758,0.5,1e-10,1e-10,36,36.0,37
86,FHL5,FHL5,-3.08516807743,-0.0491104873485,0.00203437153192,0.398801830564,0.5,1e-10,1e-10,44,44.0,45
87,SPDYE3,SPDYE3,3.08171717083,18.068641038,0.00205810285728,2.72339272908e-06,0.5,1e-10,1e-10,17,17.0,18
88,TMEM57,TMEM57,-3.08151705662,-0.59395355104,0.00205948677012,0.00308071504329,0.5,1e-10,1e-10,33,33.0,33
89,TMEM163,TMEM163,3.07875024843,0.910362487172,0.00207870865282,0.00109585514259,0.5,1e-10,1e-10,71,71.0,71
90,TMEM163,TMEM163,NA,NA,NA,0.00109585514259,0.5,1e-10,1e-10,71,71.0,71
91,GALNT6,GALNT6,-3.07520316155,-13.0358364714,0.00210359208508,5.50167002623e-06,0.5,1e-10,1e-10,4,4.0,4
92,LCMT2,LCMT2,3.07040504558,1.32827669784,0.00213768647423,0.000526833009153,0.5,1e-10,1e-10,76,76.0,77
93,LCMT2,LCMT2,NA,NA,NA,0.000526833009153,0.5,1e-10,1e-10,76,76.0,77
94,TRMT12,TRMT12,-3.06943414231,-0.341096775803,0.00214464684451,0.00768049183974,0.5,1e-10,1e-10,103,104.0,104
95,TMEM110,TMEM110,-3.06693860975,-0.581155333464,0.0021626326785,0.00281791139624,0.5,1e-10,1e-10,58,58.0,59
96,SLC2A1,SLC2A1,NA,NA,NA,0.0001122109977,0.5,1e-10,1e-10,1,1.0,1
97,MAPKAP1,MAPKAP1,NA,NA,NA,0.000397163707689,0.5,1e-10,1e-10,11,11.0,11
98,C11orf86,C11orf86,-3.04643816213,-0.983012556131,0.00231570106574,0.000980715839688,0.5,1e-10,1e-10,19,19.0,20
99,PDP1,PDP1,3.04406418574,10.5706824031,0.002334053365,7.91966061531e-06,0.5,1e-10,1e-10,5,5.0,5
100,KIFC2,KIFC2,3.04360477734,0.548356991081,0.00233762021949,0.00316200891428,0.5,1e-10,1e-10,20,21.0,22
101,CNTD1,CNTD1,3.04269594972,4.12665248534,0.00234469108087,5.44238293843e-05,0.5,1e-10,1e-10,24,24.0,24
102,CARS,CARS,3.03976154479,1.06396073613,0.00236765525651,0.000878861558531,0.5,1e-10,1e-10,23,23.0,24
103,BPTF,BPTF,-3.03532943794,-1.76233033173,0.00240273081023,0.000326015202633,0.5,1e-10,1e-10,19,19.0,19
104,TCN2,TCN2,3.03122537781,0.0470482879367,0.00243563370111,0.402137150328,0.5,1e-10,1e-10,69,69.0,72
105,DAG1,DAG1,3.01549469869,1.10994796665,0.00256560423847,0.000745800333423,0.5,1e-10,1e-10,21,21.0,23
106,MAEA,MAEA,3.01144239635,0.0880626926813,0.00260009730416,0.116944649325,0.5,1e-10,1e-10,81,82.0,82
107,C15orf62,C15orf62,3.01011608919,5.93564184706,0.00261147855344,2.73857032345e-05,0.5,1e-10,1e-10,6,6.0,6
108,C15orf62,C15orf62,NA,NA,NA,2.73857032345e-05,0.5,1e-10,1e-10,6,6.0,6
109,SYNPO,SYNPO,3.00702272888,0.133600496557,0.00263820036571,0.0518175308186,0.5,1e-10,1e-10,37,37.0,37
110,PPP1R3B,PPP1R3B,NA,NA,NA,0.0135658247671,0.5,1e-10,1e-10,29,29.0,30
111,SNX16,SNX16,3.00591000548,0.0863713061041,0.00264787352392,0.11953551785,0.5,1e-10,1e-10,132,132.0,134
112,GPR89B,GPR89B,NA,NA,NA,5.8425989345e-09,0.5,1e-10,1e-10,8,8.0,8
113,GPR89B,GPR89B,NA,NA,NA,5.8425989345e-09,0.5,1e-10,1e-10,8,8.0,8
114,PAICS,PAICS,-3.00096296115,-0.187146468594,0.00269127298592,0.0262529032236,0.5,1e-10,1e-10,52,52.0,52
115,C22orf26,C22orf26,2.99846423242,8.26594315837,0.00271344004294,1.52558368626e-05,0.5,1e-10,1e-10,5,5.0,5
116,SCN7A,SCN7A,NA,NA,NA,0.000333421492446,0.5,1e-10,1e-10,12,12.0,12
117,SCN7A,SCN7A,NA,NA,NA,0.000333421492446,0.5,1e-10,1e-10,12,12.0,12
118,NRXN1,NRXN1,NA,NA,NA,1.43403879829e-07,0.5,1e-10,1e-10,1,1.0,1
119,NRXN1,NRXN1,NA,NA,NA,1.43403879829e-07,0.5,1e-10,1e-10,1,1.0,1
120,TPRA1,TPRA1,2.99502052924,0.419820847808,0.00274426371039,0.00459887537432,0.5,1e-10,1e-10,13,13.0,13
121,SSTR1,SSTR1,2.99415362924,1.96395076473,0.00275207333299,0.000226017604058,0.5,1e-10,1e-10,16,17.0,21
122,HIST1H4C,HIST1H4C,NA,NA,NA,2.2451825597e-07,0.5,1e-10,1e-10,1,1.0,1
123,TOX4,TOX4,-2.98764671055,-0.197067084617,0.00281134326069,0.0206521280396,0.5,1e-10,1e-10,25,27.0,27
124,MUL1,MUL1,-2.98256069164,-0.0564631916463,0.00285847967284,0.281873192668,0.5,1e-10,1e-10,43,44.0,46
125,GID8,GID8,NA,NA,NA,0.000275891534595,0.5,1e-10,1e-10,7,7.0,7
126,ZNF436,ZNF436,-2.98217234785,-0.087416320249,0.00286210826472,0.108334028508,0.5,1e-10,1e-10,134,134.0,135
127,MMACHC,MMACHC,2.98100888983,3.30888521033,0.00287300452561,7.87942609633e-05,0.5,1e-10,1e-10,51,51.0,51
128,TMED3,TMED3,2.9804070728,0.207566564553,0.00287865563677,0.0218994194625,0.5,1e-10,1e-10,63,64.0,64
129,TMED3,TMED3,NA,NA,NA,0.0218994194625,0.5,1e-10,1e-10,63,64.0,64
130,SMEK2,SMEK2,NA,NA,NA,7.60865940194e-06,0.5,1e-10,1e-10,5,5.0,5
131,GOLGA6L20,GOLGA6L20,-2.973484853,-1.22447371394,0.00294438938652,0.000564307362678,0.5,1e-10,1e-10,117,118.0,123
132,GOLGA6L20,GOLGA6L20,NA,NA,NA,0.000564307362678,0.5,1e-10,1e-10,117,118.0,123
133,SFR1,SFR1,2.97227692604,4.17667104375,0.0029559993035,4.74662163757e-05,0.5,1e-10,1e-10,1,1.0,1
134,MPPE1,MPPE1,-2.97153499903,-0.286631523895,0.00296315098261,0.0119003918433,0.5,1e-10,1e-10,43,48.0,48
135,CCDC14,CCDC14,NA,NA,NA,3.94712265019e-05,0.5,1e-10,1e-10,11,11.0,11
136,RMND5A,RMND5A,NA,NA,NA,1.06853916445e-06,0.5,1e-10,1e-10,4,4.0,4
137,CCDC36,CCDC36,-2.94904023485,-0.991003283371,0.00318762473606,0.000891316720829,0.5,1e-10,1e-10,30,30.0,33
138,MPI,MPI,-2.94785124367,-0.377419469508,0.00319991003624,0.00631731419498,0.5,1e-10,1e-10,57,57.0,59
139,MPI,MPI,NA,NA,NA,0.00631731419498,0.5,1e-10,1e-10,57,57.0,59
140,DIDO1,DIDO1,2.93897625817,0.786875731639,0.00329298297976,0.00139138318756,0.5,1e-10,1e-10,40,40.0,41
141,LYG1,LYG1,-2.93799746665,-0.908053952687,0.00330339723017,0.00098086573084,0.5,1e-10,1e-10,100,100.0,101
142,METTL16,METTL16,NA,NA,NA,1.11344572776e-05,0.5,1e-10,1e-10,9,9.0,9
143,ST6GALNAC6,ST6GALNAC6,NA,NA,NA,4.58753441834e-05,0.5,1e-10,1e-10,2,2.0,2
144,FAM161B,FAM161B,2.92534877137,3.8906288506,0.0034407036384,5.19357275704e-05,0.5,1e-10,1e-10,38,38.0,38
145,RAB40B,RAB40B,-2.92234992926,-3.22122240352,0.00347400990258,8.25929951681e-05,0.5,1e-10,1e-10,17,17.0,17
146,PGF,PGF,NA,NA,NA,0.000252633115526,0.5,1e-10,1e-10,5,5.0,5
147,EFHD1,EFHD1,-2.91409366231,-0.0482478222933,0.00356722862551,0.324400497514,0.5,1e-10,1e-10,27,27.0,27
148,PRELP,PRELP,-2.90786580805,-0.0199724764575,0.00363904455766,2.04025965153,0.5,1e-10,1e-10,38,41.0,42
149,PRELP,PRELP,NA,NA,NA,2.04025965153,0.5,1e-10,1e-10,38,41.0,42
150,SLC7A6OS,SLC7A6OS,-2.90089569884,-4.80036010982,0.00372097708661,3.5997165634e-05,0.5,1e-10,1e-10,9,9.0,9
151,SLC7A6OS,SLC7A6OS,NA,NA,NA,3.5997165634e-05,0.5,1e-10,1e-10,9,9.0,9
152,AGTR1,AGTR1,NA,NA,NA,0.00310302027238,0.5,1e-10,1e-10,20,20.0,21
153,FAM167A,FAM167A,2.89580376696,1.24150764742,0.00378188807773,0.000529266064217,0.5,1e-10,1e-10,47,48.0,48
154,ZNF584,ZNF584,2.8925587337,0.114994106986,0.00382117729877,0.0668572505676,0.5,1e-10,1e-10,131,132.0,133
155,GCAT,GCAT,2.88764125312,0.548731650108,0.00388142284643,0.00263117721511,0.5,1e-10,1e-10,28,28.0,28
156,CIZ1,CIZ1,2.88440612904,0.109963476716,0.0039215265236,0.0700443421189,0.5,1e-10,1e-10,27,27.0,27
157,ATP6AP1L,ATP6AP1L,-2.87706656798,-0.223657312917,0.00401390910005,0.0157367213081,0.5,1e-10,1e-10,169,172.0,183
158,CCDC23,CCDC23,2.87290804989,0.0779353905741,0.00406712471827,0.131631785327,0.5,1e-10,1e-10,82,84.0,86
159,ZMAT5,ZMAT5,NA,NA,NA,6.33765185534e-05,0.5,1e-10,1e-10,7,7.0,7
160,GLT8D1,GLT8D1,NA,NA,NA,5.38062067904e-05,0.5,1e-10,1e-10,12,12.0,12
161,RFC2,RFC2,2.86393206911,1.84757869177,0.00418417733854,0.000262251799816,0.5,1e-10,1e-10,15,17.0,19
162,HTR3C,HTR3C,2.86242425068,3.4899514818,0.0042041374105,6.5392438249e-05,0.5,1e-10,1e-10,23,23.0,23
163,STAT6,STAT6,-2.86197140795,-0.120985404693,0.00421014885689,0.0522422021692,0.5,1e-10,1e-10,40,41.0,42
164,CENPO,CENPO,2.86087609955,0.304716444861,0.00422472122742,0.00805630053612,0.5,1e-10,1e-10,81,81.0,83
165,ESRP2,ESRP2,2.8543569727,2.19416254137,0.00431240448107,0.000172424862392,0.5,1e-10,1e-10,13,13.0,13
166,ESRP2,ESRP2,NA,NA,NA,0.000172424862392,0.5,1e-10,1e-10,13,13.0,13
167,ARHGAP25,ARHGAP25,2.84658763117,0.658238318806,0.00441905646958,0.00181661909933,0.5,1e-10,1e-10,40,40.0,43
168,ARHGAP25,ARHGAP25,NA,NA,NA,0.00181661909933,0.5,1e-10,1e-10,40,40.0,43
169,EGLN1,EGLN1,2.84589404893,0.11241759722,0.00442869274971,0.0614816321383,0.5,1e-10,1e-10,13,13.0,14
170,SEC24D,SEC24D,2.84257769645,1.24199331197,0.00447503220918,0.000506529972874,0.5,1e-10,1e-10,18,18.0,19
171,CTBP1,CTBP1,NA,NA,NA,0.00199740792962,0.5,1e-10,1e-10,13,13.0,13
172,CASP8,CASP8,-2.84208105459,-0.108318782443,0.00448200949326,0.0645087261133,0.5,1e-10,1e-10,104,106.0,112
173,CASP8,CASP8,NA,NA,NA,0.0645087261133,0.5,1e-10,1e-10,104,106.0,112
174,FAM110D,FAM110D,2.83478652027,0.0177902768029,0.00458563170775,2.41425362406,0.5,1e-10,1e-10,11,11.0,11
175,FAM110D,FAM110D,NA,NA,NA,2.41425362406,0.5,1e-10,1e-10,11,11.0,11
176,TRIOBP,TRIOBP,-2.82846521826,-0.122720607122,0.00467717832132,0.0527532215648,0.5,1e-10,1e-10,55,57.0,57
177,CR1,CR1,2.82519868335,0.356552656559,0.00472513064967,0.00641494553759,0.5,1e-10,1e-10,21,22.0,22
178,PSMD6,PSMD6,2.82473139738,0.157760420673,0.00473202661435,0.0346459567606,0.5,1e-10,1e-10,61,64.0,65
179,IFT122,IFT122,-2.82350374943,-0.215770436523,0.00475018703312,0.0180436022361,0.5,1e-10,1e-10,32,32.0,35
180,LYSMD2,LYSMD2,NA,NA,NA,5.5101207848e-05,0.5,1e-10,1e-10,26,26.0,26
181,LYSMD2,LYSMD2,NA,NA,NA,5.5101207848e-05,0.5,1e-10,1e-10,26,26.0,26
182,TCTA,TCTA,-2.8184743704,-0.229138144523,0.00482524630876,0.0148129804214,0.5,1e-10,1e-10,37,37.0,37
183,HSPA4L,HSPA4L,NA,NA,NA,1.28252902576e-05,0.5,1e-10,1e-10,2,2.0,2
184,RASGRP1,RASGRP1,NA,NA,NA,5.56973873969e-06,0.5,1e-10,1e-10,3,3.0,3
185,RASGRP1,RASGRP1,NA,NA,NA,5.56973873969e-06,0.5,1e-10,1e-10,3,3.0,3
186,HIST1H2AH,HIST1H2AH,NA,NA,NA,1.14474078466e-05,0.5,1e-10,1e-10,10,11.0,12
187,TOX,TOX,-2.81287045642,-24.6557273443,0.00491014279467,1.60981573525e-06,0.5,1e-10,1e-10,7,7.0,7
188,RPS23,RPS23,2.80975248586,0.0054075348111,0.00495796131195,25.1380963575,0.5,1e-10,1e-10,74,76.0,79
189,RHOT2,RHOT2,-2.80944185644,-0.105754928087,0.00496274825096,0.0766495358672,0.5,1e-10,1e-10,40,47.0,47
190,TOX2,TOX2,-2.80831218066,-0.302532545894,0.00498019232358,0.00877907034859,0.5,1e-10,1e-10,19,19.0,19
191,RBM28,RBM28,2.80616174717,1.61788943623,0.00501355190435,0.00030277183574,0.5,1e-10,1e-10,23,23.0,23
192,XKR6,XKR6,-2.80345528354,-7.20673161908,0.00505582426544,1.37197218433e-05,0.5,1e-10,1e-10,83,84.0,84
193,GPX8,GPX8,NA,NA,NA,0.000514237779205,0.5,1e-10,1e-10,5,5.0,6
194,GNPNAT1,GNPNAT1,NA,NA,NA,0.00305012366422,0.5,1e-10,1e-10,25,25.0,25
195,ARID4B,ARID4B,-2.79220485579,-2.59414316302,0.00523502015008,0.000111484397658,0.5,1e-10,1e-10,14,14.0,14
196,SCAMP2,SCAMP2,NA,NA,NA,0.0139810745083,0.5,1e-10,1e-10,20,21.0,21
197,SCAMP2,SCAMP2,NA,NA,NA,0.0139810745083,0.5,1e-10,1e-10,20,21.0,21
198,LPAR2,LPAR2,-2.78860810604,-0.204575088861,0.00529350770591,0.0162112265004,0.5,1e-10,1e-10,37,37.0,38
199,NAALADL1,NAALADL1,-2.78554754556,-0.637904155071,0.00534374025604,0.00188550618064,0.5,1e-10,1e-10,11,11.0,11
200,ELP2,ELP2,2.78295414961,0.415937971701,0.00538664179184,0.00462625308293,0.5,1e-10,1e-10,46,46.0,47
201,SRSF7,SRSF7,2.78208466602,0.147971170877,0.0054010947801,0.0349664775579,0.5,1e-10,1e-10,27,27.0,27
202,PPM1B,PPM1B,NA,NA,NA,4.02389793899e-05,0.5,1e-10,1e-10,5,5.0,5
203,RBFA,RBFA,2.77574741366,0.120149429902,0.0055074977287,0.0533851880653,0.5,1e-10,1e-10,158,172.0,179
204,FAM160A1,FAM160A1,NA,NA,NA,0.000105972656466,0.5,1e-10,1e-10,48,48.0,48
205,TLCD2,TLCD2,2.77459934237,2.07602110102,0.0055269751137,0.000209270513159,0.5,1e-10,1e-10,10,10.0,10
206,STAB1,STAB1,2.77195037975,0.00727859321664,0.00557215297872,13.8148667418,0.5,1e-10,1e-10,45,45.0,47
207,H3F3A,H3F3A,2.77173313197,0.0555929653964,0.00557587286789,0.258956453668,0.5,1e-10,1e-10,28,28.0,28
208,LRRC57,LRRC57,2.77061704904,0.197076757428,0.0055950186751,0.0181046031651,0.5,1e-10,1e-10,63,63.0,63
209,LRRC57,LRRC57,NA,NA,NA,0.0181046031651,0.5,1e-10,1e-10,63,63.0,63
210,TSPAN13,TSPAN13,2.76915479691,0.0618507503033,0.00562019258938,0.205219361776,0.5,1e-10,1e-10,15,16.0,16
211,NPC2,NPC2,2.76122688284,0.0330927402672,0.00575846574246,0.661830386205,0.5,1e-10,1e-10,36,36.0,37
212,HELB,HELB,-2.76030448906,-0.532373592745,0.00577475111843,0.00270235035786,0.5,1e-10,1e-10,103,103.0,103
213,CYTIP,CYTIP,NA,NA,NA,0.00274253521012,0.5,1e-10,1e-10,7,7.0,8
214,CYTIP,CYTIP,NA,NA,NA,0.00274253521012,0.5,1e-10,1e-10,7,7.0,8
215,RGS2,RGS2,-2.75406751066,-0.0421860848358,0.00588596254609,0.432175830333,0.5,1e-10,1e-10,18,18.0,18
216,CCDC176,CCDC176,NA,NA,NA,0.000126857007328,0.5,1e-10,1e-10,26,26.0,26
217,UGDH,UGDH,NA,NA,NA,0.000146455000379,0.5,1e-10,1e-10,5,5.0,5
218,CYHR1,CYHR1,NA,NA,NA,8.70864159413e-05,0.5,1e-10,1e-10,11,12.0,12
219,DMXL2,DMXL2,-2.73538903125,-0.4278424903,0.00623065903475,0.00406822274843,0.5,1e-10,1e-10,63,63.0,63
220,DMXL2,DMXL2,NA,NA,NA,0.00406822274843,0.5,1e-10,1e-10,63,63.0,63
221,TOM1L2,TOM1L2,2.7345513763,0.244989702926,0.00624653464669,0.0124159424488,0.5,1e-10,1e-10,60,60.0,60
222,VAPA,VAPA,NA,NA,NA,0.000267264545649,0.5,1e-10,1e-10,12,12.0,12
223,CST7,CST7,-2.73102991923,-0.0147923729496,0.00631367395894,3.598723612,0.5,1e-10,1e-10,130,130.0,133
224,SEMA7A,SEMA7A,NA,NA,NA,1.66511086786e-07,0.5,1e-10,1e-10,1,1.0,1
225,SEMA7A,SEMA7A,NA,NA,NA,1.66511086786e-07,0.5,1e-10,1e-10,1,1.0,1
226,TLR9,TLR9,NA,NA,NA,7.87221927699e-06,0.5,1e-10,1e-10,5,5.0,5
227,HDAC4,HDAC4,2.72327680817,2.41205738669,0.00646378743348,0.00012644612968,0.5,1e-10,1e-10,17,18.0,18
228,HDAC4,HDAC4,NA,NA,NA,0.00012644612968,0.5,1e-10,1e-10,17,18.0,18
229,CRHR2,CRHR2,2.7226355924,1.7748896126,0.00647634507719,0.000247169872684,0.5,1e-10,1e-10,2,2.0,2
230,EEF1D,EEF1D,NA,NA,NA,0.000130308338523,0.5,1e-10,1e-10,2,3.0,3
231,ATPAF2,ATPAF2,-2.71987016398,-1.16265272669,0.0065307553471,0.000554861043309,0.5,1e-10,1e-10,35,35.0,36
232,TRMT61A,TRMT61A,NA,NA,NA,0.00160287032784,0.5,1e-10,1e-10,27,27.0,27
233,ADAL,ADAL,2.71846383667,0.440564919294,0.00655858247662,0.0039103977954,0.5,1e-10,1e-10,108,110.0,113
234,ADAL,ADAL,NA,NA,NA,0.0039103977954,0.5,1e-10,1e-10,108,110.0,113
235,TMEM50A,TMEM50A,NA,NA,NA,0.00758981450679,0.5,1e-10,1e-10,33,33.0,36
236,TMEM50A,TMEM50A,NA,NA,NA,0.00758981450679,0.5,1e-10,1e-10,33,33.0,36
237,DDHD2,DDHD2,-2.71658709987,-0.332651372206,0.00659588373456,0.00649630371728,0.5,1e-10,1e-10,33,34.0,34
238,SDK1,SDK1,-2.71411808786,-0.437826222756,0.00664524735694,0.00377326739249,0.5,1e-10,1e-10,103,103.0,104
239,TMEM50B,TMEM50B,-2.71206455097,-0.0220523402011,0.00668655701867,1.55849532791,0.5,1e-10,1e-10,110,110.0,111
240,PRCD,PRCD,2.70723508921,0.393225140295,0.00678461942158,0.00476154371681,0.5,1e-10,1e-10,120,125.0,127
241,MECR,MECR,2.69892752558,0.401581406161,0.00695633236783,0.00450252736016,0.5,1e-10,1e-10,33,33.0,33
242,PODXL2,PODXL2,-2.6961627054,-1.51153262996,0.00701433954216,0.000293829002088,0.5,1e-10,1e-10,17,17.0,17
243,ZNF554,ZNF554,2.69612471158,0.594657030898,0.00701513968628,0.00211997341313,0.5,1e-10,1e-10,43,47.0,47
244,XYLB,XYLB,2.695270206,1.99435683207,0.00703315711375,0.000166385000228,0.5,1e-10,1e-10,32,32.0,32
245,MRGPRE,MRGPRE,NA,NA,NA,1.00093823783e-07,0.5,1e-10,1e-10,1,1.0,1
246,PTMA,PTMA,2.69008189421,0.0434547955796,0.00714344864493,0.359633846752,0.5,1e-10,1e-10,7,7.0,7
247,SH3D21,SH3D21,2.68810387193,1.40878653815,0.00718590396259,0.000400156464642,0.5,1e-10,1e-10,21,22.0,22
248,SH3D21,SH3D21,NA,NA,NA,0.000400156464642,0.5,1e-10,1e-10,21,22.0,22
249,PLEKHJ1,PLEKHJ1,2.68675209166,0.617717064803,0.00721504805592,0.00194815533011,0.5,1e-10,1e-10,19,20.0,21
250,C3orf62,C3orf62,-2.68609578854,-0.646458457227,0.00722923603022,0.00179348354936,0.5,1e-10,1e-10,35,35.0,37
251,SH3PXD2A,SH3PXD2A,-2.68513693111,-0.246280560168,0.00725000964509,0.0113594762868,0.5,1e-10,1e-10,18,18.0,19
252,MAN1C1,MAN1C1,NA,NA,NA,1.74836252956e-05,0.5,1e-10,1e-10,4,4.0,4
253,HADH,HADH,2.67492430532,0.114357613737,0.0074746124463,0.0540395348133,0.5,1e-10,1e-10,15,16.0,17
254,ZNF440,ZNF440,NA,NA,NA,4.43072382394e-06,0.5,1e-10,1e-10,15,15.0,15
255,SLC12A4,SLC12A4,NA,NA,NA,0.000274241090638,0.5,1e-10,1e-10,15,15.0,15
256,ARMC7,ARMC7,2.66837042561,2.02417642013,0.00762201720803,0.000184637946307,0.5,1e-10,1e-10,28,29.0,29
257,SLC9B2,SLC9B2,NA,NA,NA,2.56970390511e-06,0.5,1e-10,1e-10,18,18.0,19
258,HMCES,HMCES,-2.66654279283,-0.695687174284,0.00766358493051,0.00134389076809,0.5,1e-10,1e-10,36,36.0,36
259,KAZALD1,KAZALD1,2.66530784543,0.510853843445,0.0076917875197,0.00285702004876,0.5,1e-10,1e-10,60,60.0,61
260,ELOVL7,ELOVL7,2.66418423329,0.361211584589,0.00771752831605,0.00536426487874,0.5,1e-10,1e-10,39,39.0,40
261,NDUFA4L2,NDUFA4L2,2.65326669449,0.111452288451,0.00797168579745,0.0576458162957,0.5,1e-10,1e-10,15,15.0,15
262,DCTN5,DCTN5,-2.65311508957,-0.0715326547559,0.00797526727557,0.141378490348,0.5,1e-10,1e-10,104,106.0,106
263,RALA,RALA,NA,NA,NA,3.709410588e-05,0.5,1e-10,1e-10,4,4.0,4
264,YEATS2,YEATS2,-2.649204693,-1.81311747311,0.00806814484574,0.000212527785543,0.5,1e-10,1e-10,45,45.0,45
265,ARL17B,ARL17B,-2.64489490834,-0.370961380716,0.00817162917492,0.00494595657701,0.5,1e-10,1e-10,121,124.0,140
266,MNT,MNT,-2.63909624966,-0.622671863549,0.00831273760665,0.00178100150944,0.5,1e-10,1e-10,17,17.0,17
267,RBM5,RBM5,NA,NA,NA,0.000208701483136,0.5,1e-10,1e-10,5,5.0,5
268,FSCN2,FSCN2,2.63472369595,7.85260649614,0.00842057977763,1.2937203206e-05,0.5,1e-10,1e-10,16,18.0,19
269,RALGDS,RALGDS,NA,NA,NA,0.14868521266,0.5,1e-10,1e-10,28,30.0,30
270,PPAPDC1B,PPAPDC1B,2.63290019856,6.57630119667,0.00846592198646,1.61521685236e-05,0.5,1e-10,1e-10,5,5.0,5
271,KLHL3,KLHL3,2.63271725885,3.09278397749,0.00847048290666,7.14957204481e-05,0.5,1e-10,1e-10,32,32.0,32
272,NEIL2,NEIL2,-2.63229583775,-0.18008497842,0.00848099783403,0.0202772229219,0.5,1e-10,1e-10,48,48.0,48
273,XRCC6BP1,XRCC6BP1,2.62945762316,0.0388034160627,0.00855211899505,0.399399630048,0.5,1e-10,1e-10,60,61.0,61
274,IL4I1,IL4I1,-2.62782396652,-1.74815941675,0.00859329720417,0.000218244945168,0.5,1e-10,1e-10,18,19.0,21
275,TMEM99,TMEM99,-2.625980245,-0.243180638232,0.00863998316609,0.0111007770537,0.5,1e-10,1e-10,13,13.0,13
276,SUMO2,SUMO2,2.62544204586,0.0497869453084,0.00865365390703,0.292580171738,0.5,1e-10,1e-10,78,78.0,78
277,PTBP3,PTBP3,2.62049090588,0.271823551115,0.00878032719226,0.00945663945042,0.5,1e-10,1e-10,116,116.0,117
278,ZNF33B,ZNF33B,-2.62005879559,-0.261021303215,0.00879146081256,0.0101404804045,0.5,1e-10,1e-10,66,66.0,67
279,EMC2,EMC2,-2.6184402253,-0.306758034077,0.00883327659313,0.00653144617101,0.5,1e-10,1e-10,46,46.0,46
280,C17orf70,C17orf70,2.61484379593,0.630834180683,0.00892682704497,0.00206066547893,0.5,1e-10,1e-10,34,36.0,37
281,NSUN5,NSUN5,-2.61378897304,-1.87679100339,0.00895443246109,0.000196830390846,0.5,1e-10,1e-10,10,10.0,10
282,IL7R,IL7R,-2.61362769397,-0.458460793305,0.00895865995449,0.00313643434417,0.5,1e-10,1e-10,16,16.0,16
283,LMO7,LMO7,NA,NA,NA,1.92175918137e-07,0.5,1e-10,1e-10,4,4.0,4
284,OIP5,OIP5,NA,NA,NA,3.24232452037e-08,0.5,1e-10,1e-10,1,1.0,1
285,OIP5,OIP5,NA,NA,NA,3.24232452037e-08,0.5,1e-10,1e-10,1,1.0,1
286,BRWD1,BRWD1,-2.61014165092,-2.17803710621,0.00905047382672,0.000138845349923,0.5,1e-10,1e-10,21,21.0,22
287,BRWD1,BRWD1,NA,NA,NA,0.000138845349923,0.5,1e-10,1e-10,21,21.0,22
288,RHCE,RHCE,-2.60734621824,-3.24549780337,0.00912470470847,6.00000859116e-05,0.5,1e-10,1e-10,42,42.0,43
289,RHCE,RHCE,NA,NA,NA,6.00000859116e-05,0.5,1e-10,1e-10,42,42.0,43
290,HNRNPA0,HNRNPA0,NA,NA,NA,7.7890282485e-07,0.5,1e-10,1e-10,1,1.0,1
291,PSMG1,PSMG1,-2.60558102141,-0.161237541221,0.00917185784751,0.0251950537334,0.5,1e-10,1e-10,143,145.0,149
292,ALS2CR12,ALS2CR12,2.6027203563,1.00653984984,0.00924873583943,0.000625734538766,0.5,1e-10,1e-10,31,31.0,32
293,ALS2CR12,ALS2CR12,NA,NA,NA,0.000625734538766,0.5,1e-10,1e-10,31,31.0,32
294,FAM46C,FAM46C,-2.59455234976,-1.30692035957,0.00947141886543,0.000390910423855,0.5,1e-10,1e-10,15,15.0,15
295,NFATC3,NFATC3,2.59452463002,0.465764988126,0.00947218265614,0.00320872992722,0.5,1e-10,1e-10,47,47.0,48
296,NFATC3,NFATC3,NA,NA,NA,0.00320872992722,0.5,1e-10,1e-10,47,47.0,48
297,WDR73,WDR73,2.59414785628,0.0871118353191,0.00948256974152,0.0897355894729,0.5,1e-10,1e-10,49,49.0,49
298,WDR73,WDR73,NA,NA,NA,0.0897355894729,0.5,1e-10,1e-10,49,49.0,49
299,GNPAT,GNPAT,2.58940209615,0.160321609017,0.00961427573881,0.0241560894122,0.5,1e-10,1e-10,45,45.0,45
300,KIF20A,KIF20A,-2.58879590507,-1.38154060878,0.00963121589922,0.000363511224434,0.5,1e-10,1e-10,30,30.0,31
301,ASCC2,ASCC2,2.58720233568,1.1582077942,0.00967587558487,0.000493849837099,0.5,1e-10,1e-10,12,12.0,12
302,ZNF525,ZNF525,NA,NA,NA,5.48950526103e-07,0.5,1e-10,1e-10,8,8.0,8
303,VPS54,VPS54,2.58245641841,2.64086158444,0.0098099751475,9.04101064518e-05,0.5,1e-10,1e-10,7,7.0,7
304,CLEC2L,CLEC2L,2.58234875678,3.88878564584,0.00981303632711,4.51943828844e-05,0.5,1e-10,1e-10,14,14.0,15
305,WDR27,WDR27,2.57962316847,0.440028638253,0.00989081799008,0.00340128553846,0.5,1e-10,1e-10,23,23.0,24
306,SNAP25,SNAP25,NA,NA,NA,2.51728014098e-05,0.5,1e-10,1e-10,9,9.0,9
307,B4GALT7,B4GALT7,2.57800700788,0.135606437643,0.00993719826411,0.0355235303218,0.5,1e-10,1e-10,10,10.0,11
308,FYB,FYB,-2.57563460431,-0.668402737919,0.0100056320141,0.00142048180354,0.5,1e-10,1e-10,29,29.0,33
309,SAAL1,SAAL1,-2.57528762936,-0.247402723262,0.0100156758719,0.0104762895686,0.5,1e-10,1e-10,79,79.0,80
310,TMEM45B,TMEM45B,2.57078761374,1.60551273509,0.0101467533042,0.000256141654363,0.5,1e-10,1e-10,229,241.0,248
311,REST,REST,2.57016348167,1.04710334685,0.0101650532568,0.000566921792031,0.5,1e-10,1e-10,19,19.0,20
312,POLR3C,POLR3C,NA,NA,NA,4.57472778209e-06,0.5,1e-10,1e-10,2,2.0,2
313,POLR3C,POLR3C,NA,NA,NA,4.57472778209e-06,0.5,1e-10,1e-10,2,2.0,2
314,MRPL34,MRPL34,2.56889878425,0.0190609385274,0.0102022251189,1.7586838313,0.5,1e-10,1e-10,130,131.0,134
315,CARD11,CARD11,-2.56757651585,-5.17538731513,0.010241218455,2.89515154678e-05,0.5,1e-10,1e-10,7,7.0,7
316,SRGAP2,SRGAP2,-2.56697788736,-0.867458000808,0.0102589154314,0.000894539939016,0.5,1e-10,1e-10,9,9.0,9
317,SRGAP2,SRGAP2,NA,NA,NA,0.000894539939016,0.5,1e-10,1e-10,9,9.0,9
318,LMBR1,LMBR1,NA,NA,NA,3.81968295428e-05,0.5,1e-10,1e-10,16,16.0,16
319,EEF2K,EEF2K,2.56462161998,1.00034850292,0.0103288373924,0.000707789883693,0.5,1e-10,1e-10,17,17.0,17
320,PXDNL,PXDNL,2.56254100693,0.836983109986,0.0103909316145,0.000882358438514,0.5,1e-10,1e-10,123,126.0,128
321,GAPT,GAPT,-2.5614912708,-5.05472116838,0.0104223860393,2.60475535275e-05,0.5,1e-10,1e-10,23,23.0,23
322,PRTG,PRTG,-2.56123757362,-9403.31730806,0.0104300005531,5.88152249902e-12,0.5,1e-10,1e-10,1,1.0,1
323,PRTG,PRTG,NA,NA,NA,5.88152249902e-12,0.5,1e-10,1e-10,1,1.0,1
324,ADCY3,ADCY3,2.55899888276,0.0319370611872,0.0104974078769,0.587167064344,0.5,1e-10,1e-10,31,32.0,32
325,ADCY3,ADCY3,NA,NA,NA,0.587167064344,0.5,1e-10,1e-10,31,32.0,32
326,CDK11A,CDK11A,-2.55719735029,-0.167682077085,0.010551933425,0.0251343071438,0.5,1e-10,1e-10,33,43.0,44
327,ANO10,ANO10,NA,NA,NA,0.000338794838897,0.5,1e-10,1e-10,21,21.0,21
328,CCL26,CCL26,NA,NA,NA,2.3962217873e-06,0.5,1e-10,1e-10,4,4.0,4
329,FAM122A,FAM122A,NA,NA,NA,0.00209853994088,0.5,1e-10,1e-10,51,51.0,53
330,NBPF12,NBPF12,-2.55106408496,-4.53021476733,0.0107394576453,3.0262440313e-05,0.5,1e-10,1e-10,11,11.0,13
331,ZNF75A,ZNF75A,-2.55088922844,-0.298648359576,0.0107448470419,0.00728340555646,0.5,1e-10,1e-10,23,25.0,25
332,ZNF613,ZNF613,NA,NA,NA,4.04034204977e-06,0.5,1e-10,1e-10,1,1.0,1
333,UBE2I,UBE2I,-2.54889338216,-0.970734005596,0.010806533237,0.000729316830513,0.5,1e-10,1e-10,77,84.0,84
334,WBP2NL,WBP2NL,2.54723123697,5.01409633327,0.010858145683,2.62140789062e-05,0.5,1e-10,1e-10,30,30.0,31
335,ACY1,ACY1,2.54528478394,0.334440289504,0.0109188648019,0.00565256179374,0.5,1e-10,1e-10,11,11.0,12
336,TAX1BP1,TAX1BP1,2.54373329764,1.15347941444,0.0109674789559,0.000468641896265,0.5,1e-10,1e-10,23,23.0,24
337,C15orf39,C15orf39,-2.54336246417,-0.821377239858,0.0109791270649,0.00100574128931,0.5,1e-10,1e-10,14,14.0,16
338,C15orf39,C15orf39,NA,NA,NA,0.00100574128931,0.5,1e-10,1e-10,14,14.0,16
339,MIPOL1,MIPOL1,NA,NA,NA,1.67394906924e-06,0.5,1e-10,1e-10,24,24.0,24
340,CDC45,CDC45,NA,NA,NA,1.56815086629e-05,0.5,1e-10,1e-10,2,2.0,2
341,RAD54B,RAD54B,NA,NA,NA,8.60407516006e-08,0.5,1e-10,1e-10,2,2.0,2
342,MTRNR2L4,MTRNR2L4,NA,NA,NA,3.55124405109e-08,0.5,1e-10,1e-10,4,5.0,5
343,MYO19,MYO19,2.53523638252,0.511861872234,0.0112371470339,0.00250350299498,0.5,1e-10,1e-10,11,11.0,12
344,MBD5,MBD5,NA,NA,NA,7.40040756574e-07,0.5,1e-10,1e-10,2,2.0,2
345,GZMK,GZMK,2.53486994104,0.454288138181,0.0112489081662,0.00301873453156,0.5,1e-10,1e-10,46,46.0,48
346,MED25,MED25,2.53383675229,0.310242107569,0.0112821277848,0.00709901634976,0.5,1e-10,1e-10,62,64.0,64
347,GPR161,GPR161,2.53377535736,6.11007177195,0.0112841045256,1.78700695576e-05,0.5,1e-10,1e-10,19,19.0,20
348,TMEM97,TMEM97,-2.52754364584,-0.159494867454,0.0114863546015,0.023923173304,0.5,1e-10,1e-10,45,45.0,46
349,ERMAP,ERMAP,2.52581937666,0.574291105427,0.0115428810226,0.00189449472163,0.5,1e-10,1e-10,65,69.0,70
350,PRPF38A,PRPF38A,2.52561520708,0.726099558213,0.0115495905979,0.00120643442805,0.5,1e-10,1e-10,14,14.0,15
351,AMOTL2,AMOTL2,2.5241765736,0.28352457561,0.0115969662512,0.00816730772993,0.5,1e-10,1e-10,4,4.0,4
352,RP1L1,RP1L1,-2.52340293591,-10.0834152571,0.0116225141503,6.44780177403e-06,0.5,1e-10,1e-10,21,21.0,22
353,UBE2D3,UBE2D3,2.52269532247,0.170387546932,0.0116459254375,0.019200157298,0.5,1e-10,1e-10,69,69.0,70
354,TMEM17,TMEM17,-2.52135141745,-0.479641533414,0.0116905035487,0.00275090663981,0.5,1e-10,1e-10,43,43.0,43
355,IVD,IVD,2.5190506619,0.0618845797431,0.0117671724397,0.128575668756,0.5,1e-10,1e-10,37,38.0,39
356,IVD,IVD,NA,NA,NA,0.128575668756,0.5,1e-10,1e-10,37,38.0,39
357,SF3B2,SF3B2,2.5173701142,0.0484111418956,0.0118234554393,0.278646776565,0.5,1e-10,1e-10,18,18.0,18
358,WDFY4,WDFY4,2.51491716073,14.6899968266,0.0119060355333,3.00469458085e-06,0.5,1e-10,1e-10,4,4.0,4
359,CCNO,CCNO,-2.51489400717,-15.0052150865,0.0119068174415,2.86094739602e-06,0.5,1e-10,1e-10,12,12.0,13
360,BZW1,BZW1,2.51460995759,0.883848243339,0.0119164136561,0.000811934979337,0.5,1e-10,1e-10,6,6.0,6
361,BZW1,BZW1,NA,NA,NA,0.000811934979337,0.5,1e-10,1e-10,6,6.0,6
362,IFIT3,IFIT3,-2.51210913536,-0.444636147007,0.0120011968024,0.00315253864431,0.5,1e-10,1e-10,4,5.0,5
363,SNX32,SNX32,2.50557962972,0.26016985898,0.0122250867213,0.00901033965361,0.5,1e-10,1e-10,42,42.0,42
364,STOML1,STOML1,2.50412281544,0.205038527317,0.0122755414576,0.0148812316413,0.5,1e-10,1e-10,46,47.0,47
365,ITIH3,ITIH3,NA,NA,NA,0.00125555260477,0.5,1e-10,1e-10,7,7.0,8
366,GCKR,GCKR,-2.50302696472,-2.31236414943,0.0123136162155,0.000127965659986,0.5,1e-10,1e-10,10,10.0,11
367,TIAF1,TIAF1,2.50112229526,0.260012365969,0.0123800419453,0.00911873657291,0.5,1e-10,1e-10,66,66.0,68
368,GDPD3,GDPD3,-2.50004431349,-0.678747551113,0.0124177772572,0.00129450522725,0.5,1e-10,1e-10,28,28.0,28
369,GDPD3,GDPD3,NA,NA,NA,0.00129450522725,0.5,1e-10,1e-10,28,28.0,28
370,NT5C,NT5C,-2.49924048224,-0.0850694873394,0.0124459820549,0.0908794784943,0.5,1e-10,1e-10,24,24.0,24
371,CTSW,CTSW,-2.49772869364,-0.059020788639,0.0124991813562,0.171241430265,0.5,1e-10,1e-10,39,39.0,39
372,EIF4H,EIF4H,-2.49714291966,-0.120432941902,0.0125198485978,0.0505870995476,0.5,1e-10,1e-10,55,56.0,56
373,ADAMTS15,ADAMTS15,NA,NA,NA,0.000457193053218,0.5,1e-10,1e-10,5,5.0,5
374,SRRM1,SRRM1,NA,NA,NA,2.22947383576e-05,0.5,1e-10,1e-10,4,4.0,4
375,TRIM38,TRIM38,-2.49381443433,-0.342469715421,0.0126378594715,0.00517745469684,0.5,1e-10,1e-10,45,45.0,46
376,OSER1,OSER1,2.49307523524,0.111424743928,0.0126642008884,0.0981475379047,0.5,1e-10,1e-10,73,73.0,75
377,MRPL28,MRPL28,-2.49294257763,-0.57289104282,0.0126689332929,0.00213586032845,0.5,1e-10,1e-10,20,26.0,26
378,MRPL28,MRPL28,NA,NA,NA,0.00213586032845,0.5,1e-10,1e-10,20,26.0,26
379,SEC24C,SEC24C,-2.48909650435,-0.206076513882,0.0128068197619,0.0133315097433,0.5,1e-10,1e-10,35,35.0,35
380,RHOG,RHOG,-2.48663069667,-0.098494913572,0.0128959191089,0.0651172457492,0.5,1e-10,1e-10,46,49.0,50
381,RTFDC1,RTFDC1,-2.48435172371,-0.270334703504,0.012978754604,0.00810125839647,0.5,1e-10,1e-10,18,18.0,18
382,PARD6A,PARD6A,NA,NA,NA,8.62291742678e-05,0.5,1e-10,1e-10,6,6.0,6
383,PARD6A,PARD6A,NA,NA,NA,8.62291742678e-05,0.5,1e-10,1e-10,6,6.0,6
384,SRRM2,SRRM2,2.47972787716,0.0214566468542,0.0131482684622,1.44585985976,0.5,1e-10,1e-10,109,117.0,117
385,DPH1,DPH1,2.47813850954,0.14294839502,0.013206986431,0.0326348063279,0.5,1e-10,1e-10,33,33.0,33
386,POLR2D,POLR2D,2.47717900687,0.286841229949,0.013242546647,0.00746666035522,0.5,1e-10,1e-10,40,40.0,40
387,BNIP2,BNIP2,-2.47360439247,-0.263160395076,0.013375771981,0.00891963453042,0.5,1e-10,1e-10,51,52.0,52
388,BNIP2,BNIP2,NA,NA,NA,0.00891963453042,0.5,1e-10,1e-10,51,52.0,52
389,SGTA,SGTA,-2.47322440147,-2.31131562056,0.0133900036093,0.000122275888734,0.5,1e-10,1e-10,1,1.0,1
390,GRIN2A,GRIN2A,NA,NA,NA,3.84934416223e-07,0.5,1e-10,1e-10,13,13.0,13
391,MAPT,MAPT,2.47302700576,1.73679164325,0.0133974018608,0.000219642508612,0.5,1e-10,1e-10,22,24.0,34
392,DNAJB9,DNAJB9,NA,NA,NA,0.00138961829794,0.5,1e-10,1e-10,1,1.0,1
393,MYRF,MYRF,2.470102884,0.851732362069,0.013507419784,0.000896259994024,0.5,1e-10,1e-10,7,7.0,7
394,CITED4,CITED4,-2.47006280596,-0.419041925816,0.0135089332199,0.00344102376486,0.5,1e-10,1e-10,42,42.0,43
395,EVA1B,EVA1B,2.46959902942,0.0740232241375,0.0135264573565,0.119531457149,0.5,1e-10,1e-10,10,10.0,10
396,CCL4,CCL4,NA,NA,NA,0.0103529237606,0.5,1e-10,1e-10,2,2.0,2
397,DGCR2,DGCR2,2.46756800832,0.132842465568,0.0136034377822,0.0332116312866,0.5,1e-10,1e-10,48,49.0,49
398,PET112,PET112,2.46673615988,0.626093861239,0.0136350783268,0.00145448567448,0.5,1e-10,1e-10,53,55.0,56
399,C17orf80,C17orf80,-2.46636317432,-0.311713461491,0.0136492864625,0.00641928553208,0.5,1e-10,1e-10,71,72.0,73
400,LYST,LYST,-2.46625432878,-2.89947924305,0.0136534351792,7.78938743071e-05,0.5,1e-10,1e-10,20,20.0,20
401,LYST,LYST,NA,NA,NA,7.78938743071e-05,0.5,1e-10,1e-10,20,20.0,20
402,IL10,IL10,2.46609999166,0.252120252843,0.0136593197458,0.00968505917927,0.5,1e-10,1e-10,11,11.0,12
403,SUSD5,SUSD5,2.46545580679,0.614243088513,0.0136839054258,0.00155569890243,0.5,1e-10,1e-10,14,16.0,16
404,EXOSC10,EXOSC10,-2.46397320942,-0.171848274644,0.0137406381459,0.022648306622,0.5,1e-10,1e-10,36,38.0,40
405,EXOSC10,EXOSC10,NA,NA,NA,0.022648306622,0.5,1e-10,1e-10,36,38.0,40
406,CDC25A,CDC25A,-2.46384252289,-1.00662744165,0.0137456489139,0.000551840431881,0.5,1e-10,1e-10,52,52.0,52
407,HNRNPM,HNRNPM,NA,NA,NA,0.000167111651323,0.5,1e-10,1e-10,2,2.0,2
408,CACFD1,CACFD1,NA,NA,NA,0.00163014970142,0.5,1e-10,1e-10,28,28.0,28
409,TMED9,TMED9,-2.45902537576,-0.0340117924711,0.013931477031,0.519303147584,0.5,1e-10,1e-10,23,23.0,23
410,MAP1A,MAP1A,NA,NA,NA,7.68362969264e-10,0.5,1e-10,1e-10,1,1.0,1
411,MAP1A,MAP1A,NA,NA,NA,7.68362969264e-10,0.5,1e-10,1e-10,1,1.0,1
412,CDK15,CDK15,-2.45704612326,-1.77745522732,0.0140084700015,0.00018790514348,0.5,1e-10,1e-10,48,50.0,51
413,TRIM2,TRIM2,-2.45622589011,-0.860732466521,0.0140404870068,0.000787711973424,0.5,1e-10,1e-10,19,19.0,19
414,TXNDC17,TXNDC17,NA,NA,NA,6.46827729968e-06,0.5,1e-10,1e-10,3,3.0,3
415,TRIM7,TRIM7,2.45351257947,0.683822304127,0.014146859127,0.00126846576838,0.5,1e-10,1e-10,105,114.0,119
416,FGF1,FGF1,-2.45260688091,-0.0223386324861,0.0141825239319,1.3465642836,0.5,1e-10,1e-10,96,98.0,101
417,TST,TST,-2.45255503887,-0.0867808175396,0.0141845677777,0.0829396526281,0.5,1e-10,1e-10,42,44.0,44
418,UBE2S,UBE2S,-2.45136578126,-1.00692654684,0.0142315250717,0.000633637611387,0.5,1e-10,1e-10,8,12.0,12
419,CASC5,CASC5,2.45059427528,5.04306878425,0.0142620609294,2.26448860444e-05,0.5,1e-10,1e-10,25,27.0,27
420,CASC5,CASC5,NA,NA,NA,2.26448860444e-05,0.5,1e-10,1e-10,25,27.0,27
421,PECR,PECR,-2.44915915745,-0.219760365483,0.0143190160357,0.0125138378305,0.5,1e-10,1e-10,52,55.0,55
422,PECR,PECR,NA,NA,NA,0.0125138378305,0.5,1e-10,1e-10,52,55.0,55
423,FXN,FXN,NA,NA,NA,0.00377710357226,0.5,1e-10,1e-10,53,53.0,54
424,NUDT22,NUDT22,NA,NA,NA,0.000116197284514,0.5,1e-10,1e-10,7,7.0,7
425,FBXL18,FBXL18,2.44849868199,24.6029007132,0.014345295483,1.14902994471e-06,0.5,1e-10,1e-10,7,7.0,7
426,MMRN2,MMRN2,-2.4484737634,-0.0252615932483,0.0143462877932,0.975319944242,0.5,1e-10,1e-10,91,91.0,94
427,TMCC3,TMCC3,-2.44532142613,-0.394369204773,0.014472309761,0.00374412693452,0.5,1e-10,1e-10,46,46.0,46
428,ACTR6,ACTR6,2.44441786847,2.5522275886,0.0145086111117,8.88528134877e-05,0.5,1e-10,1e-10,38,38.0,38
429,MAPK6,MAPK6,2.44346080951,3.60043808845,0.0145471494708,4.36273130189e-05,0.5,1e-10,1e-10,5,5.0,5
430,IFI27,IFI27,-2.44297710033,-0.00934218462387,0.0145666615385,6.86107040512,0.5,1e-10,1e-10,15,15.0,15
431,MST1R,MST1R,-2.44243954247,-0.217004730969,0.0145883728445,0.011850681877,0.5,1e-10,1e-10,55,55.0,57
432,SLC7A7,SLC7A7,2.43972859471,0.297126953089,0.0146983000116,0.00689863999952,0.5,1e-10,1e-10,51,55.0,55
433,SUGP1,SUGP1,NA,NA,NA,6.19443517896e-07,0.5,1e-10,1e-10,4,4.0,4
434,JMJD1C,JMJD1C,NA,NA,NA,0.000757525957647,0.5,1e-10,1e-10,9,9.0,9
435,CD44,CD44,2.43790545486,0.0750978618597,0.014772637143,0.10544386524,0.5,1e-10,1e-10,52,53.0,53
436,FAM187A,FAM187A,-2.43748147766,-4.83531913172,0.0147899719015,2.47600421428e-05,0.5,1e-10,1e-10,24,24.0,27
437,MLEC,MLEC,2.43650304121,0.121764821528,0.0148300447517,0.0371553870279,0.5,1e-10,1e-10,77,79.0,81
438,TMEM208,TMEM208,2.43609925656,0.245192243451,0.0148466100279,0.0100698833217,0.5,1e-10,1e-10,27,27.0,27
439,NPY,NPY,NA,NA,NA,0.00125649327353,0.5,1e-10,1e-10,5,5.0,5
440,TRAPPC12,TRAPPC12,-2.43537250041,-0.239016729435,0.0148764663055,0.0106193703129,0.5,1e-10,1e-10,72,74.0,74
441,TRAPPC12,TRAPPC12,NA,NA,NA,0.0106193703129,0.5,1e-10,1e-10,72,74.0,74
442,TSPAN5,TSPAN5,2.43525956515,3.06365646758,0.0148811106086,6.08715564925e-05,0.5,1e-10,1e-10,17,17.0,18
443,TMOD3,TMOD3,NA,NA,NA,9.28458781563e-05,0.5,1e-10,1e-10,4,4.0,4
444,TMOD3,TMOD3,NA,NA,NA,9.28458781563e-05,0.5,1e-10,1e-10,4,4.0,4
445,COQ5,COQ5,2.43300702156,0.0628255931799,0.0149740105099,0.1393053674,0.5,1e-10,1e-10,111,111.0,115
446,ANKRD34A,ANKRD34A,-2.43259084845,-2.9429163619,0.0149912302201,6.8633208463e-05,0.5,1e-10,1e-10,12,12.0,12
447,ANKRD34A,ANKRD34A,NA,NA,NA,6.8633208463e-05,0.5,1e-10,1e-10,12,12.0,12
448,ZNF589,ZNF589,-2.43139804607,-0.0904398207748,0.0150406806723,0.0649224635482,0.5,1e-10,1e-10,148,148.0,152
449,WNT10B,WNT10B,NA,NA,NA,9.50745669456e-05,0.5,1e-10,1e-10,5,5.0,5
450,CLEC2D,CLEC2D,2.43103930901,3.81836464571,0.015055581045,3.94152392166e-05,0.5,1e-10,1e-10,2,2.0,3
451,SYNJ2,SYNJ2,2.42833543473,0.722751907552,0.0151683071156,0.00110580266245,0.5,1e-10,1e-10,54,54.0,58
452,DHX38,DHX38,2.42799588563,0.59862139343,0.0151825155106,0.00145462307464,0.5,1e-10,1e-10,49,49.0,49
453,RABGAP1,RABGAP1,NA,NA,NA,6.23427148432e-06,0.5,1e-10,1e-10,5,5.0,5
454,FBXL15,FBXL15,-2.42628346613,-0.893488868721,0.0152543502578,0.000745348087711,0.5,1e-10,1e-10,40,40.0,40
455,TRPA1,TRPA1,NA,NA,NA,1.52330435785e-07,0.5,1e-10,1e-10,1,1.0,1
456,SPRTN,SPRTN,-2.4254958562,-1.37397951832,0.0152874902711,0.000275670343478,0.5,1e-10,1e-10,18,18.0,18
457,TUBB6,TUBB6,-2.42413979245,-0.0483961241556,0.0153446974709,0.272717564617,0.5,1e-10,1e-10,27,27.0,27
458,SLC25A45,SLC25A45,2.42145638217,0.581897032054,0.0154584560617,0.00172490970799,0.5,1e-10,1e-10,36,36.0,37
459,MAP6D1,MAP6D1,-2.42056005863,-6.12251921778,0.0154966191912,1.47428304171e-05,0.5,1e-10,1e-10,11,11.0,11
460,STYX,STYX,NA,NA,NA,0.000591570230674,0.5,1e-10,1e-10,46,46.0,46
461,RRM1,RRM1,-2.42002303908,-0.0931097378151,0.0155195237876,0.0694371009738,0.5,1e-10,1e-10,87,87.0,87
462,XRCC3,XRCC3,NA,NA,NA,0.00113640435539,0.5,1e-10,1e-10,59,59.0,59
463,RBM12B,RBM12B,2.41650619523,1.85739520113,0.0156702595672,0.000162592433168,0.5,1e-10,1e-10,13,13.0,13
464,ABI3,ABI3,-2.41380352682,-0.963970426474,0.0157869726316,0.000646640647862,0.5,1e-10,1e-10,13,13.0,13
465,TMEM184B,TMEM184B,-2.41105600417,-0.0864725140118,0.0159064057343,0.0758108508411,0.5,1e-10,1e-10,48,49.0,50
466,DCUN1D2,DCUN1D2,-2.41078319715,-1.81558956335,0.0159183077367,0.000177456695741,0.5,1e-10,1e-10,23,24.0,24
467,CAMSAP2,CAMSAP2,-2.41036556222,-0.307528284847,0.01593654345,0.00614733938107,0.5,1e-10,1e-10,54,55.0,56
468,CHMP1B,CHMP1B,NA,NA,NA,0.0005790134769,0.5,1e-10,1e-10,6,6.0,6
469,TNFRSF14,TNFRSF14,NA,NA,NA,0.025082855248,0.5,1e-10,1e-10,8,8.0,8
470,TNFRSF14,TNFRSF14,NA,NA,NA,0.025082855248,0.5,1e-10,1e-10,8,8.0,8
471,RB1CC1,RB1CC1,-2.40388489886,-0.892674284123,0.0162218799697,0.000757174305761,0.5,1e-10,1e-10,17,18.0,19
472,ZNF502,ZNF502,2.40077411922,0.258972130197,0.0163604319686,0.00869844874941,0.5,1e-10,1e-10,30,30.0,30
473,GPC2,GPC2,2.39978034792,5.98600657825,0.0164049124532,1.59256500344e-05,0.5,1e-10,1e-10,23,23.0,24
474,LRRC48,LRRC48,-2.39959048804,-3.13586067991,0.0164134225209,5.86072836789e-05,0.5,1e-10,1e-10,27,27.0,28
475,PLEKHM3,PLEKHM3,2.39809048644,4.1798996369,0.0164807933893,3.27071262297e-05,0.5,1e-10,1e-10,38,38.0,39
476,BLZF1,BLZF1,2.39636260056,3.43465086311,0.0165587003725,5.16563956861e-05,0.5,1e-10,1e-10,31,32.0,32
477,ZDHHC5,ZDHHC5,NA,NA,NA,0.000329673784389,0.5,1e-10,1e-10,4,4.0,4
478,ZNF501,ZNF501,2.39175596178,0.898179199012,0.0167679874038,0.000739023601207,0.5,1e-10,1e-10,30,30.0,31
479,RDX,RDX,-2.39007643327,-0.0260399037038,0.0168448667651,0.821111634013,0.5,1e-10,1e-10,81,83.0,87
480,YIPF5,YIPF5,2.38943966055,0.199766006245,0.016874095426,0.0129420072395,0.5,1e-10,1e-10,39,39.0,39
481,EFS,EFS,NA,NA,NA,1.72259091055e-05,0.5,1e-10,1e-10,6,6.0,6
482,ZCCHC6,ZCCHC6,2.38912129044,0.318251909531,0.0168887256953,0.00560474901464,0.5,1e-10,1e-10,53,53.0,54
483,ETFDH,ETFDH,-2.38773406228,-0.0513338012985,0.0169526039211,0.197021593208,0.5,1e-10,1e-10,60,60.0,61
484,ACTG1,ACTG1,2.38704722921,0.00312614726118,0.0169843091929,69.2851763893,0.5,1e-10,1e-10,22,23.0,23
485,SEC11A,SEC11A,-2.38469182733,-0.150329871903,0.0170934337191,0.0238985088088,0.5,1e-10,1e-10,9,9.0,9
486,SEC11A,SEC11A,NA,NA,NA,0.0238985088088,0.5,1e-10,1e-10,9,9.0,9
487,LMNB1,LMNB1,NA,NA,NA,0.000908547745128,0.5,1e-10,1e-10,4,4.0,4
488,CYP19A1,CYP19A1,NA,NA,NA,0.000108926630282,0.5,1e-10,1e-10,24,24.0,24
489,CYP19A1,CYP19A1,NA,NA,NA,0.000108926630282,0.5,1e-10,1e-10,24,24.0,24
490,C6orf120,C6orf120,-2.38399346019,-0.26490587367,0.0171259067123,0.0080995989586,0.5,1e-10,1e-10,53,54.0,58
491,UQCR10,UQCR10,-2.38304596288,-0.548344323255,0.0171700503943,0.00179504389518,0.5,1e-10,1e-10,7,7.0,7
492,LYZ,LYZ,2.38260559774,0.00695060986449,0.0171906008596,11.4031974092,0.5,1e-10,1e-10,6,6.0,6
493,FAM65A,FAM65A,NA,NA,NA,0.000829205746688,0.5,1e-10,1e-10,37,37.0,37
494,FAM65A,FAM65A,NA,NA,NA,0.000829205746688,0.5,1e-10,1e-10,37,37.0,37
495,WWP1,WWP1,2.38190351532,0.844852672035,0.0172234094755,0.000765520994754,0.5,1e-10,1e-10,52,52.0,53
496,SMIM20,SMIM20,2.3817453806,0.138913987295,0.0172308067539,0.028002421351,0.5,1e-10,1e-10,59,59.0,60
497,ERGIC3,ERGIC3,-2.37903374814,-0.346789776131,0.0173580866992,0.00498656777181,0.5,1e-10,1e-10,62,62.0,62
498,CTSB,CTSB,2.37680407226,0.00377677715199,0.0174633612755,39.789110491,0.5,1e-10,1e-10,50,50.0,50
499,TOR1B,TOR1B,NA,NA,NA,0.000872461211679,0.5,1e-10,1e-10,44,45.0,45
500,ZNF558,ZNF558,-2.3729239797,-0.176361569546,0.0176478957453,0.0175597207624,0.5,1e-10,1e-10,14,14.0,15
501,SESN3,SESN3,NA,NA,NA,2.25859391743e-05,0.5,1e-10,1e-10,2,2.0,2
502,MS4A6E,MS4A6E,2.37167793179,0.340437885756,0.0177075183745,0.00502205908481,0.5,1e-10,1e-10,43,45.0,46
503,TMOD2,TMOD2,-2.37007084463,-0.747628528712,0.0177846771304,0.0009799299895,0.5,1e-10,1e-10,16,16.0,16
504,TMOD2,TMOD2,NA,NA,NA,0.0009799299895,0.5,1e-10,1e-10,16,16.0,16
505,C3orf36,C3orf36,2.36925671235,0.583390119853,0.0178238771962,0.00151765979008,0.5,1e-10,1e-10,28,28.0,28
506,BHLHE40,BHLHE40,NA,NA,NA,0.0284742542144,0.5,1e-10,1e-10,5,5.0,5
507,SYNJ1,SYNJ1,NA,NA,NA,8.81685504344e-07,0.5,1e-10,1e-10,1,1.0,1
508,MTERFD2,MTERFD2,2.36542444997,0.14226744476,0.0180094173568,0.0282504233073,0.5,1e-10,1e-10,174,180.0,184
509,ELK4,ELK4,NA,NA,NA,8.44890134795e-05,0.5,1e-10,1e-10,7,7.0,7
510,ELK4,ELK4,NA,NA,NA,8.44890134795e-05,0.5,1e-10,1e-10,7,7.0,7
511,CRHR1,CRHR1,2.36384731961,0.845085412587,0.0180862646259,0.000960065356754,0.5,1e-10,1e-10,16,16.0,21
512,UBXN7,UBXN7,NA,NA,NA,7.90095800607e-05,0.5,1e-10,1e-10,4,4.0,4
513,VPS8,VPS8,-2.36253900171,-0.201056051531,0.0181502315133,0.0126852276631,0.5,1e-10,1e-10,84,87.0,89
514,ADK,ADK,-2.36178956625,-0.826320496811,0.0181869624333,0.000822461452004,0.5,1e-10,1e-10,59,59.0,59
515,QSER1,QSER1,NA,NA,NA,4.35665267875e-06,0.5,1e-10,1e-10,3,3.0,3
516,ESCO1,ESCO1,2.3612814487,4.71314632428,0.0182119030219,2.37958155566e-05,0.5,1e-10,1e-10,7,7.0,7
517,RNF215,RNF215,2.36121185831,0.948216816026,0.0182153211472,0.000620780684239,0.5,1e-10,1e-10,39,39.0,39
518,GPR1,GPR1,2.36008558668,2.65422987063,0.0182707192697,7.56121220736e-05,0.5,1e-10,1e-10,11,11.0,11
519,GPR1,GPR1,NA,NA,NA,7.56121220736e-05,0.5,1e-10,1e-10,11,11.0,11
520,RBM6,RBM6,2.35928022543,0.00731767380717,0.0183104231135,9.67945240962,0.5,1e-10,1e-10,128,129.0,130
521,MPP7,MPP7,-2.35773749636,-1.05540248788,0.018386689731,0.000512937056547,0.5,1e-10,1e-10,19,19.0,19
522,ZNF132,ZNF132,2.35723740468,0.257595327212,0.0184114719544,0.00868417869718,0.5,1e-10,1e-10,69,69.0,69
523,MAVS,MAVS,-2.3554991619,-0.400154696675,0.0184978387646,0.00356962323889,0.5,1e-10,1e-10,26,26.0,26
524,LOXL1,LOXL1,2.35326780367,0.128723690963,0.0186092262016,0.0335799768562,0.5,1e-10,1e-10,24,24.0,24
525,LOXL1,LOXL1,NA,NA,NA,0.0335799768562,0.5,1e-10,1e-10,24,24.0,24
526,KLRC2,KLRC2,-2.35239742576,-1.03144415922,0.0186528335479,0.000517755098422,0.5,1e-10,1e-10,48,49.0,55
527,TAC4,TAC4,-2.35233408743,-280.955761526,0.0186560103882,7.48367382889e-09,0.5,1e-10,1e-10,2,2.0,2
528,TSPAN31,TSPAN31,2.35207976049,0.501067347342,0.0186687713489,0.00202319951949,0.5,1e-10,1e-10,20,20.0,20
529,SLC14A2,SLC14A2,NA,NA,NA,7.58559658205e-09,0.5,1e-10,1e-10,1,1.0,1
530,CCDC157,CCDC157,2.34884430071,1.52061250274,0.0188317796397,0.00024012026038,0.5,1e-10,1e-10,40,40.0,40
531,BEST1,BEST1,NA,NA,NA,0.000516950608997,0.5,1e-10,1e-10,8,8.0,8
532,TBX21,TBX21,-2.34781500517,-1.17187616923,0.0188838977592,0.000383686806329,0.5,1e-10,1e-10,22,23.0,23
533,DUSP3,DUSP3,NA,NA,NA,6.74697961777e-06,0.5,1e-10,1e-10,4,4.0,4
534,CHRM2,CHRM2,-2.34651261477,-9.28832022346,0.0189500247252,6.3202397595e-06,0.5,1e-10,1e-10,4,4.0,4
535,NIFK,NIFK,NA,NA,NA,4.6233088174e-05,0.5,1e-10,1e-10,3,3.0,3
536,NIFK,NIFK,NA,NA,NA,4.6233088174e-05,0.5,1e-10,1e-10,3,3.0,3
537,AADAT,AADAT,-2.34393989106,-0.503188981203,0.0190812462895,0.00174549313086,0.5,1e-10,1e-10,50,51.0,52
538,DMTN,DMTN,2.34229056077,0.102620617598,0.0191657875137,0.0559975169635,0.5,1e-10,1e-10,14,14.0,14
539,TP53BP1,TP53BP1,2.34208267792,0.982241480057,0.0191764663544,0.000552582443868,0.5,1e-10,1e-10,19,19.0,19
540,HOPX,HOPX,NA,NA,NA,0.000303006344565,0.5,1e-10,1e-10,12,12.0,12
541,PGD,PGD,NA,NA,NA,0.10213752621,0.5,1e-10,1e-10,7,7.0,7
542,LACTB,LACTB,-2.34007019355,-0.0985999462815,0.0192801158742,0.0576645446613,0.5,1e-10,1e-10,79,80.0,81
543,LACTB,LACTB,NA,NA,NA,0.0576645446613,0.5,1e-10,1e-10,79,80.0,81
544,TSNARE1,TSNARE1,-2.33763429771,-0.300624627563,0.0194062271563,0.00596412767725,0.5,1e-10,1e-10,78,78.0,80
545,RPS9,RPS9,NA,NA,NA,16.3131645286,0.5,1e-10,1e-10,50,51.0,51
546,SERPINB6,SERPINB6,2.33685898777,0.201902024253,0.0194465174542,0.0133180599277,0.5,1e-10,1e-10,20,20.0,20
547,MSRA,MSRA,NA,NA,NA,9.4035262984e-05,0.5,1e-10,1e-10,24,24.0,24
548,CCDC134,CCDC134,2.33574863678,0.748805473813,0.0195043460029,0.00103185013241,0.5,1e-10,1e-10,43,44.0,47
549,CBY1,CBY1,-2.33413455976,-0.0698521036548,0.0195886771744,0.10711677602,0.5,1e-10,1e-10,75,77.0,79
550,ADAMTSL2,ADAMTSL2,NA,NA,NA,3.18143909585e-05,0.5,1e-10,1e-10,3,3.0,3
551,TBX19,TBX19,-2.33353662491,-26.7022322905,0.0196199984073,7.41401324139e-07,0.5,1e-10,1e-10,1,1.0,1
552,TBX19,TBX19,NA,NA,NA,7.41401324139e-07,0.5,1e-10,1e-10,1,1.0,1
553,C17orf51,C17orf51,-2.33287996965,-0.845257989804,0.019654445941,0.000773103547925,0.5,1e-10,1e-10,49,51.0,56
554,ZNF175,ZNF175,2.33203203075,0.335322084584,0.0196990061757,0.00505533786712,0.5,1e-10,1e-10,51,52.0,54
555,DOK5,DOK5,2.33157714412,0.89003268544,0.0197229473705,0.000709233407001,0.5,1e-10,1e-10,42,44.0,45
556,LATS1,LATS1,NA,NA,NA,7.82110102083e-08,0.5,1e-10,1e-10,17,17.0,17
557,FOXRED1,FOXRED1,2.33042741343,0.0566420758657,0.0197835722941,0.172276042251,0.5,1e-10,1e-10,98,99.0,100
558,SERP1,SERP1,-2.3304185583,-0.364525456862,0.019784039853,0.00436953414745,0.5,1e-10,1e-10,10,10.0,10
559,NUDT19,NUDT19,2.32802900842,0.22855255646,0.0199105633801,0.0113320980416,0.5,1e-10,1e-10,70,71.0,73
560,CHTF18,CHTF18,-2.32700825698,-1.4677969681,0.019964825788,0.000286379740249,0.5,1e-10,1e-10,42,72.0,75
561,LDB3,LDB3,-2.32634782791,-6.32655060744,0.0200000024589,1.21755512746e-05,0.5,1e-10,1e-10,1,1.0,1
562,SLC22A3,SLC22A3,2.32623244219,0.089524894013,0.0200061538384,0.0627631061903,0.5,1e-10,1e-10,36,36.0,36
563,TCEANC2,TCEANC2,-2.32584890954,-26.5955705837,0.0200266123867,7.670140017e-07,0.5,1e-10,1e-10,12,12.0,12
564,KIF25,KIF25,2.3257345948,0.175246113581,0.0200327137396,0.0185568132325,0.5,1e-10,1e-10,64,67.0,72
565,PATL2,PATL2,-2.32559133749,-2.65846942524,0.0200403621432,7.53475857379e-05,0.5,1e-10,1e-10,23,25.0,25
566,PATL2,PATL2,NA,NA,NA,7.53475857379e-05,0.5,1e-10,1e-10,23,25.0,25
567,MRPL37,MRPL37,NA,NA,NA,0.0013625383264,0.5,1e-10,1e-10,9,9.0,9
568,ZNF391,ZNF391,-2.32467223825,-0.245780425723,0.0200894928382,0.00916508789856,0.5,1e-10,1e-10,158,158.0,170
569,DTX3,DTX3,-2.32132058099,-0.408677720593,0.0202695482689,0.00313447887549,0.5,1e-10,1e-10,18,18.0,18
570,SCP2,SCP2,NA,NA,NA,0.000701494027666,0.5,1e-10,1e-10,8,8.0,8
571,IKZF3,IKZF3,-2.32103988591,-0.899816555647,0.020284691275,0.000737952210794,0.5,1e-10,1e-10,90,94.0,95
572,BBS7,BBS7,2.32094842713,0.99510999872,0.0202896274467,0.000545998849985,0.5,1e-10,1e-10,70,70.0,70
573,TAOK2,TAOK2,NA,NA,NA,2.97059850137e-09,0.5,1e-10,1e-10,1,1.0,1
574,SCG3,SCG3,-2.31851126274,-2.19580875483,0.0204215515736,0.000102143818495,0.5,1e-10,1e-10,35,35.0,36
575,SCG3,SCG3,NA,NA,NA,0.000102143818495,0.5,1e-10,1e-10,35,35.0,36
576,SLCO1C1,SLCO1C1,NA,NA,NA,2.11471289222e-08,0.5,1e-10,1e-10,2,2.0,2
577,ARHGAP11B,ARHGAP11B,-2.3180169505,-6.40084321184,0.0204483998558,1.2950980997e-05,0.5,1e-10,1e-10,21,21.0,21
578,ARHGAP11B,ARHGAP11B,NA,NA,NA,1.2950980997e-05,0.5,1e-10,1e-10,21,21.0,21
579,GDF3,GDF3,NA,NA,NA,4.20478851928e-08,0.5,1e-10,1e-10,1,1.0,3
580,AOC3,AOC3,2.31662113005,0.0085360398488,0.0205243793048,7.5620230363,0.5,1e-10,1e-10,108,108.0,109
581,ARNT2,ARNT2,-2.31634057174,-1.99976378643,0.0205396807684,0.000132366250408,0.5,1e-10,1e-10,25,25.0,25
582,ARNT2,ARNT2,NA,NA,NA,0.000132366250408,0.5,1e-10,1e-10,25,25.0,25
583,PQLC3,PQLC3,2.31597485014,0.0532101109148,0.0205596419165,0.199423981725,0.5,1e-10,1e-10,115,115.0,116
584,PQLC3,PQLC3,NA,NA,NA,0.199423981725,0.5,1e-10,1e-10,115,115.0,116
585,CEP135,CEP135,-2.31567376317,-2.47492354719,0.020576087989,8.75520702525e-05,0.5,1e-10,1e-10,17,17.0,17
586,PFKFB4,PFKFB4,2.31459706324,0.893883593919,0.0206349937498,0.000589084159417,0.5,1e-10,1e-10,15,15.0,16
587,TOMM22,TOMM22,-2.31237450911,-0.0828241588167,0.0207570538594,0.0760712327753,0.5,1e-10,1e-10,34,35.0,35
588,GPBP1L1,GPBP1L1,-2.31096753875,-0.09938821506,0.0208346479702,0.0522072800377,0.5,1e-10,1e-10,76,76.0,77
589,AOX1,AOX1,2.31037637654,0.0247575973634,0.0208673257954,0.821602526186,0.5,1e-10,1e-10,27,27.0,27
590,AOX1,AOX1,NA,NA,NA,0.821602526186,0.5,1e-10,1e-10,27,27.0,27
591,GINM1,GINM1,2.30928111459,0.0620518653614,0.0209279869344,0.130914461763,0.5,1e-10,1e-10,31,31.0,31
592,EGR2,EGR2,2.30894865829,0.582312086369,0.0209464304215,0.00157955245921,0.5,1e-10,1e-10,12,12.0,13
593,NBEAL1,NBEAL1,2.30867369168,0.570665868677,0.0209616952874,0.00171924811825,0.5,1e-10,1e-10,36,36.0,37
594,NBEAL1,NBEAL1,NA,NA,NA,0.00171924811825,0.5,1e-10,1e-10,36,36.0,37
595,PRPF3,PRPF3,2.30848358063,0.752756440938,0.0209722550349,0.000941576355883,0.5,1e-10,1e-10,37,38.0,39
596,NAGA,NAGA,2.30754319633,0.0870540641018,0.0210245570303,0.0723786404115,0.5,1e-10,1e-10,107,108.0,110
597,PLBD1,PLBD1,-2.30687583144,-0.772327998646,0.0210617432335,0.00089425655312,0.5,1e-10,1e-10,5,5.0,5
598,SOD3,SOD3,2.3065804225,0.0425818511962,0.0210782219888,0.280778178946,0.5,1e-10,1e-10,25,26.0,26
599,SEL1L,SEL1L,-2.30643088429,-0.762651911718,0.0210865679392,0.000929427249701,0.5,1e-10,1e-10,11,11.0,11
600,ZSWIM8,ZSWIM8,-2.3060530339,-0.192354970498,0.0211076691622,0.0137282201994,0.5,1e-10,1e-10,34,36.0,37
601,PLK3,PLK3,-2.30342412895,-0.226662800956,0.0212549914463,0.00978605116459,0.5,1e-10,1e-10,13,13.0,14
602,WFS1,WFS1,2.30255988519,0.107504446473,0.0213036183787,0.0439533847688,0.5,1e-10,1e-10,48,48.0,48
603,C4orf46,C4orf46,NA,NA,NA,5.42983947942e-06,0.5,1e-10,1e-10,13,13.0,13
604,PAEP,PAEP,-2.30060123838,-0.121041006706,0.0214141809819,0.0374299464835,0.5,1e-10,1e-10,232,262.0,272
605,DNM1,DNM1,2.30028452026,1.21780378793,0.0214321060844,0.000362633139516,0.5,1e-10,1e-10,11,11.0,11
606,PITX3,PITX3,-2.29855601931,-2.28788686909,0.0215301634037,9.94410424994e-05,0.5,1e-10,1e-10,10,10.0,10
607,ZNF660,ZNF660,-2.29841759316,-0.212347653484,0.0215380331425,0.00816403928817,0.5,1e-10,1e-10,165,167.0,170
608,SLC43A3,SLC43A3,-2.29831745003,-0.0500179480078,0.0215437279937,0.21198726627,0.5,1e-10,1e-10,61,61.0,63
609,NLRP3,NLRP3,2.29585012666,0.882496871407,0.0216844521942,0.000742884255498,0.5,1e-10,1e-10,3,3.0,3
610,PRND,PRND,2.29557520099,0.600381567094,0.0217001820589,0.0015167841285,0.5,1e-10,1e-10,88,89.0,91
611,GEMIN2,GEMIN2,NA,NA,NA,1.51498124917e-05,0.5,1e-10,1e-10,8,8.0,8
612,UBE2Q2L,UBE2Q2L,2.29543296008,0.359337055694,0.0217083242663,0.00408554296091,0.5,1e-10,1e-10,84,84.0,88
613,UBE2Q2L,UBE2Q2L,NA,NA,NA,0.00408554296091,0.5,1e-10,1e-10,84,84.0,88
614,SLC26A2,SLC26A2,-2.29528159608,-0.516719754739,0.0217169916214,0.00194822411473,0.5,1e-10,1e-10,16,16.0,16
615,POU2AF1,POU2AF1,2.29359221168,1.43763863619,0.021813933178,0.000251527475838,0.5,1e-10,1e-10,12,12.0,12
616,TSEN54,TSEN54,-2.29274481396,-0.334798607455,0.0218627008681,0.0048115741546,0.5,1e-10,1e-10,60,60.0,62
617,FAM69A,FAM69A,2.29138006338,0.0819030727958,0.0219414416198,0.0773564963985,0.5,1e-10,1e-10,99,100.0,102
618,FAM69A,FAM69A,NA,NA,NA,0.0773564963985,0.5,1e-10,1e-10,99,100.0,102
619,ATP5J2,ATP5J2,2.29093360503,0.0778670167458,0.0219672540192,0.0918884796324,0.5,1e-10,1e-10,34,34.0,34
620,ANKRD13A,ANKRD13A,NA,NA,NA,1.22578519329e-06,0.5,1e-10,1e-10,3,3.0,3
621,NME6,NME6,2.28888181178,0.150931076182,0.0220862203096,0.021265073438,0.5,1e-10,1e-10,127,129.0,135
622,PPIP5K1,PPIP5K1,-2.28849483463,-0.440170118531,0.0221087205771,0.00330997271853,0.5,1e-10,1e-10,25,26.0,28
623,PPIP5K1,PPIP5K1,NA,NA,NA,0.00330997271853,0.5,1e-10,1e-10,25,26.0,28
624,TMEM126A,TMEM126A,-2.2862143667,-0.176324639806,0.0222417206882,0.0161388387723,0.5,1e-10,1e-10,26,26.0,26
625,SSH1,SSH1,NA,NA,NA,3.2283383253e-05,0.5,1e-10,1e-10,4,4.0,4
626,TATDN1,TATDN1,2.28360813998,3.43558952612,0.0223945709681,4.01362550169e-05,0.5,1e-10,1e-10,5,5.0,5
627,SCO2,SCO2,-2.2831446111,-0.102939307075,0.0224218515057,0.0515286096506,0.5,1e-10,1e-10,24,25.0,25
628,PBRM1,PBRM1,NA,NA,NA,2.04061753742e-05,0.5,1e-10,1e-10,24,24.0,24
629,ABCG4,ABCG4,-2.28159554205,-7.95061165592,0.0225132301593,8.64176291792e-06,0.5,1e-10,1e-10,14,15.0,15
630,FLYWCH2,FLYWCH2,2.28145270435,0.123597982671,0.0225216723471,0.0364801761465,0.5,1e-10,1e-10,31,33.0,33
631,KIAA1211L,KIAA1211L,NA,NA,NA,8.47111675928e-07,0.5,1e-10,1e-10,3,3.0,3
632,EFTUD1,EFTUD1,2.27976139189,0.743060845551,0.022621843976,0.00087543940731,0.5,1e-10,1e-10,69,70.0,71
633,EFTUD1,EFTUD1,NA,NA,NA,0.00087543940731,0.5,1e-10,1e-10,69,70.0,71
634,SETD9,SETD9,-2.27975038562,-0.16450069258,0.0226224971121,0.019719164169,0.5,1e-10,1e-10,101,101.0,104
635,FCRL5,FCRL5,2.27920192159,0.453160803117,0.0226550649306,0.00273163846723,0.5,1e-10,1e-10,180,183.0,186
636,FCRL5,FCRL5,NA,NA,NA,0.00273163846723,0.5,1e-10,1e-10,180,183.0,186
637,NIPSNAP3A,NIPSNAP3A,2.27847759727,0.0508406195924,0.0226981377713,0.189111272647,0.5,1e-10,1e-10,66,66.0,67
638,TRIM66,TRIM66,2.27781670593,0.104459111619,0.0227375005609,0.0453006206006,0.5,1e-10,1e-10,107,107.0,107
639,NSUN6,NSUN6,-2.27759062415,-0.109819229642,0.0227509796356,0.0414166143074,0.5,1e-10,1e-10,60,60.0,63
640,GATSL1,GATSL1,-2.27728570852,-10.7001794422,0.022769169808,5.13334834649e-06,0.5,1e-10,1e-10,28,30.0,32
641,PRKCA,PRKCA,-2.27727499478,-0.532157461421,0.0227698091811,0.00213623206258,0.5,1e-10,1e-10,44,47.0,47
642,SLC25A25,SLC25A25,-2.27497847259,-0.0291825526556,0.022907221259,0.608865680276,0.5,1e-10,1e-10,56,58.0,58
643,INO80C,INO80C,-2.27368237115,-0.657772046689,0.0229850908605,0.00112395301809,0.5,1e-10,1e-10,66,67.0,68
644,ARFGEF2,ARFGEF2,-2.27237845518,-2.21674184226,0.0230636618558,0.000100417112398,0.5,1e-10,1e-10,20,20.0,20
645,MYLK4,MYLK4,2.27207074484,1.80654222889,0.0230822377589,0.000168128746307,0.5,1e-10,1e-10,39,39.0,39
646,STK10,STK10,2.27189267559,0.240152913304,0.0230929934043,0.00903925425501,0.5,1e-10,1e-10,73,73.0,76
647,TSG101,TSG101,NA,NA,NA,0.000997549902706,0.5,1e-10,1e-10,30,30.0,30
648,MFSD1,MFSD1,2.2699899748,0.0954789983538,0.0232081913186,0.0525963480217,0.5,1e-10,1e-10,14,14.0,14
649,BLK,BLK,2.26993212278,0.173967407126,0.0232117017378,0.0146991862747,0.5,1e-10,1e-10,120,122.0,123
650,LMAN1,LMAN1,NA,NA,NA,0.000893244924283,0.5,1e-10,1e-10,9,9.0,9
651,F2,F2,2.26787826672,0.0399095169921,0.0233366273298,0.320880112424,0.5,1e-10,1e-10,41,42.0,50
652,SNRPA,SNRPA,2.26781352496,0.130106709573,0.023340574712,0.0307556214797,0.5,1e-10,1e-10,27,27.0,27
653,LILRB1,LILRB1,-2.26735051834,-0.192236271053,0.0233688216744,0.0131172544447,0.5,1e-10,1e-10,80,86.0,94
654,PPP1R16A,PPP1R16A,NA,NA,NA,0.00037599872297,0.5,1e-10,1e-10,11,12.0,12
655,RNF144B,RNF144B,2.2660987414,0.394290680385,0.0234453382974,0.00305584052338,0.5,1e-10,1e-10,25,25.0,26
656,ANKRD42,ANKRD42,2.26554107409,2.00217725744,0.0234794964523,0.000127097734706,0.5,1e-10,1e-10,48,49.0,50
657,GPR89A,GPR89A,NA,NA,NA,1.67067718961e-05,0.5,1e-10,1e-10,5,5.0,5
658,ALOX5,ALOX5,2.26454681491,0.160967495355,0.0235405038237,0.0195692714512,0.5,1e-10,1e-10,22,23.0,24
659,CSRNP2,CSRNP2,2.26381881143,0.359571015434,0.0235852610384,0.00388155915804,0.5,1e-10,1e-10,59,59.0,61
660,CACNB2,CACNB2,NA,NA,NA,1.20713514001e-06,0.5,1e-10,1e-10,2,2.0,2
661,POGZ,POGZ,-2.26092912142,-0.0876873801309,0.02376364648,0.0603046356038,0.5,1e-10,1e-10,30,30.0,30
662,POGZ,POGZ,NA,NA,NA,0.0603046356038,0.5,1e-10,1e-10,30,30.0,30
663,DNAJA1,DNAJA1,-2.25952170032,-0.0238648378155,0.0238509520121,1.26696546912,0.5,1e-10,1e-10,38,38.0,39
664,SKIV2L2,SKIV2L2,2.25898074491,0.704124773297,0.0238845826507,0.00104812902927,0.5,1e-10,1e-10,61,62.0,65
665,SPN,SPN,-2.25875734106,-6.49768037696,0.0238984834325,1.24213079359e-05,0.5,1e-10,1e-10,10,10.0,11
666,GABRA2,GABRA2,2.25869114654,1.3636035958,0.0239026035792,0.000273551100021,0.5,1e-10,1e-10,72,73.0,74
667,COQ6,COQ6,2.25763737711,0.370993370078,0.0239682763814,0.00365151051164,0.5,1e-10,1e-10,52,53.0,53
668,HES1,HES1,-2.25647346178,-0.0274914432734,0.024040995489,0.666705288473,0.5,1e-10,1e-10,18,20.0,22
669,JAG2,JAG2,-2.2548308746,-0.339914762606,0.0241439465337,0.00504982194189,0.5,1e-10,1e-10,30,35.0,38
670,RABIF,RABIF,NA,NA,NA,8.30034963467e-05,0.5,1e-10,1e-10,13,13.0,13
671,GGN,GGN,-2.25257271471,-3.20364348029,0.0242861031214,5.1835153566e-05,0.5,1e-10,1e-10,61,63.0,66
672,KIAA1033,KIAA1033,-2.25197329636,-0.284596733986,0.0243239595808,0.00579728509225,0.5,1e-10,1e-10,47,47.0,47
673,ZNF177,ZNF177,2.2509718512,0.345305083461,0.0243873202834,0.00387424159057,0.5,1e-10,1e-10,23,24.0,25
674,ADAMTS2,ADAMTS2,-2.25034208946,-0.16780461981,0.0244272380651,0.0168350177471,0.5,1e-10,1e-10,41,41.0,41
675,PRRG4,PRRG4,NA,NA,NA,4.97337413787e-10,0.5,1e-10,1e-10,1,1.0,1
676,RAB3A,RAB3A,2.24952100436,18.1218715863,0.0244793680093,1.28177171859e-06,0.5,1e-10,1e-10,4,4.0,4
677,CC2D1B,CC2D1B,2.24859878923,0.140925026803,0.0245380335268,0.0267341313867,0.5,1e-10,1e-10,73,74.0,74
678,CC2D1B,CC2D1B,NA,NA,NA,0.0267341313867,0.5,1e-10,1e-10,73,74.0,74
679,ARID3B,ARID3B,-2.24835148338,-4.21166984996,0.0245537862657,3.29372557023e-05,0.5,1e-10,1e-10,25,25.0,25
680,ARID3B,ARID3B,NA,NA,NA,3.29372557023e-05,0.5,1e-10,1e-10,25,25.0,25
681,MUC1,MUC1,-2.24707454054,-0.755009066618,0.0246352637016,0.000851040105773,0.5,1e-10,1e-10,8,8.0,8
682,ASIC2,ASIC2,-2.24706361482,-51.592005478,0.0246359618446,2.00261061166e-07,0.5,1e-10,1e-10,2,2.0,2
683,WDR82,WDR82,NA,NA,NA,2.01765342059e-05,0.5,1e-10,1e-10,7,7.0,7
684,ABCC8,ABCC8,-2.24633035348,-2.65279309276,0.0246828557279,6.93721380837e-05,0.5,1e-10,1e-10,2,2.0,2
685,BCL9,BCL9,2.24528209226,1.73161710102,0.0247500289122,0.000153723197346,0.5,1e-10,1e-10,3,3.0,3
686,TMEM9,TMEM9,-2.24509826317,-0.078624441968,0.0247618250908,0.0762428661805,0.5,1e-10,1e-10,13,13.0,13
687,COG1,COG1,NA,NA,NA,7.08361896854e-05,0.5,1e-10,1e-10,19,21.0,22
688,GOT1,GOT1,NA,NA,NA,0.000371563138525,0.5,1e-10,1e-10,12,12.0,12
689,SMU1,SMU1,-2.24379218775,-0.242622180746,0.0248457752944,0.00848762143121,0.5,1e-10,1e-10,56,57.0,57
690,PRKRIP1,PRKRIP1,2.24197441513,0.115759634852,0.0249630259087,0.0393037126435,0.5,1e-10,1e-10,43,43.0,45
691,USP39,USP39,-2.24195217782,-0.321773029457,0.0249644632292,0.00459475086528,0.5,1e-10,1e-10,32,32.0,32
692,WBSCR16,WBSCR16,2.24186689456,0.424102445567,0.0249699762216,0.00337374386633,0.5,1e-10,1e-10,12,12.0,12
693,FMO6P,FMO6P,-2.23912355162,-53.3444070674,0.0251478782493,1.69540688485e-07,0.5,1e-10,1e-10,4,4.0,4
694,PRIMA1,PRIMA1,NA,NA,NA,1.17384817028e-06,0.5,1e-10,1e-10,1,1.0,1
695,NIPA1,NIPA1,NA,NA,NA,2.47033863838e-07,0.5,1e-10,1e-10,5,5.0,5
696,NIPA1,NIPA1,NA,NA,NA,2.47033863838e-07,0.5,1e-10,1e-10,5,5.0,5
697,HBQ1,HBQ1,2.23602700233,4.97039235572,0.0253500024423,2.15629141881e-05,0.5,1e-10,1e-10,1,3.0,4
698,HBQ1,HBQ1,NA,NA,NA,2.15629141881e-05,0.5,1e-10,1e-10,1,3.0,4
699,BCR,BCR,2.23572323155,0.0509075412306,0.025369906295,0.204360476806,0.5,1e-10,1e-10,62,70.0,72
700,CCDC18,CCDC18,NA,NA,NA,4.07568802829e-05,0.5,1e-10,1e-10,29,29.0,29
701,CCDC18,CCDC18,NA,NA,NA,4.07568802829e-05,0.5,1e-10,1e-10,29,29.0,29
702,SLC25A20,SLC25A20,NA,NA,NA,0.00182992205063,0.5,1e-10,1e-10,16,16.0,16
703,SMARCD3,SMARCD3,NA,NA,NA,0.000222630110651,0.5,1e-10,1e-10,4,4.0,4
704,DHRS12,DHRS12,2.23244656863,0.154870971087,0.0255854629002,0.021121479714,0.5,1e-10,1e-10,109,109.0,112
705,LETMD1,LETMD1,2.23063400471,0.667196299178,0.0257053824163,0.00109966915477,0.5,1e-10,1e-10,20,20.0,20
706,PLBD2,PLBD2,-2.22883071786,-0.865246735404,0.0258251702697,0.000622758138644,0.5,1e-10,1e-10,13,15.0,15
707,IL2RA,IL2RA,NA,NA,NA,8.75008834241e-05,0.5,1e-10,1e-10,3,3.0,3
708,C17orf49,C17orf49,NA,NA,NA,9.56121577274e-05,0.5,1e-10,1e-10,7,7.0,7
709,BAIAP2L1,BAIAP2L1,-2.22570030908,-1.04702827071,0.0260342620522,0.00042463840502,0.5,1e-10,1e-10,23,23.0,24
710,RHBDL2,RHBDL2,2.2255466044,1.30618745408,0.0260445661523,0.000287096990819,0.5,1e-10,1e-10,40,42.0,42
711,RHBDL2,RHBDL2,NA,NA,NA,0.000287096990819,0.5,1e-10,1e-10,40,42.0,42
712,EML1,EML1,2.22524200775,0.402675145936,0.0260649962093,0.0030775311664,0.5,1e-10,1e-10,27,27.0,27
713,NDUFAF2,NDUFAF2,2.22509453635,0.455789942788,0.0260748924598,0.00245045674469,0.5,1e-10,1e-10,10,11.0,11
714,ZCCHC11,ZCCHC11,2.22503241236,0.260628618607,0.0260790623392,0.0070423714323,0.5,1e-10,1e-10,86,87.0,88
715,SCNN1A,SCNN1A,2.2221968174,20.4139670654,0.0262700074578,1.20621969289e-06,0.5,1e-10,1e-10,1,4.0,8
716,PRMT7,PRMT7,-2.22140279394,-0.116723126292,0.0263236919709,0.0365611755567,0.5,1e-10,1e-10,79,79.0,81
717,GATSL2,GATSL2,-2.22114621296,-4.25472854069,0.0263410598557,3.28191676872e-05,0.5,1e-10,1e-10,22,24.0,25
718,RASA1,RASA1,2.21988701599,1.33430069569,0.0264264381036,0.000284810689497,0.5,1e-10,1e-10,18,18.0,19
719,MYO5A,MYO5A,2.21967895323,0.368868790253,0.0264405685268,0.00371157047577,0.5,1e-10,1e-10,55,55.0,58
720,MYO5A,MYO5A,NA,NA,NA,0.00371157047577,0.5,1e-10,1e-10,55,55.0,58
721,DGCR14,DGCR14,2.21915635105,0.894733221072,0.0264760894486,0.000592370571858,0.5,1e-10,1e-10,41,42.0,42
722,ACTG2,ACTG2,2.21859024834,0.0230714412359,0.0265146135808,0.897484689537,0.5,1e-10,1e-10,18,18.0,19
723,ACTG2,ACTG2,NA,NA,NA,0.897484689537,0.5,1e-10,1e-10,18,18.0,19
724,TIGD7,TIGD7,2.2179465228,0.663766867767,0.0265584788932,0.00107284824008,0.5,1e-10,1e-10,44,44.0,45
725,VDAC3,VDAC3,NA,NA,NA,0.000187631112193,0.5,1e-10,1e-10,2,2.0,2
726,PCDH10,PCDH10,NA,NA,NA,6.53793237283e-07,0.5,1e-10,1e-10,18,18.0,18
727,URI1,URI1,NA,NA,NA,0.000257840922685,0.5,1e-10,1e-10,2,2.0,2
728,CTSH,CTSH,2.21593152125,0.0151523986323,0.0266961923658,2.30659934893,0.5,1e-10,1e-10,104,105.0,107
729,CTSH,CTSH,NA,NA,NA,2.30659934893,0.5,1e-10,1e-10,104,105.0,107
730,LMBRD1,LMBRD1,-2.21572060342,-0.318032938598,0.0267106429482,0.00484983505473,0.5,1e-10,1e-10,44,44.0,45
731,LYRM9,LYRM9,-2.21543049855,-0.105073671559,0.0267305298961,0.0427095764639,0.5,1e-10,1e-10,47,47.0,47
732,TSPAN18,TSPAN18,NA,NA,NA,0.000619204250654,0.5,1e-10,1e-10,7,7.0,7
733,SNX9,SNX9,-2.21472005381,-0.13190275371,0.0267792855251,0.0257442963007,0.5,1e-10,1e-10,50,50.0,52
734,TGM1,TGM1,2.21436311142,0.0416815296187,0.0268038103499,0.27463922558,0.5,1e-10,1e-10,31,32.0,33
735,RPS15A,RPS15A,2.21380348667,0.241453547358,0.0268423001294,0.00824177809327,0.5,1e-10,1e-10,20,20.0,21
736,PCDH9,PCDH9,-2.21338653115,-2.85452084878,0.0268710084437,6.27876749612e-05,0.5,1e-10,1e-10,13,13.0,13
737,PTK6,PTK6,-2.2132519894,-21.8300382648,0.0268802775981,1.40391942237e-06,0.5,1e-10,1e-10,4,4.0,4
738,KCNA4,KCNA4,2.21321485407,0.177474367024,0.0268828364955,0.0153555369179,0.5,1e-10,1e-10,125,125.0,125
739,ANKRD55,ANKRD55,-2.21293775989,-4.49245219562,0.0269019369614,2.78543842579e-05,0.5,1e-10,1e-10,33,33.0,33
740,FAM162B,FAM162B,-2.21249200672,-0.157034408766,0.0269326878988,0.0202202042129,0.5,1e-10,1e-10,28,28.0,28
741,MYO1E,MYO1E,-2.21118569066,-0.894672763925,0.0270229808738,0.000572992327576,0.5,1e-10,1e-10,36,37.0,37
742,MYO1E,MYO1E,NA,NA,NA,0.000572992327576,0.5,1e-10,1e-10,36,37.0,37
743,AKAP7,AKAP7,NA,NA,NA,1.36895162224e-10,0.5,1e-10,1e-10,1,1.0,1
744,PLEKHG4,PLEKHG4,NA,NA,NA,3.44467413949e-06,0.5,1e-10,1e-10,2,2.0,2
745,LLGL1,LLGL1,2.21003068879,0.935710020226,0.0271030325057,0.000563009672785,0.5,1e-10,1e-10,27,28.0,29
746,C4BPB,C4BPB,-2.20998562951,-0.505540467627,0.0271061596476,0.00188926062213,0.5,1e-10,1e-10,51,52.0,53
747,TFB1M,TFB1M,2.20979436796,0.614006716564,0.0271194367859,0.00126602784211,0.5,1e-10,1e-10,63,63.0,63
748,MED19,MED19,-2.20468568029,-0.123481976531,0.0274761586653,0.0292137245291,0.5,1e-10,1e-10,121,122.0,122
749,ANKH,ANKH,NA,NA,NA,6.68561038264e-05,0.5,1e-10,1e-10,7,7.0,7
750,TRIM29,TRIM29,-2.20390466576,-0.651664682003,0.0275310493632,0.00115096184999,0.5,1e-10,1e-10,64,66.0,66
751,GBP5,GBP5,NA,NA,NA,1.28075601673e-06,0.5,1e-10,1e-10,1,1.0,1
752,GBP5,GBP5,NA,NA,NA,1.28075601673e-06,0.5,1e-10,1e-10,1,1.0,1
753,TMEM69,TMEM69,-2.20294403146,-0.432684656293,0.0275986936676,0.00250752695982,0.5,1e-10,1e-10,34,34.0,34
754,JRKL,JRKL,2.20024749732,2.3728147323,0.0277893400736,8.77479610838e-05,0.5,1e-10,1e-10,19,20.0,20
755,AKR1A1,AKR1A1,-2.19888257704,-0.702952484514,0.0278862727879,0.00094442490374,0.5,1e-10,1e-10,17,17.0,17
756,PLXNA2,PLXNA2,NA,NA,NA,3.11969016532e-06,0.5,1e-10,1e-10,3,3.0,3
757,RUVBL2,RUVBL2,NA,NA,NA,0.00147571994077,0.5,1e-10,1e-10,14,14.0,14
758,KLRD1,KLRD1,-2.19514682356,-0.935940314288,0.0281530673384,0.000518179586659,0.5,1e-10,1e-10,43,46.0,62
759,CRYBB1,CRYBB1,2.19446116817,2.03228917485,0.0282022726507,0.000121992860256,0.5,1e-10,1e-10,11,11.0,11
760,PNPLA3,PNPLA3,2.19357182738,0.20267027831,0.028266205613,0.0121390791478,0.5,1e-10,1e-10,37,37.0,38
761,SLIRP,SLIRP,2.19229906368,0.495263907575,0.0283579193279,0.00194664519254,0.5,1e-10,1e-10,8,9.0,9
762,HIST1H2BM,HIST1H2BM,2.19168936061,0.0478844652142,0.0284019444959,0.193919088661,0.5,1e-10,1e-10,61,62.0,74
763,SMARCAD1,SMARCAD1,NA,NA,NA,3.05056981792e-05,0.5,1e-10,1e-10,11,11.0,11
764,RINT1,RINT1,-2.191349698,-2.05020285854,0.0284264962307,0.000113492273572,0.5,1e-10,1e-10,23,23.0,23
765,ASB10,ASB10,2.19059357268,302.188857953,0.028481216682,5.20515277989e-09,0.5,1e-10,1e-10,7,8.0,8
766,C1orf35,C1orf35,NA,NA,NA,1.33857383242e-07,0.5,1e-10,1e-10,3,3.0,3
767,CCDC66,CCDC66,2.18961331562,0.219358925519,0.0285522924949,0.0102281671073,0.5,1e-10,1e-10,77,77.0,78
768,PSMB2,PSMB2,NA,NA,NA,5.57360744542e-07,0.5,1e-10,1e-10,1,1.0,1
769,POLL,POLL,NA,NA,NA,2.17259385799e-05,0.5,1e-10,1e-10,24,24.0,24
770,C1orf173,C1orf173,2.18843952204,579.990766635,0.0286376020693,1.28796242569e-09,0.5,1e-10,1e-10,2,2.0,3
771,DLG1,DLG1,2.18814108394,0.748388474887,0.0286593270758,0.000841502055897,0.5,1e-10,1e-10,62,63.0,64
772,RPN1,RPN1,2.187547634,0.0412768734153,0.0287025698482,0.262411128119,0.5,1e-10,1e-10,53,55.0,55
773,TSNAX,TSNAX,NA,NA,NA,0.0010936978169,0.5,1e-10,1e-10,8,8.0,8
774,ZNF559,ZNF559,2.18747183871,0.101737047689,0.0287080968488,0.0420551053024,0.5,1e-10,1e-10,58,59.0,60
775,TFCP2,TFCP2,-2.18693303501,-1.87734946763,0.0287474128958,0.000156544056694,0.5,1e-10,1e-10,9,9.0,9
776,OTOGL,OTOGL,2.18670681182,2.39259208827,0.0287639340242,7.6900445557e-05,0.5,1e-10,1e-10,82,82.0,82
777,TIMM10B,TIMM10B,NA,NA,NA,0.00259808295348,0.5,1e-10,1e-10,24,24.0,25
778,CCS,CCS,NA,NA,NA,8.6142412192e-05,0.5,1e-10,1e-10,19,19.0,19
779,ACSL1,ACSL1,2.18442002198,0.186047671656,0.0289313982985,0.0127793614052,0.5,1e-10,1e-10,2,2.0,2
780,NGRN,NGRN,NA,NA,NA,0.000917464183938,0.5,1e-10,1e-10,6,6.0,6
781,NGRN,NGRN,NA,NA,NA,0.000917464183938,0.5,1e-10,1e-10,6,6.0,6
782,CYP1A1,CYP1A1,2.18299988629,0.0499499537763,0.0290358183878,0.183732098586,0.5,1e-10,1e-10,6,6.0,6
783,CYP1A1,CYP1A1,NA,NA,NA,0.183732098586,0.5,1e-10,1e-10,6,6.0,6
784,NRARP,NRARP,NA,NA,NA,0.00303048353076,0.5,1e-10,1e-10,6,7.0,7
785,PRM2,PRM2,-2.18116635057,-0.669064929653,0.0291711146999,0.00103884084431,0.5,1e-10,1e-10,30,30.0,31
786,PCCA,PCCA,NA,NA,NA,2.50629641313e-06,0.5,1e-10,1e-10,1,1.0,1
787,REV1,REV1,2.17958111203,0.309879189377,0.0292885261469,0.00483345446788,0.5,1e-10,1e-10,40,40.0,40
788,NAV1,NAV1,NA,NA,NA,1.97948181855e-06,0.5,1e-10,1e-10,8,8.0,8
789,POU5F1B,POU5F1B,2.17643693463,5.05392108886,0.02952260455,1.9609784963e-05,0.5,1e-10,1e-10,63,63.0,63
790,FAHD1,FAHD1,2.17626547074,0.0895779254908,0.0295354158685,0.0604403258354,0.5,1e-10,1e-10,210,211.0,214
791,GLCCI1,GLCCI1,2.17576733327,0.731658271568,0.0295726624838,0.000903232942208,0.5,1e-10,1e-10,28,29.0,30
792,IRF5,IRF5,-2.17414104881,-0.0978715558227,0.0296945440021,0.0499233993479,0.5,1e-10,1e-10,95,95.0,99
793,BLVRB,BLVRB,2.17381395351,0.484430467903,0.0297191101934,0.00195728276756,0.5,1e-10,1e-10,13,13.0,13
794,SLC7A10,SLC7A10,2.17309096961,0.0162825973035,0.0297734712419,1.53847612045,0.5,1e-10,1e-10,10,10.0,10
795,PFDN5,PFDN5,-2.17302968232,-0.0238853184392,0.0297780833523,0.732129041072,0.5,1e-10,1e-10,9,9.0,9
796,ABCB11,ABCB11,-2.17301065444,-2.77003300814,0.0297795154004,6.43706465204e-05,0.5,1e-10,1e-10,19,19.0,19
797,ABCB11,ABCB11,NA,NA,NA,6.43706465204e-05,0.5,1e-10,1e-10,19,19.0,19
798,CLTCL1,CLTCL1,NA,NA,NA,0.000117823257062,0.5,1e-10,1e-10,4,4.0,4
799,ZNF787,ZNF787,-2.1708660839,-2.5457683652,0.0299412967637,7.21595163494e-05,0.5,1e-10,1e-10,13,14.0,14
800,BMP4,BMP4,-2.16992844742,-0.297678232703,0.0300122668857,0.00505221345187,0.5,1e-10,1e-10,49,51.0,51
801,APOBEC3B,APOBEC3B,2.16958363588,0.637000573138,0.0300384021626,0.00125401194494,0.5,1e-10,1e-10,18,18.0,18
802,PTGES3L,PTGES3L,-2.16911199452,-4.54313826926,0.030074182288,2.20467492079e-05,0.5,1e-10,1e-10,22,22.0,22
803,GPX1,GPX1,2.16877877655,0.00596851039971,0.0300994832769,13.0517577426,0.5,1e-10,1e-10,43,43.0,45
804,SFSWAP,SFSWAP,-2.16857063587,-0.683382849076,0.0301152965211,0.000876506484055,0.5,1e-10,1e-10,18,18.0,18
805,SRCRB4D,SRCRB4D,2.16672360508,0.209520591862,0.0302559355887,0.0106006812212,0.5,1e-10,1e-10,53,53.0,55
806,MALT1,MALT1,-2.16430268889,-0.106955350547,0.0304411265087,0.0425302810989,0.5,1e-10,1e-10,318,322.0,326
807,FAM227A,FAM227A,NA,NA,NA,2.3343268204e-06,0.5,1e-10,1e-10,22,23.0,23
808,CMC2,CMC2,-2.16406909724,-0.546766897549,0.0304590467858,0.00150941385618,0.5,1e-10,1e-10,45,45.0,45
809,RAET1E,RAET1E,-2.16366441914,-0.119868044035,0.0304901136233,0.0310705992305,0.5,1e-10,1e-10,222,222.0,225
810,SOX15,SOX15,-2.16311378106,-2.85736412147,0.0305324294112,5.59292064829e-05,0.5,1e-10,1e-10,25,25.0,25
811,GGT5,GGT5,2.16271588763,0.0293787449293,0.0305630383651,0.548832065882,0.5,1e-10,1e-10,36,36.0,36
812,FOXK2,FOXK2,-2.16266810742,-0.842940490453,0.0305667157499,0.000710332489352,0.5,1e-10,1e-10,26,29.0,33
813,CXCL2,CXCL2,NA,NA,NA,0.219690881586,0.5,1e-10,1e-10,5,5.0,5
814,CRMP1,CRMP1,2.16048336189,0.396201105532,0.0307352702576,0.00281867354065,0.5,1e-10,1e-10,54,54.0,54
815,PM20D2,PM20D2,-2.1601704324,-0.987970697452,0.0307594781912,0.000470129499884,0.5,1e-10,1e-10,56,57.0,58
816,METTL21B,METTL21B,-2.15957003343,-0.0634768338108,0.0308059703363,0.104842766743,0.5,1e-10,1e-10,121,123.0,127
817,OXNAD1,OXNAD1,-2.15912676313,-1.57226448383,0.0308403338605,0.000176363898353,0.5,1e-10,1e-10,44,44.0,44
818,NKAPL,NKAPL,-2.15817766466,-1.21084353037,0.0309140212483,0.000329730766348,0.5,1e-10,1e-10,15,15.0,20
819,EFCAB12,EFCAB12,NA,NA,NA,4.80495769099e-06,0.5,1e-10,1e-10,3,3.0,3
820,SLC25A1,SLC25A1,2.15742876443,0.00502073915298,0.0309722720085,18.7263621483,0.5,1e-10,1e-10,170,184.0,187
821,SLC25A1,SLC25A1,NA,NA,NA,18.7263621483,0.5,1e-10,1e-10,170,184.0,187
822,RRN3,RRN3,2.15608953711,0.0864640237524,0.03107667434,0.067794253147,0.5,1e-10,1e-10,118,125.0,128
823,RRN3,RRN3,NA,NA,NA,0.067794253147,0.5,1e-10,1e-10,118,125.0,128
824,FAM111B,FAM111B,NA,NA,NA,3.73629066427e-07,0.5,1e-10,1e-10,2,2.0,2
825,NDRG3,NDRG3,2.15460952571,0.978892014465,0.0311924029922,0.000474754094697,0.5,1e-10,1e-10,10,10.0,10
826,C1orf50,C1orf50,-2.15424976816,-0.668288204212,0.0312205898391,0.00101460559397,0.5,1e-10,1e-10,61,61.0,61
827,RPP25,RPP25,2.15411689176,0.126292150076,0.0312310061729,0.0293825278686,0.5,1e-10,1e-10,60,60.0,60
828,RPP25,RPP25,NA,NA,NA,0.0293825278686,0.5,1e-10,1e-10,60,60.0,60
829,UBE2O,UBE2O,NA,NA,NA,9.72488136407e-07,0.5,1e-10,1e-10,1,1.0,1
830,LRP1B,LRP1B,2.15351265414,6.66344936312,0.031278410674,9.94965041203e-06,0.5,1e-10,1e-10,30,30.0,30
831,LRP1B,LRP1B,NA,NA,NA,9.94965041203e-06,0.5,1e-10,1e-10,30,30.0,30
832,NELFCD,NELFCD,-2.15167677883,-0.0287023942042,0.0314228202886,0.613039928456,0.5,1e-10,1e-10,101,107.0,109
833,CASC10,CASC10,-2.15061584439,-2.0917983239,0.0315065336782,0.000101295121112,0.5,1e-10,1e-10,29,30.0,30
834,MAP1LC3B2,MAP1LC3B2,-2.14586347515,-0.668199302353,0.0318838726046,0.00108108769073,0.5,1e-10,1e-10,6,6.0,6
835,IRF4,IRF4,2.1453002571,0.253979849154,0.0319288479639,0.0083152815703,0.5,1e-10,1e-10,17,19.0,19
836,GCM1,GCM1,-2.14436616254,-4.16054085134,0.0320035592899,2.57122294447e-05,0.5,1e-10,1e-10,28,28.0,28
837,MYL2,MYL2,-2.1425606483,-0.217297569667,0.0321483938578,0.00933567961279,0.5,1e-10,1e-10,29,29.0,30
838,MED22,MED22,-2.14247498422,-1.65818351214,0.0321552795862,0.000163608310479,0.5,1e-10,1e-10,39,39.0,39
839,NUAK2,NUAK2,2.14089320204,0.226429120565,0.032282651479,0.0107174575623,0.5,1e-10,1e-10,65,65.0,66
840,C22orf43,C22orf43,2.14059423716,1.11414510788,0.0323067739292,0.000369505976438,0.5,1e-10,1e-10,31,31.0,31
841,FAM132A,FAM132A,NA,NA,NA,2.42242988171e-06,0.5,1e-10,1e-10,1,4.0,4
842,FAM132A,FAM132A,NA,NA,NA,2.42242988171e-06,0.5,1e-10,1e-10,1,4.0,4
843,USP19,USP19,2.14040049096,0.54110811404,0.0323224148903,0.00148269854544,0.5,1e-10,1e-10,42,42.0,44
844,TMEM8A,TMEM8A,-2.13956005058,-0.222167265192,0.0323903380454,0.00931337432413,0.5,1e-10,1e-10,93,109.0,110
845,UBE2E1,UBE2E1,NA,NA,NA,0.000508005706133,0.5,1e-10,1e-10,5,5.0,5
846,CRISPLD1,CRISPLD1,-2.13854960488,-1.11689086265,0.0324721626366,0.000340391629786,0.5,1e-10,1e-10,21,21.0,22
847,PERP,PERP,-2.13847114442,-0.114770239053,0.0324785236655,0.0329254039024,0.5,1e-10,1e-10,10,10.0,10
848,SNUPN,SNUPN,2.13390577845,0.0815327919397,0.0328504943809,0.062154857451,0.5,1e-10,1e-10,90,90.0,91
849,SNUPN,SNUPN,NA,NA,NA,0.062154857451,0.5,1e-10,1e-10,90,90.0,91
850,GRHPR,GRHPR,NA,NA,NA,0.155349898648,0.5,1e-10,1e-10,27,27.0,27
851,RAVER1,RAVER1,NA,NA,NA,3.37212659532e-05,0.5,1e-10,1e-10,23,23.0,23
852,ULK3,ULK3,2.13089621286,0.669722436745,0.0330976934613,0.00111756139488,0.5,1e-10,1e-10,6,6.0,6
853,ULK3,ULK3,NA,NA,NA,0.00111756139488,0.5,1e-10,1e-10,6,6.0,6
854,IFIH1,IFIH1,2.12932676702,0.586617911394,0.033227234716,0.00125052893895,0.5,1e-10,1e-10,6,6.0,6
855,ANAPC4,ANAPC4,-2.12929990153,-0.0484854841416,0.0332294559518,0.190196654084,0.5,1e-10,1e-10,107,107.0,108
856,FSCN1,FSCN1,NA,NA,NA,9.36400402802e-05,0.5,1e-10,1e-10,3,4.0,4
857,ENPP5,ENPP5,-2.12698995227,-0.330168201567,0.0334209180471,0.00416768057915,0.5,1e-10,1e-10,49,49.0,49
858,MARCH9,MARCH9,NA,NA,NA,1.70557492832e-06,0.5,1e-10,1e-10,5,5.0,5
859,PLA2G2A,PLA2G2A,2.1259366611,0.00202159861866,0.0335085337907,110.465915715,0.5,1e-10,1e-10,27,27.0,27
860,PLA2G2A,PLA2G2A,NA,NA,NA,110.465915715,0.5,1e-10,1e-10,27,27.0,27
861,UBE3B,UBE3B,-2.12587470017,-0.423126138823,0.0335136939903,0.0024702690952,0.5,1e-10,1e-10,73,74.0,75
862,BCAR1,BCAR1,-2.12586348715,-0.140675240306,0.0335146278995,0.0226002815267,0.5,1e-10,1e-10,80,80.0,81
863,BCAR1,BCAR1,NA,NA,NA,0.0226002815267,0.5,1e-10,1e-10,80,80.0,81
864,DYNC2LI1,DYNC2LI1,2.12473416937,0.63438855091,0.0336088005947,0.00109388427938,0.5,1e-10,1e-10,132,132.0,133
865,RPL24,RPL24,2.12463879805,0.00700625643735,0.0336167638688,8.86901604899,0.5,1e-10,1e-10,86,87.0,88
866,INTS7,INTS7,2.12337685117,1.13624492518,0.0337222854196,0.000334200501148,0.5,1e-10,1e-10,54,54.0,54
867,INTS7,INTS7,NA,NA,NA,0.000334200501148,0.5,1e-10,1e-10,54,54.0,54
868,SLC9B1,SLC9B1,2.12260977861,13.4083884849,0.0337865648597,2.37929047872e-06,0.5,1e-10,1e-10,13,13.0,13
869,GLMN,GLMN,2.12167296183,3.82031010414,0.0338652106815,3.07253572501e-05,0.5,1e-10,1e-10,22,22.0,22
870,ODF2L,ODF2L,2.12093672264,0.107961418988,0.0339271277976,0.0372134819633,0.5,1e-10,1e-10,68,68.0,68
871,PIP4K2B,PIP4K2B,NA,NA,NA,0.000101301953073,0.5,1e-10,1e-10,7,7.0,7
872,MRAS,MRAS,2.12040401452,0.0748184498475,0.0339719884442,0.0833322464365,0.5,1e-10,1e-10,70,71.0,71
873,DCST2,DCST2,2.11933418919,0.92079811493,0.0340622342376,0.000543858873872,0.5,1e-10,1e-10,11,12.0,12
874,DCST2,DCST2,NA,NA,NA,0.000543858873872,0.5,1e-10,1e-10,11,12.0,12
875,PHOSPHO1,PHOSPHO1,-2.1190276281,-0.414129856427,0.0340881321364,0.00257548116684,0.5,1e-10,1e-10,9,9.0,9
876,E2F3,E2F3,2.1178881141,2.34669297063,0.0341845444663,8.19166167855e-05,0.5,1e-10,1e-10,27,28.0,29
877,APEH,APEH,2.11718212059,0.240304007714,0.0342443942177,0.00750649749194,0.5,1e-10,1e-10,12,12.0,13
878,PLEKHM1,PLEKHM1,2.11606178232,0.592564853146,0.0343395533468,0.00132743038074,0.5,1e-10,1e-10,24,24.0,24
879,TBC1D3,TBC1D3,-2.11532991065,-2.07059095789,0.0344018388958,0.000112810992492,0.5,1e-10,1e-10,26,26.0,26
880,ZFP1,ZFP1,-2.11497539808,-0.185847989486,0.034432044187,0.0122995603495,0.5,1e-10,1e-10,77,78.0,82
881,TMEM205,TMEM205,NA,NA,NA,3.03019506904e-07,0.5,1e-10,1e-10,1,1.0,1
882,RUFY3,RUFY3,-2.11368972135,-0.531132752614,0.0345417769846,0.00133695859433,0.5,1e-10,1e-10,44,44.0,47
883,MSH3,MSH3,-2.11343052487,-0.126964360622,0.0345639356098,0.0286982922736,0.5,1e-10,1e-10,150,150.0,151
884,ZADH2,ZADH2,2.11306805313,0.170297413381,0.0345949435688,0.0159409777888,0.5,1e-10,1e-10,95,99.0,99
885,LRFN4,LRFN4,2.11300110777,0.21197688715,0.0346006730661,0.00951752459379,0.5,1e-10,1e-10,14,14.0,14
886,RAB31,RAB31,-2.11224609674,-0.0852583863647,0.0346653465863,0.0567946862971,0.5,1e-10,1e-10,29,29.0,29
887,SEZ6L2,SEZ6L2,-2.11172629379,-0.249688388879,0.0347099323962,0.00714664261562,0.5,1e-10,1e-10,67,67.0,68
888,NEIL3,NEIL3,2.11000217605,5.2722726778,0.0348581684419,1.69938797784e-05,0.5,1e-10,1e-10,20,22.0,22
889,KLHL6,KLHL6,-2.10954806702,-0.954709341733,0.0348973016128,0.000454974745592,0.5,1e-10,1e-10,60,60.0,62
890,VGLL3,VGLL3,NA,NA,NA,0.000408062618983,0.5,1e-10,1e-10,3,3.0,3
891,IQCH,IQCH,2.10871918303,5.38800537562,0.0349688280141,1.50255403898e-05,0.5,1e-10,1e-10,37,37.0,37
892,IQCH,IQCH,NA,NA,NA,1.50255403898e-05,0.5,1e-10,1e-10,37,37.0,37
893,RAI1,RAI1,NA,NA,NA,3.72806605282e-09,0.5,1e-10,1e-10,1,1.0,1
894,GTPBP4,GTPBP4,-2.1083151111,-0.136775370568,0.0350037417142,0.0228106152574,0.5,1e-10,1e-10,53,53.0,55
895,STRC,STRC,-2.10824275017,-169.309967209,0.0350099971769,1.45470780299e-08,0.5,1e-10,1e-10,1,1.0,1
896,STRC,STRC,NA,NA,NA,1.45470780299e-08,0.5,1e-10,1e-10,1,1.0,1
897,OLA1,OLA1,NA,NA,NA,2.1764269181e-06,0.5,1e-10,1e-10,5,5.0,5
898,SCXA,SCXA,2.10811044342,51.4396433734,0.0350214373082,2.16260539358e-07,0.5,1e-10,1e-10,4,4.0,4
899,UBE2C,UBE2C,2.1069948291,1.69235594574,0.035118027795,0.000167010902498,0.5,1e-10,1e-10,25,27.0,28
900,GRIA1,GRIA1,NA,NA,NA,3.50521816168e-06,0.5,1e-10,1e-10,2,2.0,2
901,NCKIPSD,NCKIPSD,-2.10507887993,-0.0330163597016,0.0352844423489,0.420489785354,0.5,1e-10,1e-10,71,71.0,74
902,PLGLB2,PLGLB2,-2.10505445085,-0.676030530948,0.0352865685355,0.00101507132016,0.5,1e-10,1e-10,17,20.0,21
903,CLCN3,CLCN3,NA,NA,NA,0.000130828112773,0.5,1e-10,1e-10,13,14.0,14
904,PCMT1,PCMT1,2.10487134771,0.42184484565,0.0353025084106,0.00230020715441,0.5,1e-10,1e-10,49,49.0,50
905,INO80E,INO80E,2.10391619322,0.0444411309913,0.0353857581757,0.21381303416,0.5,1e-10,1e-10,82,82.0,87
906,GNL3,GNL3,2.10279116244,0.0390805463824,0.0354840288993,0.279663610325,0.5,1e-10,1e-10,112,112.0,115
907,C12orf57,C12orf57,-2.10135293007,-0.733102158404,0.0356099966105,0.000859657416307,0.5,1e-10,1e-10,1,1.0,22
908,EPYC,EPYC,NA,NA,NA,1.45863964109e-07,0.5,1e-10,1e-10,3,3.0,3
909,WDR92,WDR92,2.10048344857,0.960986192581,0.0356863350951,0.000413664003624,0.5,1e-10,1e-10,63,64.0,64
910,PLXDC1,PLXDC1,2.10001754002,0.379001551638,0.0357272982074,0.00307551405656,0.5,1e-10,1e-10,21,21.0,21
911,CWC15,CWC15,2.09990065219,0.0503088671811,0.0357375813856,0.17400470364,0.5,1e-10,1e-10,31,31.0,31
912,ULBP1,ULBP1,2.09988385675,1.44006930282,0.0357390591675,0.00021275373774,0.5,1e-10,1e-10,42,42.0,43
913,MTMR4,MTMR4,NA,NA,NA,3.48691734768e-05,0.5,1e-10,1e-10,5,5.0,5
914,BMF,BMF,-2.09971389098,-1.9348314537,0.0357540168944,0.000114009345999,0.5,1e-10,1e-10,15,15.0,15
915,BMF,BMF,NA,NA,NA,0.000114009345999,0.5,1e-10,1e-10,15,15.0,15
916,BBS1,BBS1,2.09971339302,1.3616512028,0.0357540607253,0.00023443206655,0.5,1e-10,1e-10,43,43.0,44
917,ZSWIM6,ZSWIM6,2.09930515289,0.581846246743,0.0357900094865,0.00114016461075,0.5,1e-10,1e-10,1,1.0,1
918,VSIG10,VSIG10,-2.09908216488,-0.367932249956,0.0358096583531,0.00337735312579,0.5,1e-10,1e-10,22,22.0,22
919,IL2,IL2,-2.09900484981,-1.27024283302,0.0358164732144,0.000273991163562,0.5,1e-10,1e-10,42,42.0,43
920,SPAG7,SPAG7,2.09748802516,0.0854907741248,0.0359503961194,0.0666474714271,0.5,1e-10,1e-10,49,49.0,50
921,TMIE,TMIE,NA,NA,NA,1.50020076063e-06,0.5,1e-10,1e-10,5,5.0,6
922,MXRA8,MXRA8,-2.09692693554,-0.0739526385092,0.0360000437038,0.0910917726288,0.5,1e-10,1e-10,18,25.0,26
923,MXRA8,MXRA8,NA,NA,NA,0.0910917726288,0.5,1e-10,1e-10,18,25.0,26
924,DNTTIP2,DNTTIP2,2.09596590658,0.141481208608,0.0360852154295,0.0212435427397,0.5,1e-10,1e-10,6,6.0,6
925,RWDD4,RWDD4,-2.09551032363,-0.932302446821,0.0361256517077,0.000583610720448,0.5,1e-10,1e-10,58,61.0,61
926,CLP1,CLP1,2.0951081727,0.569745416879,0.0361613776006,0.00132184956373,0.5,1e-10,1e-10,70,70.0,73
927,CENPM,CENPM,NA,NA,NA,5.99405354683e-05,0.5,1e-10,1e-10,25,25.0,25
928,FAM86B1,FAM86B1,2.09331204182,2.73035042327,0.0363213084027,5.94373062977e-05,0.5,1e-10,1e-10,18,19.0,19
929,HIBADH,HIBADH,2.09330347556,0.048389106056,0.0363220726004,0.187768532747,0.5,1e-10,1e-10,34,34.0,35
930,ZNF563,ZNF563,NA,NA,NA,1.45840839145e-05,0.5,1e-10,1e-10,12,13.0,13
931,ULBP2,ULBP2,2.09240308594,0.412884365113,0.0364024729815,0.00266840744077,0.5,1e-10,1e-10,38,38.0,38
932,CCDC88A,CCDC88A,2.09183327656,1.36461926651,0.0364534324884,0.000224389743083,0.5,1e-10,1e-10,47,47.0,49
933,EFCAB13,EFCAB13,2.09120913605,0.418278770375,0.0365093207152,0.00235876564724,0.5,1e-10,1e-10,26,28.0,29
934,MDM2,MDM2,-2.08929746495,-1.28804920888,0.0366809544555,0.000251058493423,0.5,1e-10,1e-10,27,27.0,27
935,SWSAP1,SWSAP1,-2.08874652513,-4.47783324167,0.0367305463708,2.32698016507e-05,0.5,1e-10,1e-10,15,15.0,15
936,PRKD1,PRKD1,-2.08814370086,-1.65330757984,0.0367848740005,0.000155094227331,0.5,1e-10,1e-10,18,18.0,19
937,USP38,USP38,-2.08782332421,-1.72816637322,0.0368137747758,0.000146458945984,0.5,1e-10,1e-10,4,4.0,4
938,MLF2,MLF2,2.08741932152,0.279463139473,0.0368502469208,0.00541220502842,0.5,1e-10,1e-10,33,33.0,52
939,DDX59,DDX59,2.08707786898,0.0997374665847,0.0368810962193,0.0438369183936,0.5,1e-10,1e-10,103,106.0,106
940,MANEA,MANEA,-2.08639842773,-0.109315851853,0.0369425473007,0.0342353813471,0.5,1e-10,1e-10,110,110.0,111
941,TBC1D2B,TBC1D2B,NA,NA,NA,0.000376504502156,0.5,1e-10,1e-10,12,12.0,12
942,TBC1D2B,TBC1D2B,NA,NA,NA,0.000376504502156,0.5,1e-10,1e-10,12,12.0,12
943,BARD1,BARD1,-2.0840987972,-0.534063226295,0.0371511814515,0.00143056816222,0.5,1e-10,1e-10,70,70.0,72
944,HSPA9,HSPA9,NA,NA,NA,0.00967992255785,0.5,1e-10,1e-10,8,8.0,9
945,RSU1,RSU1,2.08294401984,0.0201288804633,0.0372563265145,1.06101305595,0.5,1e-10,1e-10,64,66.0,67
946,ZNF793,ZNF793,-2.08272038745,-2.93912820751,0.0372767179965,5.05743254202e-05,0.5,1e-10,1e-10,70,70.0,71
947,NUFIP1,NUFIP1,NA,NA,NA,1.16068493122e-09,0.5,1e-10,1e-10,1,1.0,1
948,C10orf111,C10orf111,-2.08092692914,-16.2040237389,0.0374405948529,1.68898174897e-06,0.5,1e-10,1e-10,9,11.0,11
949,OGFRL1,OGFRL1,-2.080564182,-0.0934142890919,0.0374738152367,0.0482020588671,0.5,1e-10,1e-10,24,25.0,28
950,HADHB,HADHB,2.08010782038,0.057786386047,0.0375156444612,0.12475487903,0.5,1e-10,1e-10,21,21.0,21
951,NOS3,NOS3,2.07965240054,0.1279650258,0.0375574269679,0.0291698251797,0.5,1e-10,1e-10,49,55.0,58
952,CEP44,CEP44,-2.07958948623,-0.153697973372,0.0375632021558,0.0179887027131,0.5,1e-10,1e-10,37,37.0,37
953,KANSL1L,KANSL1L,2.07846754174,1.6299637065,0.0376663174425,0.000151018891683,0.5,1e-10,1e-10,25,25.0,25
954,KANSL1L,KANSL1L,NA,NA,NA,0.000151018891683,0.5,1e-10,1e-10,25,25.0,25
955,C18orf8,C18orf8,2.07845914333,0.0922884722491,0.0376670902279,0.0501687019965,0.5,1e-10,1e-10,53,53.0,53
956,UBA52,UBA52,2.07798905737,0.0118446006644,0.0377103670211,2.93704525168,0.5,1e-10,1e-10,21,21.0,22
957,PPIE,PPIE,2.07624186839,0.0381432498893,0.0378715867527,0.292469010115,0.5,1e-10,1e-10,134,135.0,138
958,POLB,POLB,-2.07588653966,-3.80392451061,0.0379044459187,3.00020506696e-05,0.5,1e-10,1e-10,7,7.0,9
959,MYEOV,MYEOV,-2.0754656758,-0.0428549219414,0.0379433968396,0.239140098608,0.5,1e-10,1e-10,118,124.0,129
960,RCAN2,RCAN2,NA,NA,NA,0.0007207137313,0.5,1e-10,1e-10,7,7.0,7
961,NCR1,NCR1,-2.07512354841,-6.91910856245,0.0379750857868,9.55880645233e-06,0.5,1e-10,1e-10,13,14.0,18
962,NDUFA10,NDUFA10,2.07507241479,0.0402246566856,0.0379798238815,0.260106111368,0.5,1e-10,1e-10,99,99.0,100
963,FAM219B,FAM219B,-2.0747813084,-0.237857355302,0.0380068076823,0.00765690277715,0.5,1e-10,1e-10,28,28.0,29
964,FAM219B,FAM219B,NA,NA,NA,0.00765690277715,0.5,1e-10,1e-10,28,28.0,29
965,MYBPC2,MYBPC2,2.07467940021,5.21036022746,0.0380162578071,1.67819368099e-05,0.5,1e-10,1e-10,17,18.0,19
966,TM7SF3,TM7SF3,2.07421795545,0.0510177988031,0.0380590734005,0.17351856052,0.5,1e-10,1e-10,63,64.0,67
967,CXXC4,CXXC4,-2.07384961847,-5.06183565032,0.0380932793232,1.61400916112e-05,0.5,1e-10,1e-10,28,28.0,29
968,HTR1F,HTR1F,-2.07365520228,-0.843454196628,0.0381113444848,0.000590666705042,0.5,1e-10,1e-10,65,65.0,68
969,NMT1,NMT1,-2.07334050084,-0.0635189037476,0.0381406019976,0.105230939642,0.5,1e-10,1e-10,82,82.0,82
970,ZNF45,ZNF45,-2.07302064228,-1.3081637821,0.0381703585304,0.00024139177615,0.5,1e-10,1e-10,45,45.0,45
971,DGAT1,DGAT1,NA,NA,NA,0.00520943223152,0.5,1e-10,1e-10,6,7.0,7
972,TMEM98,TMEM98,2.07211633662,0.0710680643676,0.0382545931597,0.0807846288383,0.5,1e-10,1e-10,134,137.0,138
973,MEA1,MEA1,2.07211298074,0.139566813058,0.0382549060489,0.0244945877479,0.5,1e-10,1e-10,18,19.0,19
974,CORO2A,CORO2A,2.07208893518,0.916839355608,0.0382571480251,0.000537012332974,0.5,1e-10,1e-10,20,20.0,21
975,FAM208A,FAM208A,2.07124673639,0.314150450345,0.0383357440414,0.00427731292228,0.5,1e-10,1e-10,85,85.0,86
976,ST6GALNAC2,ST6GALNAC2,2.07017189299,0.0810139645364,0.0384362503526,0.0603238253839,0.5,1e-10,1e-10,59,60.0,62
977,UBE4B,UBE4B,2.06965488988,0.88717562903,0.0384846739314,0.000572098334016,0.5,1e-10,1e-10,10,10.0,10
978,UBE4B,UBE4B,NA,NA,NA,0.000572098334016,0.5,1e-10,1e-10,10,10.0,10
979,ZNF205,ZNF205,2.06934301087,3.85665137268,0.0385139102296,2.60339952414e-05,0.5,1e-10,1e-10,25,25.0,25
980,CHURC1,CHURC1,-2.06902558304,-0.020333037266,0.0385436860694,0.862767615305,0.5,1e-10,1e-10,135,137.0,137
981,RNLS,RNLS,2.06797903596,1.91651946218,0.0386419944644,0.00011539702909,0.5,1e-10,1e-10,10,10.0,10
982,EIF5AL1,EIF5AL1,2.0672245901,1.66982156081,0.0387129961494,0.000183679733421,0.5,1e-10,1e-10,7,8.0,8
983,TMEM237,TMEM237,NA,NA,NA,8.56754581056e-07,0.5,1e-10,1e-10,4,4.0,5
984,RFTN1,RFTN1,2.06712037619,0.0475527098086,0.0387228125379,0.20616530327,0.5,1e-10,1e-10,51,51.0,52
985,EDC4,EDC4,NA,NA,NA,4.85979763753e-05,0.5,1e-10,1e-10,5,5.0,5
986,EDC4,EDC4,NA,NA,NA,4.85979763753e-05,0.5,1e-10,1e-10,5,5.0,5
987,ZFP30,ZFP30,2.06573306748,1.14454766128,0.0388536911385,0.000315134649783,0.5,1e-10,1e-10,122,122.0,126
988,TMEM209,TMEM209,-2.06547218033,-0.955743848528,0.0388783451462,0.000452373835303,0.5,1e-10,1e-10,7,7.0,7
989,CNPPD1,CNPPD1,NA,NA,NA,0.000207135410496,0.5,1e-10,1e-10,8,8.0,8
990,URB1,URB1,2.06129576083,1.67005776171,0.0392748323984,0.000162399939582,0.5,1e-10,1e-10,28,28.0,28
991,TSGA10,TSGA10,2.06021862476,0.42212179072,0.0393776451833,0.00224400720507,0.5,1e-10,1e-10,83,84.0,84
992,MRPL11,MRPL11,-2.06018864047,-0.68204667239,0.0393805104542,0.000884563896332,0.5,1e-10,1e-10,23,23.0,23
993,UVSSA,UVSSA,-2.0601372934,-0.0619887582572,0.0393854175422,0.104313029501,0.5,1e-10,1e-10,176,181.0,201
994,FKBP8,FKBP8,-2.0599765196,-0.498687561361,0.0394007855791,0.00168961478087,0.5,1e-10,1e-10,8,8.0,8
995,DHDDS,DHDDS,2.05941938914,0.0743425188727,0.0394540799274,0.0786219878528,0.5,1e-10,1e-10,110,113.0,117
996,ZNF202,ZNF202,2.0579794006,1.25391217887,0.0395921108537,0.000265370863624,0.5,1e-10,1e-10,45,45.0,46
997,KIAA1551,KIAA1551,-2.05753142182,-0.674434002347,0.0396351356185,0.000991263468078,0.5,1e-10,1e-10,5,5.0,5
998,PPP4R1,PPP4R1,-2.05644928089,-0.957025503089,0.0397392302961,0.000455564427261,0.5,1e-10,1e-10,5,5.0,5
999,TNFRSF8,TNFRSF8,-2.05507303151,-0.613999525498,0.0398719512957,0.00117953507143,0.5,1e-10,1e-10,30,31.0,32
1000,MRPL30,MRPL30,2.05450571874,0.388240589119,0.0399267704558,0.00260715483615,0.5,1e-10,1e-10,51,51.0,52
1001,LRRK2,LRRK2,NA,NA,NA,0.00147000545126,0.5,1e-10,1e-10,26,26.0,26
1002,UBR5,UBR5,NA,NA,NA,0.000129794864569,0.5,1e-10,1e-10,4,4.0,4
1003,GGNBP2,GGNBP2,-2.05196635755,-0.0820048998027,0.0401729320547,0.064110561298,0.5,1e-10,1e-10,24,24.0,25
1004,SMCR8,SMCR8,-2.05027321723,-1.22180377022,0.0403377766369,0.000275872900493,0.5,1e-10,1e-10,18,18.0,18
1005,MAD1L1,MAD1L1,2.05026486645,0.426659018397,0.0403385910896,0.00232628118122,0.5,1e-10,1e-10,117,122.0,127
1006,EYA3,EYA3,2.05022804957,0.225227961614,0.0403421820151,0.00705841403551,0.5,1e-10,1e-10,54,54.0,55
1007,EYA3,EYA3,NA,NA,NA,0.00705841403551,0.5,1e-10,1e-10,54,54.0,55
1008,TIGD1,TIGD1,2.05021052702,0.482684722118,0.0403438911676,0.00180932824083,0.5,1e-10,1e-10,13,13.0,13
1009,TRIM8,TRIM8,2.0492284729,0.0471282042866,0.0404397791036,0.179537496335,0.5,1e-10,1e-10,48,48.0,49
1010,CKS2,CKS2,-2.04909986475,-0.185185038013,0.0404523507242,0.0125144749552,0.5,1e-10,1e-10,25,27.0,27
1011,CCL17,CCL17,-2.04882650753,-0.543304269082,0.0404790827698,0.00139553428903,0.5,1e-10,1e-10,24,24.0,26
1012,CCL17,CCL17,NA,NA,NA,0.00139553428903,0.5,1e-10,1e-10,24,24.0,26
1013,PFKFB2,PFKFB2,2.04874818402,2.65358079954,0.0404867449122,6.18242706391e-05,0.5,1e-10,1e-10,21,21.0,21
1014,TBRG1,TBRG1,NA,NA,NA,1.99532048656e-06,0.5,1e-10,1e-10,2,2.0,2
1015,ZNF665,ZNF665,NA,NA,NA,8.24226814393e-05,0.5,1e-10,1e-10,30,30.0,31
1016,PHLDA1,PHLDA1,2.04837865802,0.121121879749,0.0405229110664,0.0297685596512,0.5,1e-10,1e-10,37,38.0,39
1017,RNASEK,RNASEK,-2.0479735117,-0.251376523762,0.0405625949174,0.00745578049795,0.5,1e-10,1e-10,68,72.0,73
1018,THOC5,THOC5,2.04676150615,0.0505447712355,0.0406815069182,0.154414414833,0.5,1e-10,1e-10,150,150.0,151
1019,WDR6,WDR6,2.04578448868,0.012126545164,0.0407775788029,2.9272247072,0.5,1e-10,1e-10,115,115.0,122
1020,RAB43,RAB43,-2.04490155071,-2.79888358036,0.0408645650192,4.93881343301e-05,0.5,1e-10,1e-10,7,8.0,9
1021,ZBTB7C,ZBTB7C,NA,NA,NA,5.44682719019e-05,0.5,1e-10,1e-10,8,9.0,9
1022,C8orf82,C8orf82,-2.0443748821,-0.194607999766,0.0409165267495,0.011445157868,0.5,1e-10,1e-10,23,29.0,32
1023,GPR63,GPR63,-2.04434469171,-1.03309058989,0.0409195070637,0.000387794994871,0.5,1e-10,1e-10,79,79.0,79
1024,CENPV,CENPV,2.04399099547,0.0807430998566,0.0409544367136,0.0607096516811,0.5,1e-10,1e-10,57,57.0,57
1025,G0S2,G0S2,-2.04392471432,-0.00142130493534,0.0409609851901,226.657467779,0.5,1e-10,1e-10,10,10.0,10
1026,AP3M1,AP3M1,2.04331723207,0.447601547134,0.0410210448445,0.00187684432166,0.5,1e-10,1e-10,31,31.0,32
1027,C2orf66,C2orf66,2.04322544345,0.0382129377402,0.0410301261516,0.293462685327,0.5,1e-10,1e-10,63,64.0,67
1028,KCTD2,KCTD2,-2.0409354809,-0.0720694868266,0.041257240533,0.0824796178179,0.5,1e-10,1e-10,135,137.0,140
1029,ACBD5,ACBD5,-2.04081699139,-0.64203007363,0.0412690210279,0.00108929090653,0.5,1e-10,1e-10,50,50.0,51
1030,NAGK,NAGK,2.04037403575,0.0496690842632,0.041313085916,0.15048902367,0.5,1e-10,1e-10,45,45.0,45
1031,ZNF587B,ZNF587B,-2.03958921783,-1.58187256791,0.0413912568553,0.000176465133558,0.5,1e-10,1e-10,41,41.0,41
1032,SSBP3-AS1,SSBP3-AS1,2.03894514216,2.0176810971,0.0414555028644,9.59365530637e-05,0.5,1e-10,1e-10,7,7.0,7
1033,SSBP3-AS1,SSBP3-AS1,NA,NA,NA,9.59365530637e-05,0.5,1e-10,1e-10,7,7.0,7
1034,VAMP3,VAMP3,-2.03851310262,-0.035666146122,0.0414986457514,0.31090550865,0.5,1e-10,1e-10,48,49.0,49
1035,EXOG,EXOG,-2.03791358046,-0.812225635414,0.0415585762069,0.000644104761914,0.5,1e-10,1e-10,28,28.0,29
1036,C19orf38,C19orf38,NA,NA,NA,0.000413969600356,0.5,1e-10,1e-10,7,7.0,7
1037,GNPTG,GNPTG,NA,NA,NA,0.000227328353402,0.5,1e-10,1e-10,10,11.0,11
1038,GNPTG,GNPTG,NA,NA,NA,0.000227328353402,0.5,1e-10,1e-10,10,11.0,11
1039,SLC39A10,SLC39A10,NA,NA,NA,0.000336169196334,0.5,1e-10,1e-10,3,3.0,3
1040,SF3A1,SF3A1,2.03490924835,1.91296998117,0.041860005258,0.000113649184123,0.5,1e-10,1e-10,1,1.0,1
1041,PSMA4,PSMA4,2.03466918658,0.0803779074451,0.0418841706452,0.0613461192602,0.5,1e-10,1e-10,30,30.0,30
1042,MAST2,MAST2,-2.03353302372,-0.0891158996334,0.0419987006818,0.0496083468458,0.5,1e-10,1e-10,77,77.0,78
1043,POM121C,POM121C,-2.03337171659,-0.16652157331,0.0420149825904,0.0155295077372,0.5,1e-10,1e-10,23,23.0,24
1044,BAALC,BAALC,NA,NA,NA,0.000151028650348,0.5,1e-10,1e-10,4,4.0,4
1045,PSMD3,PSMD3,2.02965518005,1.53649722847,0.0423916017447,0.000192881670246,0.5,1e-10,1e-10,7,7.0,7
1046,SENP6,SENP6,NA,NA,NA,0.000940924878059,0.5,1e-10,1e-10,51,51.0,52
1047,POLR3K,POLR3K,-2.02926301007,-0.427886290134,0.0424315087522,0.00240242468188,0.5,1e-10,1e-10,31,55.0,58
1048,SLC35E3,SLC35E3,-2.02807865619,-3.41282041933,0.0425522209049,3.45779243955e-05,0.5,1e-10,1e-10,20,20.0,20
1049,ELFN1,ELFN1,2.02780936918,0.0987496268396,0.0425797077619,0.047368346625,0.5,1e-10,1e-10,299,326.0,353
1050,ARL14EP,ARL14EP,-2.02773219639,-0.279160413644,0.0425875877661,0.0053973433166,0.5,1e-10,1e-10,126,126.0,129
1051,TMEM254,TMEM254,NA,NA,NA,1.14362120602e-09,0.5,1e-10,1e-10,1,1.0,1
1052,TRAPPC2P1,TRAPPC2P1,-2.026786599,-0.475599128961,0.042684241546,0.00198996120895,0.5,1e-10,1e-10,43,46.0,46
1053,FSD1L,FSD1L,-2.02678629252,-5.95950432984,0.0426842729034,1.11118775308e-05,0.5,1e-10,1e-10,23,23.0,24
1054,ERMARD,ERMARD,-2.02612275774,-0.30316554287,0.0427522065201,0.00460863971392,0.5,1e-10,1e-10,77,77.0,78
1055,RPS19,RPS19,NA,NA,NA,0.225965917501,0.5,1e-10,1e-10,21,21.0,21
1056,C11orf91,C11orf91,-2.02595175094,-0.27675820977,0.0427697292428,0.0051059125302,0.5,1e-10,1e-10,38,41.0,43
1057,PIGL,PIGL,2.02583973213,0.337676234128,0.0427812108762,0.00337128024752,0.5,1e-10,1e-10,33,33.0,33
1058,ENOX1,ENOX1,2.02576153176,2.66600832631,0.0427892277536,5.04562067333e-05,0.5,1e-10,1e-10,11,11.0,11
1059,CCL13,CCL13,NA,NA,NA,4.67375553375e-05,0.5,1e-10,1e-10,3,3.0,3
1060,C1QTNF7,C1QTNF7,NA,NA,NA,1.79382625819e-05,0.5,1e-10,1e-10,19,19.0,19
1061,SLC39A8,SLC39A8,-2.02438251796,-0.0869169831573,0.0429308090979,0.0549324466897,0.5,1e-10,1e-10,9,9.0,10
1062,PPP1R1C,PPP1R1C,-2.02346306944,-2.98226419682,0.0430254274136,4.0934179032e-05,0.5,1e-10,1e-10,9,9.0,10
1063,PPP1R1C,PPP1R1C,NA,NA,NA,4.0934179032e-05,0.5,1e-10,1e-10,9,9.0,10
1064,HIST1H1E,HIST1H1E,2.02338327162,1.39981185708,0.0430336475289,0.00021344207202,0.5,1e-10,1e-10,9,9.0,9
1065,WSB1,WSB1,NA,NA,NA,0.0116297553254,0.5,1e-10,1e-10,19,19.0,19
1066,TMEM170B,TMEM170B,-2.02301327767,-0.0924810133173,0.043071778608,0.0464052030159,0.5,1e-10,1e-10,29,29.0,29
1067,CALR,CALR,2.02227023564,0.0125684912744,0.0431484417848,2.53605926008,0.5,1e-10,1e-10,11,11.0,11
1068,DTD2,DTD2,-2.02113075666,-0.138439928821,0.043266231242,0.0212860013975,0.5,1e-10,1e-10,72,73.0,73
1069,SMC2,SMC2,-2.02037795836,-0.550657647081,0.0433441979539,0.00131828276978,0.5,1e-10,1e-10,54,54.0,56
1070,ZC3H6,ZC3H6,-2.02000588281,-2.23400575696,0.0433827773319,7.32279920281e-05,0.5,1e-10,1e-10,11,12.0,13
1071,FGF17,FGF17,2.0170856774,1.67357815473,0.0436865730349,0.000143934035831,0.5,1e-10,1e-10,27,27.0,27
1072,FAM107A,FAM107A,NA,NA,NA,0.00199914791895,0.5,1e-10,1e-10,1,1.0,1
1073,TULP3,TULP3,-2.01574499572,-0.169732458989,0.0438266478891,0.0127012264748,0.5,1e-10,1e-10,94,98.0,98
1074,CLEC7A,CLEC7A,-2.01557338307,-0.121228250706,0.043844605384,0.0260793135093,0.5,1e-10,1e-10,37,37.0,54
1075,PDE4DIP,PDE4DIP,NA,NA,NA,2.5152001561e-07,0.5,1e-10,1e-10,1,1.0,1
1076,FAM72D,FAM72D,2.01552176476,4.4945053846,0.0438500079235,2.1000208307e-05,0.5,1e-10,1e-10,1,5.0,6
1077,KXD1,KXD1,2.01472881364,0.0983203063898,0.0439330714206,0.0415865100804,0.5,1e-10,1e-10,24,25.0,25
1078,HHIPL2,HHIPL2,2.01407710707,14.980047477,0.0440014386407,1.70903594987e-06,0.5,1e-10,1e-10,9,9.0,9
1079,HHIPL2,HHIPL2,NA,NA,NA,1.70903594987e-06,0.5,1e-10,1e-10,9,9.0,9
1080,CDC27,CDC27,NA,NA,NA,1.44249910076e-05,0.5,1e-10,1e-10,1,1.0,1
1081,TNKS,TNKS,NA,NA,NA,1.48298012862e-06,0.5,1e-10,1e-10,17,17.0,18
1082,BMS1,BMS1,NA,NA,NA,0.000168114613073,0.5,1e-10,1e-10,26,26.0,26
1083,KIAA1324,KIAA1324,-2.01096525266,-0.399457907462,0.0443291270643,0.00314637902891,0.5,1e-10,1e-10,190,194.0,207
1084,ZNF763,ZNF763,-2.01065955974,-0.894577336724,0.0443614283308,0.000569241288147,0.5,1e-10,1e-10,21,21.0,21
1085,LRRC16A,LRRC16A,2.00965436557,0.390101067,0.0444677829821,0.00257139867277,0.5,1e-10,1e-10,32,33.0,33
1086,ART3,ART3,-2.00831341743,-427.562062903,0.0446099969791,1.876963586e-09,0.5,1e-10,1e-10,1,1.0,1
1087,CLASP1,CLASP1,NA,NA,NA,0.000171240595346,0.5,1e-10,1e-10,2,2.0,2
1088,MARC1,MARC1,-2.00688991342,-0.0313012994972,0.0447613860884,0.393284836014,0.5,1e-10,1e-10,33,33.0,33
1089,WDR11,WDR11,2.00681701989,0.0608294610717,0.044769149937,0.100419170882,0.5,1e-10,1e-10,114,116.0,116
1090,MFAP2,MFAP2,2.00420809666,0.058150555113,0.0450477736164,0.126426675412,0.5,1e-10,1e-10,61,62.0,64
1091,NTRK3,NTRK3,NA,NA,NA,0.000393921311732,0.5,1e-10,1e-10,15,15.0,15
1092,NTRK3,NTRK3,NA,NA,NA,0.000393921311732,0.5,1e-10,1e-10,15,15.0,15
1093,KRTAP5-1,KRTAP5-1,-2.00376138058,-9.240313343,0.0450956276053,5.59656269625e-06,0.5,1e-10,1e-10,8,8.0,9
1094,C5orf34,C5orf34,2.00352800969,1.11210466376,0.0451206442563,0.000310482187766,0.5,1e-10,1e-10,47,47.0,51
1095,RPS24,RPS24,2.00329808246,0.0113043399113,0.0451453031986,3.06389989331,0.5,1e-10,1e-10,42,42.0,43
1096,NF1,NF1,NA,NA,NA,9.19292452868e-06,0.5,1e-10,1e-10,7,7.0,7
1097,ESYT3,ESYT3,NA,NA,NA,3.35918852335e-06,0.5,1e-10,1e-10,14,14.0,15
1098,CSK,CSK,2.00261115966,0.710622980901,0.045219041106,0.000866743973195,0.5,1e-10,1e-10,13,13.0,14
1099,CSK,CSK,NA,NA,NA,0.000866743973195,0.5,1e-10,1e-10,13,13.0,14
1100,ITPR1,ITPR1,2.00258922943,3.15007563409,0.045221396883,4.15710564682e-05,0.5,1e-10,1e-10,6,6.0,6
1101,CERKL,CERKL,-2.0024005615,-56.8061945849,0.0452416681458,1.19175030991e-07,0.5,1e-10,1e-10,2,2.0,2
1102,ZSCAN30,ZSCAN30,2.00205546152,0.885857269121,0.0452787669345,0.00051248169367,0.5,1e-10,1e-10,28,28.0,28
1103,PPP2R4,PPP2R4,-2.00198395961,-0.109761761322,0.0452864567089,0.0320122228644,0.5,1e-10,1e-10,73,74.0,74
1104,PCDHGA7,PCDHGA7,-2.00190457919,-11.7165663995,0.0452949950768,2.71599624659e-06,0.5,1e-10,1e-10,14,14.0,14
1105,RUVBL1,RUVBL1,2.00151284009,1.21454178058,0.0453371514485,0.000263934493794,0.5,1e-10,1e-10,12,12.0,12
1106,SIRT7,SIRT7,NA,NA,NA,1.54418162385e-05,0.5,1e-10,1e-10,2,2.0,2
1107,WAPAL,WAPAL,-2.00053551646,-0.632953753397,0.0454424687519,0.000975762408238,0.5,1e-10,1e-10,26,26.0,26
1108,KLHL7,KLHL7,-2.00034276942,-0.523766702072,0.0454632636766,0.00137154766368,0.5,1e-10,1e-10,32,33.0,33
1109,CCDC39,CCDC39,-1.99963967095,-1.31161280981,0.0455391869466,0.000272847018027,0.5,1e-10,1e-10,17,17.0,20
1110,TTC28,TTC28,-1.99956915126,-1.33530495298,0.0455468078251,0.000227462137279,0.5,1e-10,1e-10,24,24.0,24
1111,HEPACAM,HEPACAM,-1.99947597793,-0.51112672206,0.0455568784714,0.00146349988159,0.5,1e-10,1e-10,20,20.0,20
1112,SLC4A3,SLC4A3,1.99892784537,0.474746366041,0.045616161419,0.00162499971949,0.5,1e-10,1e-10,18,18.0,19
1113,SYDE1,SYDE1,-1.99842564781,-1.73441100751,0.0456705333426,0.000129634009421,0.5,1e-10,1e-10,9,9.0,10
1114,HSPA4,HSPA4,1.99793046952,0.342141600149,0.0457241987583,0.00347254468485,0.5,1e-10,1e-10,9,9.0,9
1115,CHCHD3,CHCHD3,NA,NA,NA,5.49880818915e-05,0.5,1e-10,1e-10,9,9.0,9
1116,TSHZ3,TSHZ3,1.99670334568,1.70601085905,0.045857418478,0.000135341706052,0.5,1e-10,1e-10,5,5.0,5
1117,PLEKHH3,PLEKHH3,-1.99597253558,-0.150089614298,0.0459369123364,0.0186147883249,0.5,1e-10,1e-10,37,38.0,42
1118,ZC2HC1A,ZC2HC1A,NA,NA,NA,4.90669483518e-06,0.5,1e-10,1e-10,18,18.0,19
1119,CASP7,CASP7,1.99457950584,0.01670727514,0.0460887606395,1.36088372346,0.5,1e-10,1e-10,96,97.0,97
1120,ARHGAP24,ARHGAP24,1.99428404713,0.212563201828,0.0461210216274,0.0085917812513,0.5,1e-10,1e-10,102,105.0,108
1121,CCNDBP1,CCNDBP1,1.99337841891,0.185993631865,0.0462200252189,0.0112491723639,0.5,1e-10,1e-10,16,16.0,16
1122,CCNDBP1,CCNDBP1,NA,NA,NA,0.0112491723639,0.5,1e-10,1e-10,16,16.0,16
1123,MSANTD3,MSANTD3,1.99319208183,0.808489261009,0.0462404178347,0.000593148166378,0.5,1e-10,1e-10,15,16.0,16
1124,PAF1,PAF1,NA,NA,NA,0.000452899143437,0.5,1e-10,1e-10,2,2.0,2
1125,MLXIPL,MLXIPL,-1.99194443635,-0.00584344737028,0.0463771546669,11.7905026607,0.5,1e-10,1e-10,60,61.0,62
1126,BCL6,BCL6,NA,NA,NA,9.50391818314e-05,0.5,1e-10,1e-10,1,1.0,2
1127,LACE1,LACE1,1.99125148184,6.90166782189,0.0464532465688,8.41580154482e-06,0.5,1e-10,1e-10,15,15.0,15
1128,SNAPC4,SNAPC4,1.98974660308,0.827013753712,0.0466188561881,0.000602234893409,0.5,1e-10,1e-10,30,37.0,38
1129,CMPK1,CMPK1,-1.98971782676,-0.0462124572551,0.0466220278134,0.17865019787,0.5,1e-10,1e-10,48,48.0,49
1130,CMPK1,CMPK1,NA,NA,NA,0.17865019787,0.5,1e-10,1e-10,48,48.0,49
1131,KAT2B,KAT2B,-1.98971641486,-0.341860686048,0.0466221834333,0.00329476917668,0.5,1e-10,1e-10,52,54.0,56
1132,SPEG,SPEG,-1.98952843626,-1.54887574797,0.0466429063063,0.000153336340293,0.5,1e-10,1e-10,3,3.0,3
1133,SPEG,SPEG,NA,NA,NA,0.000153336340293,0.5,1e-10,1e-10,3,3.0,3
1134,RPUSD2,RPUSD2,-1.98859234589,-1.89853097065,0.0467462169236,9.99685608815e-05,0.5,1e-10,1e-10,12,12.0,12
1135,RPUSD2,RPUSD2,NA,NA,NA,9.99685608815e-05,0.5,1e-10,1e-10,12,12.0,12
1136,CD82,CD82,-1.98585176518,-0.0522941771878,0.0470497859249,0.141049433368,0.5,1e-10,1e-10,39,39.0,39
1137,GTF3C4,GTF3C4,1.98562965072,1.34115265875,0.0470744616114,0.000235319497887,0.5,1e-10,1e-10,113,115.0,116
1138,NTF3,NTF3,NA,NA,NA,6.53364909587e-06,0.5,1e-10,1e-10,2,2.0,2
1139,PRKCH,PRKCH,1.98230591196,0.192134623998,0.047445012757,0.0109662074887,0.5,1e-10,1e-10,81,81.0,83
1140,EXO5,EXO5,1.98130720789,0.720837515781,0.0475568325583,0.000796297678665,0.5,1e-10,1e-10,50,50.0,50
1141,ACVR1C,ACVR1C,1.98060257508,0.065641009379,0.0476358599402,0.099187090043,0.5,1e-10,1e-10,8,8.0,8
1142,LAMC2,LAMC2,1.98027463213,0.167858676087,0.0476726776804,0.0149893151909,0.5,1e-10,1e-10,5,6.0,6
1143,LRRCC1,LRRCC1,1.97994811496,0.199369862852,0.0477093591116,0.0087531606564,0.5,1e-10,1e-10,79,79.0,82
1144,WRB,WRB,1.97990208461,0.0952384557806,0.0477145321378,0.0412907798387,0.5,1e-10,1e-10,26,26.0,26
1145,WRB,WRB,NA,NA,NA,0.0412907798387,0.5,1e-10,1e-10,26,26.0,26
1146,WASL,WASL,-1.97983889553,-0.201492624299,0.0477216342812,0.00929552719098,0.5,1e-10,1e-10,83,83.0,89
1147,LRFN1,LRFN1,1.97822446793,2.91529387502,0.0479033896239,4.8936543462e-05,0.5,1e-10,1e-10,14,14.0,14
1148,ACD,ACD,1.97777629651,0.619246559335,0.0479539486604,0.00103021818768,0.5,1e-10,1e-10,31,31.0,32
1149,ACD,ACD,NA,NA,NA,0.00103021818768,0.5,1e-10,1e-10,31,31.0,32
1150,VWA8,VWA8,-1.97771079782,-0.766693779885,0.0479613414421,0.00066921407771,0.5,1e-10,1e-10,47,47.0,47
1151,TOB2,TOB2,NA,NA,NA,0.000650775749104,0.5,1e-10,1e-10,4,4.0,4
1152,MRPL33,MRPL33,-1.977172493,-0.0398098355404,0.0480221357365,0.250747266109,0.5,1e-10,1e-10,69,71.0,77
1153,TRIAP1,TRIAP1,-1.97698598659,-0.229805494959,0.0480432142259,0.00686438586337,0.5,1e-10,1e-10,22,22.0,23
1154,SELP,SELP,NA,NA,NA,8.48429799904e-05,0.5,1e-10,1e-10,6,6.0,6
1155,SLC17A9,SLC17A9,1.97603100968,0.202487995706,0.0481512651895,0.0108228448847,0.5,1e-10,1e-10,75,80.0,87
1156,TMEM11,TMEM11,-1.97585257434,-0.286400243488,0.0481714768959,0.00468762936847,0.5,1e-10,1e-10,29,29.0,30
1157,SOX10,SOX10,NA,NA,NA,1.53490743807e-05,0.5,1e-10,1e-10,7,7.0,7
1158,NOL12,NOL12,NA,NA,NA,4.08152544216e-06,0.5,1e-10,1e-10,3,3.0,3
1159,PARD6B,PARD6B,NA,NA,NA,3.31586316803e-05,0.5,1e-10,1e-10,7,7.0,7
1160,PRKAB2,PRKAB2,NA,NA,NA,0.000788318775073,0.5,1e-10,1e-10,20,20.0,21
1161,CABLES1,CABLES1,-1.97351499608,-0.0624277534032,0.0484369177445,0.0973547382334,0.5,1e-10,1e-10,145,150.0,153
1162,NMRK1,NMRK1,1.97274879652,0.0238327065937,0.0485241894794,0.648437695386,0.5,1e-10,1e-10,136,138.0,139
1163,SEMA3F,SEMA3F,1.97167005529,0.049691268237,0.0486472841686,0.148439494057,0.5,1e-10,1e-10,32,32.0,33
1164,DHX33,DHX33,1.97148984537,0.254955995695,0.0486678733806,0.0063577932066,0.5,1e-10,1e-10,51,51.0,52
1165,METTL10,METTL10,1.97077054194,0.130451521113,0.0487501276152,0.0206963930842,0.5,1e-10,1e-10,54,54.0,55
1166,THUMPD2,THUMPD2,1.97044229214,0.344418412119,0.0487877026088,0.00304665584786,0.5,1e-10,1e-10,43,43.0,44
1167,QTRTD1,QTRTD1,1.96997802057,3.91060486162,0.0488408896239,2.45321588011e-05,0.5,1e-10,1e-10,21,21.0,21
1168,SND1,SND1,-1.96981931636,-0.0446523433762,0.0488590819607,0.183629466134,0.5,1e-10,1e-10,30,31.0,32
1169,ZNF470,ZNF470,NA,NA,NA,2.17968160072e-05,0.5,1e-10,1e-10,23,24.0,24
1170,HIST1H4I,HIST1H4I,1.96878914267,1.87161452014,0.0489773095976,0.00011124788948,0.5,1e-10,1e-10,21,21.0,29
1171,KDM1B,KDM1B,1.96853885884,3.2349587904,0.0490060695905,3.86061850668e-05,0.5,1e-10,1e-10,4,4.0,4
1172,FERMT3,FERMT3,1.96837366434,0.083638431553,0.0490250597739,0.0553501431457,0.5,1e-10,1e-10,20,20.0,20
1173,MAGI2,MAGI2,1.96760791264,3.33091439684,0.049113168609,3.37878412103e-05,0.5,1e-10,1e-10,32,32.0,33
1174,UNC45A,UNC45A,-1.96566196633,-0.0992858367874,0.0493376709831,0.0376678442674,0.5,1e-10,1e-10,49,50.0,53
1175,UNC45A,UNC45A,NA,NA,NA,0.0376678442674,0.5,1e-10,1e-10,49,50.0,53
1176,NSMCE4A,NSMCE4A,NA,NA,NA,0.000265166232076,0.5,1e-10,1e-10,8,8.0,8
1177,ZNF106,ZNF106,-1.96379949496,-0.300196149378,0.0495533486948,0.00419934887462,0.5,1e-10,1e-10,3,3.0,3
1178,ZNF106,ZNF106,NA,NA,NA,0.00419934887462,0.5,1e-10,1e-10,3,3.0,3
1179,ARIH2,ARIH2,-1.96330669505,-0.235200436841,0.0496105479867,0.00719368520141,0.5,1e-10,1e-10,28,28.0,29
1180,CA11,CA11,1.96247777879,0.46153775776,0.0497068852213,0.0018805210392,0.5,1e-10,1e-10,13,13.0,13
1181,CAPZA1,CAPZA1,-1.96137190013,-0.0790188217654,0.0498356554606,0.058776777311,0.5,1e-10,1e-10,22,22.0,22
1182,TRPT1,TRPT1,-1.96129952152,-0.0482619478253,0.0498440930826,0.159267767535,0.5,1e-10,1e-10,48,49.0,49
1183,GAS2,GAS2,NA,NA,NA,6.18717163866e-12,0.5,1e-10,1e-10,3,3.0,3
1184,PTPN9,PTPN9,NA,NA,NA,0.000111721952602,0.5,1e-10,1e-10,1,1.0,1
1185,PTPN9,PTPN9,NA,NA,NA,0.000111721952602,0.5,1e-10,1e-10,1,1.0,1
1186,RPS27L,RPS27L,1.96035567775,0.0394159241523,0.049954232498,0.208267121545,0.5,1e-10,1e-10,68,69.0,69
1187,RPS27L,RPS27L,NA,NA,NA,0.208267121545,0.5,1e-10,1e-10,68,69.0,69
1188,USP44,USP44,-1.95999484812,-1.3078671727,0.0499963924614,0.000224484318621,0.5,1e-10,1e-10,90,91.0,95
1189,CUL1,CUL1,NA,NA,NA,0.000286023497911,0.5,1e-10,1e-10,26,27.0,27
1190,TICRR,TICRR,1.95899217876,10.6315971043,0.0501137027463,3.26221418547e-06,0.5,1e-10,1e-10,16,16.0,16
1191,TICRR,TICRR,NA,NA,NA,3.26221418547e-06,0.5,1e-10,1e-10,16,16.0,16
1192,PLEKHM2,PLEKHM2,1.95781392185,0.880987089491,0.0502518512182,0.00048542454769,0.5,1e-10,1e-10,11,13.0,13
1193,DNAH7,DNAH7,1.95734489892,4.87493595727,0.0503069320482,1.60032639364e-05,0.5,1e-10,1e-10,73,73.0,73
1194,TRIM71,TRIM71,NA,NA,NA,4.35550609271e-08,0.5,1e-10,1e-10,4,4.0,4
1195,C11orf63,C11orf63,-1.9565463728,-0.327442287967,0.0504008252794,0.00371642308885,0.5,1e-10,1e-10,119,120.0,120
1196,SAMD5,SAMD5,-1.95543006373,-1.12758636177,0.0505323305444,0.000299575593027,0.5,1e-10,1e-10,28,28.0,28
1197,SGOL2,SGOL2,-1.95406302337,-0.270078328718,0.0506937643518,0.00544030613596,0.5,1e-10,1e-10,34,34.0,36
1198,SGOL2,SGOL2,NA,NA,NA,0.00544030613596,0.5,1e-10,1e-10,34,34.0,36
1199,HYI,HYI,1.95366636276,0.0322353651886,0.0507406867942,0.338292507925,0.5,1e-10,1e-10,27,28.0,28
1200,FRMD6,FRMD6,1.95366350474,0.424233916219,0.0507410250122,0.00213446148416,0.5,1e-10,1e-10,38,38.0,39
1201,DUSP23,DUSP23,-1.95353484755,-0.0567098694358,0.0507562522415,0.118654791921,0.5,1e-10,1e-10,40,42.0,43
1202,DUSP23,DUSP23,NA,NA,NA,0.118654791921,0.5,1e-10,1e-10,40,42.0,43
1203,TRAPPC3,TRAPPC3,NA,NA,NA,4.48587915064e-05,0.5,1e-10,1e-10,5,5.0,5
1204,MEX3A,MEX3A,NA,NA,NA,9.27611225261e-08,0.5,1e-10,1e-10,5,5.0,5
1205,STX12,STX12,NA,NA,NA,7.75201851818e-06,0.5,1e-10,1e-10,2,2.0,2
1206,IGSF22,IGSF22,-1.95056929276,-2.93702043604,0.0511083030266,4.44634192713e-05,0.5,1e-10,1e-10,19,20.0,20
1207,RBBP8,RBBP8,1.95051642661,2.50464950868,0.0511145974445,5.81638983173e-05,0.5,1e-10,1e-10,15,15.0,17
1208,GJA5,GJA5,NA,NA,NA,0.00214970180902,0.5,1e-10,1e-10,8,8.0,8
1209,HOXA10,HOXA10,-1.94987782107,-0.323516705006,0.0511906832128,0.00489238857627,0.5,1e-10,1e-10,24,24.0,24
1210,MAP1LC3B,MAP1LC3B,1.94975835429,0.212876773661,0.0512049274398,0.0084015495477,0.5,1e-10,1e-10,5,5.0,5
1211,SLC25A32,SLC25A32,1.94960361771,0.850841490756,0.0512233818779,0.000517872113135,0.5,1e-10,1e-10,57,57.0,57
1212,NPC1,NPC1,1.94902119989,0.100384366245,0.0512928930393,0.0369426822451,0.5,1e-10,1e-10,23,23.0,23
1213,PSME3,PSME3,NA,NA,NA,8.22824550547e-05,0.5,1e-10,1e-10,1,1.0,1
1214,METTL8,METTL8,-1.94845800064,-18.4972049701,0.0513601855642,1.10755288141e-06,0.5,1e-10,1e-10,15,15.0,15
1215,SH3BP1,SH3BP1,1.9472513666,0.587635515649,0.0515046061612,0.00115499571859,0.5,1e-10,1e-10,11,11.0,11
1216,G3BP2,G3BP2,1.9455329269,0.300993731431,0.0517108707602,0.00414048666625,0.5,1e-10,1e-10,55,56.0,57
1217,GTF2IRD2,GTF2IRD2,1.94519047481,1.6046272317,0.0517520578293,0.000149374347375,0.5,1e-10,1e-10,6,6.0,7
1218,GHITM,GHITM,1.94492724401,0.141439766957,0.0517837355271,0.0186499948721,0.5,1e-10,1e-10,36,36.0,37
1219,KIAA1143,KIAA1143,-1.9448532675,-0.155825732153,0.0517926409207,0.0145996443392,0.5,1e-10,1e-10,32,32.0,32
1220,SPIDR,SPIDR,-1.9445040567,-0.291785599377,0.0518346967019,0.00462557436273,0.5,1e-10,1e-10,34,36.0,40
1221,AMMECR1L,AMMECR1L,NA,NA,NA,1.40776132154e-05,0.5,1e-10,1e-10,6,6.0,6
1222,AMMECR1L,AMMECR1L,NA,NA,NA,1.40776132154e-05,0.5,1e-10,1e-10,6,6.0,6
1223,GBF1,GBF1,-1.94261600557,-1.13011613495,0.0520625715786,0.000287597556402,0.5,1e-10,1e-10,12,13.0,15
1224,C19orf12,C19orf12,-1.94256644032,-0.141431841445,0.0520685650349,0.0180385902547,0.5,1e-10,1e-10,17,17.0,18
1225,ACYP1,ACYP1,NA,NA,NA,6.35467931219e-07,0.5,1e-10,1e-10,4,4.0,4
1226,FSD2,FSD2,1.9407101388,7.05098873666,0.0522934459012,7.29110909665e-06,0.5,1e-10,1e-10,17,17.0,17
1227,FSD2,FSD2,NA,NA,NA,7.29110909665e-06,0.5,1e-10,1e-10,17,17.0,17
1228,KIAA2026,KIAA2026,NA,NA,NA,0.000223487122774,0.5,1e-10,1e-10,37,38.0,38
1229,CHRM5,CHRM5,NA,NA,NA,1.10134174266e-07,0.5,1e-10,1e-10,20,20.0,21
1230,CHRM5,CHRM5,NA,NA,NA,1.10134174266e-07,0.5,1e-10,1e-10,20,20.0,21
1231,CBWD6,CBWD6,NA,NA,NA,4.31926493203e-07,0.5,1e-10,1e-10,2,4.0,8
1232,TNFRSF6B,TNFRSF6B,NA,NA,NA,0.0247319910407,0.5,1e-10,1e-10,7,7.0,7
1233,SERF2,SERF2,NA,NA,NA,0.141553746243,0.5,1e-10,1e-10,30,30.0,31
1234,SERF2,SERF2,NA,NA,NA,0.141553746243,0.5,1e-10,1e-10,30,30.0,31
1235,DDX17,DDX17,1.93644643785,0.0214237722326,0.0528130466238,0.790991300022,0.5,1e-10,1e-10,32,33.0,33
1236,GRID1,GRID1,-1.93586460698,-3.61159808398,0.0528842855501,3.27734167485e-05,0.5,1e-10,1e-10,9,9.0,9
1237,C10orf128,C10orf128,1.9357630828,0.0953099997148,0.0528967243185,0.0407939275485,0.5,1e-10,1e-10,68,68.0,68
1238,PSMB10,PSMB10,NA,NA,NA,3.54529724815e-05,0.5,1e-10,1e-10,4,4.0,4
1239,ZNF184,ZNF184,1.93536717043,1.65331930922,0.0529452549601,0.000146331418379,0.5,1e-10,1e-10,25,25.0,30
1240,SUV420H2,SUV420H2,-1.93424675351,-0.710463357067,0.053082796495,0.000778688390254,0.5,1e-10,1e-10,13,14.0,14
1241,RBM8A,RBM8A,1.93417101674,0.637044277647,0.0530921046454,0.000938421399764,0.5,1e-10,1e-10,11,14.0,14
1242,WSCD1,WSCD1,-1.93263154163,-0.895650290691,0.0532816039707,0.000500854108115,0.5,1e-10,1e-10,46,46.0,46
1243,KIF22,KIF22,NA,NA,NA,0.000108896892786,0.5,1e-10,1e-10,4,4.0,5
1244,KIF22,KIF22,NA,NA,NA,0.000108896892786,0.5,1e-10,1e-10,4,4.0,5
1245,RBAK,RBAK,1.93036718934,0.408543474111,0.0535613573324,0.00232209574843,0.5,1e-10,1e-10,40,41.0,41
1246,SMTNL1,SMTNL1,1.93021667004,89.7817669329,0.0535799968986,4.55341032776e-08,0.5,1e-10,1e-10,1,1.0,1
1247,KLK13,KLK13,-1.92938848791,-0.736724666946,0.0536826517929,0.000752282102052,0.5,1e-10,1e-10,170,179.0,181
1248,HIST1H2BC,HIST1H2BC,NA,NA,NA,0.000496379569078,0.5,1e-10,1e-10,2,2.0,2
1249,MVP,MVP,-1.92821306343,-0.08010292344,0.0538286299792,0.0520618822687,0.5,1e-10,1e-10,16,16.0,16
1250,MVP,MVP,NA,NA,NA,0.0520618822687,0.5,1e-10,1e-10,16,16.0,16
1251,ADORA2B,ADORA2B,1.92636930868,0.329697162809,0.0540582768468,0.00326124915991,0.5,1e-10,1e-10,42,42.0,43
1252,IL6,IL6,1.92559729526,0.00198133938817,0.0541546767135,91.0206558173,0.5,1e-10,1e-10,32,32.0,33
1253,TM6SF1,TM6SF1,-1.92532847486,-0.512281811146,0.0541882774664,0.0013387125443,0.5,1e-10,1e-10,16,16.0,16
1254,TM6SF1,TM6SF1,NA,NA,NA,0.0013387125443,0.5,1e-10,1e-10,16,16.0,16
1255,XAB2,XAB2,1.92500625326,0.0913217884769,0.0542285759357,0.0439541163628,0.5,1e-10,1e-10,28,28.0,28
1256,LIN9,LIN9,NA,NA,NA,7.45615411022e-07,0.5,1e-10,1e-10,5,5.0,5
1257,LIN9,LIN9,NA,NA,NA,7.45615411022e-07,0.5,1e-10,1e-10,5,5.0,5
1258,FBXO39,FBXO39,-1.92487335521,-0.898160948057,0.0542452040403,0.000455452294563,0.5,1e-10,1e-10,19,19.0,19
1259,PARS2,PARS2,NA,NA,NA,3.48896195242e-05,0.5,1e-10,1e-10,14,14.0,14
1260,PLCD3,PLCD3,-1.9234834877,-0.208226472359,0.0544193582681,0.00850083218452,0.5,1e-10,1e-10,44,45.0,46
1261,MARCH3,MARCH3,-1.92267295945,-1.16052001815,0.0545211348452,0.000261472722221,0.5,1e-10,1e-10,4,4.0,4
1262,CCAR1,CCAR1,1.92210753153,1.30747495546,0.0545922285909,0.000214583939724,0.5,1e-10,1e-10,10,10.0,10
1263,AQP4,AQP4,-1.92186032992,-23.5377821278,0.0546233346237,6.28895919088e-07,0.5,1e-10,1e-10,23,23.0,23
1264,CHSY3,CHSY3,NA,NA,NA,0.000122395275719,0.5,1e-10,1e-10,11,11.0,11
1265,BOLA3,BOLA3,1.92121905279,0.484575295422,0.0547040971446,0.00158547195739,0.5,1e-10,1e-10,22,22.0,22
1266,BOLA3,BOLA3,NA,NA,NA,0.00158547195739,0.5,1e-10,1e-10,22,22.0,22
1267,AGAP3,AGAP3,-1.92053910577,-0.753929953104,0.0547898385083,0.000747958139915,0.5,1e-10,1e-10,14,15.0,16
1268,VANGL2,VANGL2,-1.91895744471,-0.499446309277,0.0549897196871,0.00150908142695,0.5,1e-10,1e-10,84,86.0,87
1269,SH2B2,SH2B2,1.91865436901,0.194136726546,0.0550280899673,0.00970545055317,0.5,1e-10,1e-10,38,38.0,43
1270,PIK3CB,PIK3CB,NA,NA,NA,9.70921698352e-06,0.5,1e-10,1e-10,4,5.0,5
1271,UQCC2,UQCC2,NA,NA,NA,0.00762199152119,0.5,1e-10,1e-10,46,46.0,46
1272,SF3B1,SF3B1,1.91764889565,0.0627227285121,0.0551555457672,0.0847214232294,0.5,1e-10,1e-10,51,51.0,53
1273,CROCC,CROCC,-1.91724477932,-0.0954546622367,0.0552068416381,0.0391359034433,0.5,1e-10,1e-10,82,82.0,85
1274,MEOX2,MEOX2,-1.91670792339,-0.15360390622,0.0552750480976,0.015144337907,0.5,1e-10,1e-10,7,7.0,7
1275,BTN3A2,BTN3A2,1.91660098887,0.0200552376054,0.0552886422968,0.892631860825,0.5,1e-10,1e-10,46,46.0,49
1276,ZNF492,ZNF492,1.91581001416,5.90206633675,0.055389282615,1.18563316168e-05,0.5,1e-10,1e-10,123,123.0,129
1277,CCNJL,CCNJL,NA,NA,NA,4.83514785244e-05,0.5,1e-10,1e-10,15,15.0,15
1278,GTF2A2,GTF2A2,NA,NA,NA,0.000175518591777,0.5,1e-10,1e-10,6,6.0,6
1279,GTF2A2,GTF2A2,NA,NA,NA,0.000175518591777,0.5,1e-10,1e-10,6,6.0,6
1280,CLEC4G,CLEC4G,-1.91444328107,-0.273186499671,0.0555635398175,0.00484145739395,0.5,1e-10,1e-10,10,10.0,10
1281,AP3B1,AP3B1,-1.91420675181,-0.353692858082,0.0555937433972,0.00297036702929,0.5,1e-10,1e-10,21,22.0,25
1282,RIN1,RIN1,-1.91249570659,-0.361450245961,0.0558126427852,0.00262224487703,0.5,1e-10,1e-10,26,26.0,26
1283,MRGPRD,MRGPRD,1.91244722636,6.69391885683,0.0558188554582,7.45015757411e-06,0.5,1e-10,1e-10,34,35.0,36
1284,RIF1,RIF1,-1.91232190857,-0.337240297596,0.0558349174238,0.00298745946037,0.5,1e-10,1e-10,78,78.0,78
1285,MDM1,MDM1,-1.91041407489,-0.739835312766,0.0560799200503,0.000682131083841,0.5,1e-10,1e-10,17,17.0,17
1286,GALNT15,GALNT15,-1.91013627451,-0.0734073266855,0.056115669533,0.0640107987146,0.5,1e-10,1e-10,5,5.0,5
1287,KCNIP2,KCNIP2,1.90985605584,0.0554438627669,0.0561517494454,0.119591021301,0.5,1e-10,1e-10,2,2.0,2
1288,ZNF30,ZNF30,1.90857465207,0.234526555088,0.0563169844357,0.00690248202737,0.5,1e-10,1e-10,92,93.0,94
1289,ACOT6,ACOT6,NA,NA,NA,7.16885134776e-09,0.5,1e-10,1e-10,6,6.0,6
1290,RINL,RINL,-1.90773961972,-0.806641868408,0.0564248782302,0.000530431935633,0.5,1e-10,1e-10,40,40.0,40
1291,PXMP2,PXMP2,NA,NA,NA,5.5533479275e-09,0.5,1e-10,1e-10,1,1.0,1
1292,ST3GAL5,ST3GAL5,1.90732032163,0.093660714953,0.0564791202281,0.0418675006998,0.5,1e-10,1e-10,29,29.0,29
1293,ST3GAL5,ST3GAL5,NA,NA,NA,0.0418675006998,0.5,1e-10,1e-10,29,29.0,29
1294,TTC21B,TTC21B,1.90726195662,0.895854377819,0.0564866739887,0.000439337171097,0.5,1e-10,1e-10,37,37.0,38
1295,ZNF471,ZNF471,-1.90665624356,-0.220703650509,0.0565651166987,0.0076593851407,0.5,1e-10,1e-10,34,34.0,34
1296,ADIPOR1,ADIPOR1,1.90655726782,0.312165594542,0.0565779431403,0.00362665641951,0.5,1e-10,1e-10,11,11.0,11
1297,ADIPOR1,ADIPOR1,NA,NA,NA,0.00362665641951,0.5,1e-10,1e-10,11,11.0,11
1298,CLEC3B,CLEC3B,-1.90436841521,-0.0107332677574,0.0568622197133,3.24658552299,0.5,1e-10,1e-10,34,34.0,34
1299,UST,UST,1.90400648343,0.22656715854,0.0569093398049,0.00720114403991,0.5,1e-10,1e-10,57,60.0,60
1300,CPSF4,CPSF4,1.90153678047,0.584046102797,0.0572317396524,0.00104327307679,0.5,1e-10,1e-10,21,21.0,22
1301,ATIC,ATIC,-1.90150922998,-0.0565500885584,0.0572353446966,0.11469828233,0.5,1e-10,1e-10,70,70.0,70
1302,MRGPRF,MRGPRF,-1.90132335571,-0.0364267266781,0.0572596717047,0.257434707048,0.5,1e-10,1e-10,53,54.0,54
1303,IMPA1,IMPA1,1.90126056999,0.0818920379412,0.057267890969,0.0519496582842,0.5,1e-10,1e-10,58,58.0,58
1304,KPNB1,KPNB1,NA,NA,NA,0.000165425230692,0.5,1e-10,1e-10,12,12.0,12
1305,TARS,TARS,NA,NA,NA,6.5316645386e-05,0.5,1e-10,1e-10,7,7.0,7
1306,SNRPD1,SNRPD1,1.89945029617,0.428463365848,0.0575052958428,0.00193527135668,0.5,1e-10,1e-10,19,19.0,19
1307,PAAF1,PAAF1,1.89796860628,0.112998069099,0.0577002176776,0.0308821926566,0.5,1e-10,1e-10,74,74.0,76
1308,NLRP9,NLRP9,-1.89765189537,-0.780040066486,0.0577419533482,0.00057887266058,0.5,1e-10,1e-10,2017,2142.0,2318
1309,SLC7A6,SLC7A6,1.89738296852,0.0609215707442,0.0577774118075,0.0914192794204,0.5,1e-10,1e-10,34,34.0,34
1310,SLC7A6,SLC7A6,NA,NA,NA,0.0914192794204,0.5,1e-10,1e-10,34,34.0,34
1311,FAM209B,FAM209B,-1.89487500112,-0.141642098182,0.0581089638108,0.0201469488159,0.5,1e-10,1e-10,469,487.0,500
1312,LGALS8,LGALS8,-1.89377295564,-0.0365610692545,0.0582551528197,0.273588323978,0.5,1e-10,1e-10,56,57.0,57
1313,ZC3HAV1L,ZC3HAV1L,1.89321587311,1.2378733561,0.0583291673584,0.000239928186985,0.5,1e-10,1e-10,33,33.0,33
1314,KBTBD3,KBTBD3,NA,NA,NA,1.99913871921e-05,0.5,1e-10,1e-10,26,26.0,26
1315,TRABD2A,TRABD2A,-1.89256521513,-2.78740216064,0.0584157133099,4.80181081865e-05,0.5,1e-10,1e-10,13,13.0,13
1316,PET100,PET100,-1.89113290859,-0.542454470038,0.0586066045457,0.00125822783807,0.5,1e-10,1e-10,18,18.0,18
1317,ACOT1,ACOT1,-1.8910303938,-0.0208545171566,0.0586202870902,0.852810428501,0.5,1e-10,1e-10,59,59.0,60
1318,UBAC2,UBAC2,-1.89085189262,-2.32362008881,0.05864411779,6.57117764033e-05,0.5,1e-10,1e-10,12,13.0,13
1319,IPO11,IPO11,-1.89016446189,-0.419354329714,0.0587359680077,0.00193861259477,0.5,1e-10,1e-10,84,84.0,88
1320,NUBPL,NUBPL,-1.88991435385,-0.599766503371,0.0587694155107,0.000936439154666,0.5,1e-10,1e-10,68,69.0,69
1321,ACADL,ACADL,1.88983328305,0.291740197011,0.0587802606827,0.00392252816128,0.5,1e-10,1e-10,18,18.0,19
1322,WDR3,WDR3,-1.88905303293,-7.33463329929,0.0588847229073,7.18066701198e-06,0.5,1e-10,1e-10,9,9.0,9
1323,ALDH1A2,ALDH1A2,-1.88884771107,-0.201823456015,0.058912237615,0.00824692932502,0.5,1e-10,1e-10,8,8.0,8
1324,ALDH1A2,ALDH1A2,NA,NA,NA,0.00824692932502,0.5,1e-10,1e-10,8,8.0,8
1325,MEPCE,MEPCE,1.8885726172,0.090016414065,0.0589491190393,0.0438480098178,0.5,1e-10,1e-10,105,105.0,113
1326,BDH2,BDH2,-1.88803078322,-0.0134438133857,0.0590218179688,1.90236604086,0.5,1e-10,1e-10,49,51.0,51
1327,MACROD2,MACROD2,NA,NA,NA,1.76759328583e-05,0.5,1e-10,1e-10,8,8.0,8
1328,EMILIN2,EMILIN2,-1.88699441767,-0.603643296251,0.059161076489,0.00120667708266,0.5,1e-10,1e-10,14,14.0,14
1329,PAFAH2,PAFAH2,1.88673702414,3.00012986761,0.0591957052189,4.42137114051e-05,0.5,1e-10,1e-10,9,9.0,9
1330,EXOSC1,EXOSC1,1.88634139552,0.970082931989,0.0592489643634,0.000401895059809,0.5,1e-10,1e-10,21,21.0,21
1331,CITED2,CITED2,NA,NA,NA,0.0062869665053,0.5,1e-10,1e-10,2,2.0,2
1332,C2orf69,C2orf69,-1.88606949206,-1.47966236444,0.059285590799,0.000171887152242,0.5,1e-10,1e-10,41,41.0,41
1333,FAM168A,FAM168A,NA,NA,NA,9.19692980292e-06,0.5,1e-10,1e-10,5,5.0,5
1334,ARF3,ARF3,NA,NA,NA,0.000374338029857,0.5,1e-10,1e-10,12,12.0,12
1335,RBM15,RBM15,NA,NA,NA,2.57567535633e-07,0.5,1e-10,1e-10,4,4.0,4
1336,NACAD,NACAD,1.88340682438,3.09673229784,0.059645256224,3.80447129753e-05,0.5,1e-10,1e-10,27,28.0,31
1337,NDUFA5,NDUFA5,1.88327269841,3.8961755785,0.0596634213523,2.44014970824e-05,0.5,1e-10,1e-10,3,3.0,3
1338,EVC,EVC,-1.88315825666,-0.326824397885,0.0596789242093,0.00345214987314,0.5,1e-10,1e-10,69,70.0,71
1339,RASD1,RASD1,1.8831336584,0.0023691166008,0.0596822568501,64.1673357907,0.5,1e-10,1e-10,45,46.0,51
1340,C2orf15,C2orf15,NA,NA,NA,0.000690680671706,0.5,1e-10,1e-10,35,35.0,36
1341,LILRA1,LILRA1,-1.88213115301,-3.10820634526,0.0598182104845,3.59921889534e-05,0.5,1e-10,1e-10,7,8.0,8
1342,STIL,STIL,-1.88095320854,-2.71910013214,0.0599782842159,4.63738792608e-05,0.5,1e-10,1e-10,21,21.0,21
1343,STIL,STIL,NA,NA,NA,4.63738792608e-05,0.5,1e-10,1e-10,21,21.0,21
1344,TNFRSF4,TNFRSF4,NA,NA,NA,0.00118183844307,0.5,1e-10,1e-10,2,2.0,2
1345,PDE6G,PDE6G,1.88010563497,3.47388504135,0.0600936826648,3.33007071093e-05,0.5,1e-10,1e-10,26,28.0,30
1346,TMEM42,TMEM42,NA,NA,NA,0.00044464619481,0.5,1e-10,1e-10,8,8.0,8
1347,FASTKD5,FASTKD5,NA,NA,NA,0.000283577704847,0.5,1e-10,1e-10,8,8.0,8
1348,ZNF341,ZNF341,NA,NA,NA,3.56094620028e-05,0.5,1e-10,1e-10,34,34.0,35
1349,PDGFA,PDGFA,1.87898839352,0.318351035434,0.0602460780288,0.00395013238038,0.5,1e-10,1e-10,10,14.0,14
1350,UNC119,UNC119,-1.87871515764,-8.01833518738,0.0602833970117,5.66710507804e-06,0.5,1e-10,1e-10,3,3.0,3
1351,METTL21A,METTL21A,1.8780880815,2.26699132986,0.0603691165119,6.21629171144e-05,0.5,1e-10,1e-10,34,34.0,36
1352,METTL21A,METTL21A,NA,NA,NA,6.21629171144e-05,0.5,1e-10,1e-10,34,34.0,36
1353,SETD3,SETD3,NA,NA,NA,0.000232035331442,0.5,1e-10,1e-10,13,13.0,13
1354,MACC1,MACC1,-1.8767069134,-2.70012235784,0.060558274585,4.58448679783e-05,0.5,1e-10,1e-10,3,3.0,3
1355,EGR1,EGR1,NA,NA,NA,0.437477151669,0.5,1e-10,1e-10,1,1.0,1
1356,HSPB9,HSPB9,1.87531297843,0.955628870316,0.060749678921,0.000385303677168,0.5,1e-10,1e-10,39,39.0,40
1357,RPA3-AS1,RPA3-AS1,-1.8751099015,-4.14430807412,0.060777605659,2.8807377296e-05,0.5,1e-10,1e-10,23,23.0,23
1358,EZR,EZR,-1.87455241592,-0.0354907554507,0.0608543246568,0.300200861326,0.5,1e-10,1e-10,39,39.0,39
1359,ACBD4,ACBD4,-1.87439719876,-0.11765084869,0.060875699313,0.0255659653125,0.5,1e-10,1e-10,68,69.0,71
1360,DRG2,DRG2,1.87390200178,0.684775258037,0.0609439335146,0.000744330188686,0.5,1e-10,1e-10,33,33.0,34
1361,AGT,AGT,-1.87379378171,-0.0751097296447,0.0609588538126,0.0650747746544,0.5,1e-10,1e-10,23,24.0,24
1362,ALDH1L2,ALDH1L2,1.8737866703,0.585135187023,0.0609598343681,0.00096733144276,0.5,1e-10,1e-10,19,19.0,19
1363,KDELR2,KDELR2,1.87365441973,0.0414416526292,0.0609780721009,0.217404646981,0.5,1e-10,1e-10,18,18.0,18
1364,ZCCHC4,ZCCHC4,-1.87326530369,-1.19942538551,0.0610317585346,0.000244801784129,0.5,1e-10,1e-10,68,69.0,70
1365,IRS2,IRS2,NA,NA,NA,7.4271862874e-06,0.5,1e-10,1e-10,2,2.0,2
1366,TCEB3,TCEB3,-1.87268445018,-0.256460927445,0.0611119718746,0.00570493199931,0.5,1e-10,1e-10,14,14.0,14
1367,B9D1,B9D1,-1.87219261766,-2.35120689262,0.0611799600566,6.24907425685e-05,0.5,1e-10,1e-10,26,28.0,28
1368,ZFAND1,ZFAND1,1.8721913742,0.173819944812,0.061180132025,0.010904627089,0.5,1e-10,1e-10,14,14.0,14
1369,KCNN1,KCNN1,1.87204077698,17.58812091,0.061200962315,1.27641577239e-06,0.5,1e-10,1e-10,35,35.0,38
1370,AKTIP,AKTIP,1.87141265052,0.103945201733,0.0612879067962,0.0338338512146,0.5,1e-10,1e-10,66,66.0,66
1371,NHLH1,NHLH1,NA,NA,NA,6.91843464774e-06,0.5,1e-10,1e-10,10,11.0,11
1372,DZIP3,DZIP3,1.87010769762,3.4466779515,0.0614688637601,2.92952029682e-05,0.5,1e-10,1e-10,16,16.0,16
1373,MTMR14,MTMR14,NA,NA,NA,6.91776385029e-05,0.5,1e-10,1e-10,3,3.0,3
1374,NME8,NME8,-1.86924625786,-1.73085526582,0.061588561275,0.000114174891799,0.5,1e-10,1e-10,64,66.0,68
1375,YTHDF3,YTHDF3,NA,NA,NA,9.83499365088e-07,0.5,1e-10,1e-10,6,6.0,6
1376,ALPL,ALPL,-1.86903843439,-0.0188746481673,0.0616174673314,0.998767630389,0.5,1e-10,1e-10,41,41.0,45
1377,ALPL,ALPL,NA,NA,NA,0.998767630389,0.5,1e-10,1e-10,41,41.0,45
1378,EXOC8,EXOC8,NA,NA,NA,3.20087107115e-06,0.5,1e-10,1e-10,7,7.0,7
1379,FITM1,FITM1,NA,NA,NA,5.18537033919e-08,0.5,1e-10,1e-10,2,2.0,2
1380,RAB3C,RAB3C,1.86862040519,0.917109138091,0.0616756448064,0.000400453130961,0.5,1e-10,1e-10,15,15.0,16
1381,FKBP14,FKBP14,NA,NA,NA,3.12171618468e-05,0.5,1e-10,1e-10,7,7.0,7
1382,GNRH1,GNRH1,-1.86780320571,-1.01153823332,0.0617895064735,0.000352905229579,0.5,1e-10,1e-10,58,59.0,59
1383,C20orf197,C20orf197,1.86760417798,0.975364114984,0.0618172636453,0.000434049446503,0.5,1e-10,1e-10,172,175.0,177
1384,KCNA2,KCNA2,NA,NA,NA,9.44046046215e-07,0.5,1e-10,1e-10,4,4.0,4
1385,FUT11,FUT11,1.86618209411,0.103315923376,0.0620158933791,0.0286971316689,0.5,1e-10,1e-10,73,74.0,75
1386,CD8B,CD8B,-1.86600402685,-0.902672294147,0.0620408021092,0.000441705343982,0.5,1e-10,1e-10,22,26.0,33
1387,CD8B,CD8B,NA,NA,NA,0.000441705343982,0.5,1e-10,1e-10,22,26.0,33
1388,SMYD3,SMYD3,1.86566557901,1.27282648071,0.0620881683086,0.000218624856303,0.5,1e-10,1e-10,52,53.0,55
1389,RASSF2,RASSF2,1.86491440735,0.905407797249,0.0621934026335,0.00042684649929,0.5,1e-10,1e-10,7,7.0,7
1390,NRGN,NRGN,1.86489043674,0.214972352321,0.0621967631907,0.00710853557929,0.5,1e-10,1e-10,12,12.0,12
1391,SAMD12,SAMD12,1.86434667355,4.46488696297,0.0622730363672,1.60259001246e-05,0.5,1e-10,1e-10,66,66.0,68
1392,KBTBD6,KBTBD6,1.86421235069,5.77491656233,0.0622918896296,1.21455441624e-05,0.5,1e-10,1e-10,14,14.0,14
1393,SLC16A3,SLC16A3,-1.86401093865,-0.536440391304,0.0623201682283,0.0012437052299,0.5,1e-10,1e-10,21,25.0,25
1394,MOSPD3,MOSPD3,NA,NA,NA,0.00071786147805,0.5,1e-10,1e-10,14,14.0,14
1395,LINS,LINS,1.862629935,0.229285802864,0.0625143496938,0.00698430668021,0.5,1e-10,1e-10,79,80.0,80
1396,LINS,LINS,NA,NA,NA,0.00698430668021,0.5,1e-10,1e-10,79,80.0,80
1397,SPEF2,SPEF2,-1.86231813277,-8.92988510333,0.0625582610526,4.03305158704e-06,0.5,1e-10,1e-10,12,12.0,12
1398,ARL5A,ARL5A,-1.86227467982,-0.888804679552,0.0625643825902,0.000405226814562,0.5,1e-10,1e-10,46,46.0,47
1399,ARL5A,ARL5A,NA,NA,NA,0.000405226814562,0.5,1e-10,1e-10,46,46.0,47
1400,SEC24A,SEC24A,NA,NA,NA,7.54994386602e-05,0.5,1e-10,1e-10,7,7.0,7
1401,UBTF,UBTF,NA,NA,NA,1.05514666676e-07,0.5,1e-10,1e-10,1,1.0,1
1402,PRSS16,PRSS16,1.86122556351,1.10177730737,0.062712329795,0.000298447722221,0.5,1e-10,1e-10,53,53.0,56
1403,TRPV6,TRPV6,-1.8605691851,-1.87914227643,0.062805039822,9.70852213098e-05,0.5,1e-10,1e-10,29,29.0,31
1404,C1QL1,C1QL1,NA,NA,NA,0.00078664485305,0.5,1e-10,1e-10,14,14.0,14
1405,BLOC1S2,BLOC1S2,-1.85990527145,-0.168913986897,0.0628989294118,0.0148930045243,0.5,1e-10,1e-10,35,35.0,35
1406,TGIF1,TGIF1,1.85928426441,2.10471905131,0.0629868562211,8.66969589747e-05,0.5,1e-10,1e-10,11,12.0,12
1407,LSM4,LSM4,1.85913383683,0.311954511021,0.0630081701603,0.0035177342827,0.5,1e-10,1e-10,18,19.0,19
1408,CIITA,CIITA,NA,NA,NA,8.60235627844e-06,0.5,1e-10,1e-10,3,3.0,3
1409,EGLN2,EGLN2,1.85865514342,0.157574417052,0.0630760354454,0.0134330118494,0.5,1e-10,1e-10,40,40.0,40
1410,EIF3B,EIF3B,1.85744958469,0.0139845271773,0.0632472175479,1.72347288366,0.5,1e-10,1e-10,113,114.0,114
1411,CD3EAP,CD3EAP,1.85725915026,0.281218649051,0.0632742931748,0.00447559264666,0.5,1e-10,1e-10,24,24.0,24
1412,GATAD2A,GATAD2A,NA,NA,NA,0.000900883432516,0.5,1e-10,1e-10,24,24.0,24
1413,SLC7A4,SLC7A4,NA,NA,NA,0.00357011770092,0.5,1e-10,1e-10,18,18.0,18
1414,HSPA14,HSPA14,NA,NA,NA,1.41756631055e-05,0.5,1e-10,1e-10,7,7.0,7
1415,ZNF687,ZNF687,NA,NA,NA,1.5195860936e-06,0.5,1e-10,1e-10,4,4.0,4
1416,ZNF687,ZNF687,NA,NA,NA,1.5195860936e-06,0.5,1e-10,1e-10,4,4.0,4
1417,AGAP5,AGAP5,-1.85561402326,-0.684360058413,0.0635085934198,0.000655935812885,0.5,1e-10,1e-10,46,47.0,48
1418,LLPH,LLPH,NA,NA,NA,0.000293573173621,0.5,1e-10,1e-10,12,12.0,12
1419,GGH,GGH,-1.8554678561,-0.0468347074441,0.0635294452857,0.140898278071,0.5,1e-10,1e-10,133,134.0,141
1420,KLHL12,KLHL12,1.85527983125,0.540594563529,0.0635562767896,0.00109465887247,0.5,1e-10,1e-10,46,46.0,46
1421,TNFRSF10A,TNFRSF10A,1.85519920345,0.088551153575,0.0635677853984,0.0413887724086,0.5,1e-10,1e-10,40,40.0,40
1422,C1orf74,C1orf74,-1.8551428282,-5.73407671214,0.0635758332813,1.01758100332e-05,0.5,1e-10,1e-10,13,13.0,13
1423,C1orf74,C1orf74,NA,NA,NA,1.01758100332e-05,0.5,1e-10,1e-10,13,13.0,13
1424,IGSF11,IGSF11,-1.85413398145,-18.6503596958,0.0637199941867,1.0060033729e-06,0.5,1e-10,1e-10,8,8.0,8
1425,SH3YL1,SH3YL1,1.85411895629,0.310286983311,0.0637221432726,0.00326143060479,0.5,1e-10,1e-10,82,83.0,87
1426,VASH2,VASH2,-1.85349178264,-0.499024165743,0.0638119028713,0.00159123033661,0.5,1e-10,1e-10,36,38.0,39
1427,VASH2,VASH2,NA,NA,NA,0.00159123033661,0.5,1e-10,1e-10,36,38.0,39
1428,RICTOR,RICTOR,1.85323093373,1.00125054588,0.0638492656812,0.000363567706559,0.5,1e-10,1e-10,18,18.0,20
1429,ATG4C,ATG4C,-1.85319287721,-0.794013194545,0.0638547182342,0.00051277319863,0.5,1e-10,1e-10,55,55.0,55
1430,HIST1H1B,HIST1H1B,NA,NA,NA,2.26465716281e-06,0.5,1e-10,1e-10,2,2.0,2
1431,RAD51,RAD51,-1.85206915981,-3.35218677968,0.0640158923911,2.67375020013e-05,0.5,1e-10,1e-10,13,13.0,13
1432,ZKSCAN4,ZKSCAN4,-1.85143532187,-0.801271832784,0.0641069514974,0.000494267999658,0.5,1e-10,1e-10,58,60.0,62
1433,MSC,MSC,1.85071754031,0.0792402621915,0.0642101993072,0.0512001427659,0.5,1e-10,1e-10,12,12.0,12
1434,ASNSD1,ASNSD1,-1.85070293873,-0.124420041468,0.0642123010651,0.0212138917111,0.5,1e-10,1e-10,59,60.0,61
1435,CYP27B1,CYP27B1,1.85030179928,0.911298443312,0.0642700634788,0.000362510541793,0.5,1e-10,1e-10,30,30.0,30
1436,SAMD8,SAMD8,-1.849922233,-0.506892004015,0.0643247589359,0.00135374165307,0.5,1e-10,1e-10,22,22.0,23
1437,PPP1R12B,PPP1R12B,-1.84955531319,-0.238525701601,0.0643776685583,0.00551561768708,0.5,1e-10,1e-10,11,11.0,11
1438,IRAK3,IRAK3,NA,NA,NA,0.000111438231398,0.5,1e-10,1e-10,9,9.0,9
1439,ACP5,ACP5,-1.84886986013,-0.0940513489774,0.0644766067293,0.0387292116198,0.5,1e-10,1e-10,8,8.0,8
1440,PAPSS1,PAPSS1,-1.84732115897,-0.0854154338164,0.0647006081238,0.0458757188917,0.5,1e-10,1e-10,25,26.0,26
1441,SOCS2,SOCS2,-1.84719914394,-0.475661479705,0.0647182834176,0.00145057874083,0.5,1e-10,1e-10,7,7.0,7
1442,MRPL40,MRPL40,NA,NA,NA,9.58009026066e-05,0.5,1e-10,1e-10,1,1.0,1
1443,FAM49A,FAM49A,NA,NA,NA,2.48882097402e-06,0.5,1e-10,1e-10,1,1.0,1
1444,LUC7L,LUC7L,NA,NA,NA,0.00210893910225,0.5,1e-10,1e-10,9,17.0,17
1445,LUC7L,LUC7L,NA,NA,NA,0.00210893910225,0.5,1e-10,1e-10,9,17.0,17
1446,LRR1,LRR1,-1.84401417221,-0.144957709424,0.065181074807,0.0159004241308,0.5,1e-10,1e-10,26,26.0,26
1447,MAPK15,MAPK15,1.84357403629,0.370541292789,0.0652452427602,0.00279982016537,0.5,1e-10,1e-10,55,58.0,61
1448,PLAU,PLAU,-1.84312632505,-0.0041328048321,0.065310568569,16.9993177017,0.5,1e-10,1e-10,22,23.0,24
1449,TBKBP1,TBKBP1,-1.84242953778,-0.0605055573615,0.0654123444952,0.0894757027468,0.5,1e-10,1e-10,45,47.0,47
1450,WBP2,WBP2,NA,NA,NA,0.015023416648,0.5,1e-10,1e-10,12,12.0,12
1451,ZNF669,ZNF669,-1.84167934236,-0.325396892775,0.0655220676208,0.00322785062461,0.5,1e-10,1e-10,22,22.0,22
1452,TULP4,TULP4,1.84151656045,0.876271312474,0.0655458960286,0.000421396888157,0.5,1e-10,1e-10,84,84.0,86
1453,KIAA1199,KIAA1199,NA,NA,NA,0.0192526861326,0.5,1e-10,1e-10,6,6.0,6
1454,KIAA1199,KIAA1199,NA,NA,NA,0.0192526861326,0.5,1e-10,1e-10,6,6.0,6
1455,TM9SF2,TM9SF2,1.84080334871,0.656784391774,0.0656503819208,0.000748415481754,0.5,1e-10,1e-10,22,23.0,25
1456,ISLR2,ISLR2,-1.84056852517,-1.03271601106,0.0656848137237,0.000278940657673,0.5,1e-10,1e-10,28,28.0,29
1457,ISLR2,ISLR2,NA,NA,NA,0.000278940657673,0.5,1e-10,1e-10,28,28.0,29
1458,ITGBL1,ITGBL1,-1.84047946697,-0.238418164814,0.065697876078,0.00593248070934,0.5,1e-10,1e-10,37,38.0,40
1459,UBAP2L,UBAP2L,NA,NA,NA,0.00011220890054,0.5,1e-10,1e-10,2,2.0,2
1460,UBAP2L,UBAP2L,NA,NA,NA,0.00011220890054,0.5,1e-10,1e-10,2,2.0,2
1461,CHRM3,CHRM3,NA,NA,NA,3.5342580967e-10,0.5,1e-10,1e-10,1,1.0,1
1462,SDHC,SDHC,NA,NA,NA,4.99697419059e-06,0.5,1e-10,1e-10,1,1.0,1
1463,SDHC,SDHC,NA,NA,NA,4.99697419059e-06,0.5,1e-10,1e-10,1,1.0,1
1464,BRINP2,BRINP2,NA,NA,NA,4.4118196937e-06,0.5,1e-10,1e-10,2,2.0,2
1465,GEMIN4,GEMIN4,NA,NA,NA,0.00219010952578,0.5,1e-10,1e-10,22,22.0,22
1466,ZFP42,ZFP42,-1.83800825041,-2.35903657784,0.0660611895835,7.33937037062e-05,0.5,1e-10,1e-10,33,33.0,33
1467,EPC1,EPC1,1.8367541274,0.507433411882,0.0662462006776,0.00136300115462,0.5,1e-10,1e-10,40,40.0,40
1468,MPC2,MPC2,1.83654873025,0.369910642382,0.0662765419786,0.00272604167749,0.5,1e-10,1e-10,30,30.0,30
1469,MPC2,MPC2,NA,NA,NA,0.00272604167749,0.5,1e-10,1e-10,30,30.0,30
1470,CTSG,CTSG,NA,NA,NA,0.000469673239181,0.5,1e-10,1e-10,2,2.0,2
1471,SLC10A5,SLC10A5,-1.83573134174,-10.8332312234,0.0663974001982,2.69304962528e-06,0.5,1e-10,1e-10,7,7.0,7
1472,FAM126A,FAM126A,1.83417294536,0.155728455219,0.0666283260817,0.0128905184404,0.5,1e-10,1e-10,70,71.0,72
1473,MMRN1,MMRN1,NA,NA,NA,0.00503939715972,0.5,1e-10,1e-10,11,11.0,11
1474,HIST1H2BN,HIST1H2BN,NA,NA,NA,6.30243750764e-07,0.5,1e-10,1e-10,13,13.0,15
1475,SPPL2A,SPPL2A,-1.83204937602,-0.132314329925,0.0669440646103,0.0185652979103,0.5,1e-10,1e-10,60,61.0,61
1476,SPPL2A,SPPL2A,NA,NA,NA,0.0185652979103,0.5,1e-10,1e-10,60,61.0,61
1477,ZNF346,ZNF346,NA,NA,NA,0.000175941837757,0.5,1e-10,1e-10,27,27.0,27
1478,DCAF5,DCAF5,1.83113966219,1.77371397908,0.0670796998963,0.000110449339722,0.5,1e-10,1e-10,10,10.0,10
1479,MTMR3,MTMR3,1.83106830625,0.0600530642504,0.0670903483892,0.0751135418861,0.5,1e-10,1e-10,64,64.0,65
1480,NKX2-8,NKX2-8,1.83097028317,3.41856804692,0.0671049787052,2.82968593708e-05,0.5,1e-10,1e-10,26,26.0,29
1481,BRAP,BRAP,1.8305540681,0.399425430622,0.0671671296313,0.00202113660326,0.5,1e-10,1e-10,38,38.0,40
1482,MGAT3,MGAT3,1.83051824062,0.123686865492,0.0671724817499,0.0227424772436,0.5,1e-10,1e-10,67,70.0,70
1483,NCKAP5L,NCKAP5L,-1.83039955335,-0.697939211323,0.067190214457,0.000676249024774,0.5,1e-10,1e-10,16,16.0,16
1484,PRUNE,PRUNE,-1.83006082744,-0.823520984466,0.0672408436652,0.000472082828397,0.5,1e-10,1e-10,24,25.0,25
1485,PRUNE,PRUNE,NA,NA,NA,0.000472082828397,0.5,1e-10,1e-10,24,25.0,25
1486,MON1A,MON1A,NA,NA,NA,1.07541766327e-05,0.5,1e-10,1e-10,27,27.0,27
1487,GDF7,GDF7,NA,NA,NA,5.72420132329e-12,0.5,1e-10,1e-10,1,1.0,1
1488,P2RX7,P2RX7,-1.82926887376,-0.615899123533,0.0673593391531,0.000900542024917,0.5,1e-10,1e-10,42,43.0,43
1489,PTOV1,PTOV1,-1.82898489415,-0.898608779736,0.0674018712276,0.000414363244089,0.5,1e-10,1e-10,5,5.0,5
1490,DZANK1,DZANK1,1.82864366323,3.58828958807,0.067453007152,2.48602030669e-05,0.5,1e-10,1e-10,64,65.0,65
1491,CD101,CD101,1.82838107179,7.94003708945,0.067492380111,5.31745089664e-06,0.5,1e-10,1e-10,15,15.0,15
1492,MPP2,MPP2,1.82827251433,0.704452128017,0.067508662741,0.000660168785749,0.5,1e-10,1e-10,74,74.0,77
1493,PARL,PARL,-1.82762838997,-0.250491926703,0.0676053420176,0.00504676116202,0.5,1e-10,1e-10,31,32.0,32
1494,DST,DST,NA,NA,NA,2.06841194944e-05,0.5,1e-10,1e-10,4,4.0,4
1495,CNOT11,CNOT11,NA,NA,NA,3.2522116371e-05,0.5,1e-10,1e-10,6,6.0,6
1496,CNOT11,CNOT11,NA,NA,NA,3.2522116371e-05,0.5,1e-10,1e-10,6,6.0,6
1497,FBRSL1,FBRSL1,-1.82554172144,-0.518565391644,0.0679193211907,0.00118807697993,0.5,1e-10,1e-10,37,43.0,45
1498,NOXRED1,NOXRED1,-1.82526952568,-4.00192119286,0.067960366531,1.92526066375e-05,0.5,1e-10,1e-10,21,21.0,21
1499,BLOC1S5,BLOC1S5,NA,NA,NA,7.79773284557e-06,0.5,1e-10,1e-10,3,4.0,4
1500,CREG1,CREG1,-1.82470271939,-0.0169526198235,0.0680459026828,1.15855004079,0.5,1e-10,1e-10,94,95.0,95
1501,CREG1,CREG1,NA,NA,NA,1.15855004079,0.5,1e-10,1e-10,94,95.0,95
1502,TOMM7,TOMM7,1.82391945815,0.00415803023154,0.0681642495084,18.6494700802,0.5,1e-10,1e-10,71,75.0,76
1503,DDX52,DDX52,1.8231813215,0.539397292631,0.0682759330845,0.00129774389186,0.5,1e-10,1e-10,54,55.0,56
1504,COL16A1,COL16A1,-1.82318118873,-0.060644625445,0.0682759531861,0.0908929124792,0.5,1e-10,1e-10,39,40.0,41
1505,SULT1A2,SULT1A2,NA,NA,NA,1.82621477575e-06,0.5,1e-10,1e-10,3,3.0,3
1506,ZNF491,ZNF491,1.82219978844,2.01352329018,0.0684246766821,7.58302857356e-05,0.5,1e-10,1e-10,35,35.0,35
1507,MAATS1,MAATS1,-1.82210939357,-1.61030816015,0.0684383886972,0.000124085916253,0.5,1e-10,1e-10,32,32.0,32
1508,PRRC1,PRRC1,-1.8212870465,-2.44318951207,0.0685632344562,5.26514514659e-05,0.5,1e-10,1e-10,38,38.0,39
1509,ZNF213,ZNF213,1.82087807242,0.674553997319,0.0686253930825,0.000735146777757,0.5,1e-10,1e-10,69,69.0,69
1510,ZNF213,ZNF213,NA,NA,NA,0.000735146777757,0.5,1e-10,1e-10,69,69.0,69
1511,FIS1,FIS1,-1.82087280114,-0.0151728336345,0.0686261945489,1.51837296114,0.5,1e-10,1e-10,45,45.0,47
1512,WNT2B,WNT2B,NA,NA,NA,1.17184293431e-05,0.5,1e-10,1e-10,14,14.0,14
1513,C5orf15,C5orf15,NA,NA,NA,1.48152516486e-05,0.5,1e-10,1e-10,1,1.0,1
1514,PHF12,PHF12,NA,NA,NA,6.40486411417e-05,0.5,1e-10,1e-10,16,16.0,16
1515,STK32C,STK32C,-1.81713165469,-0.490229141587,0.069196956841,0.00138638619498,0.5,1e-10,1e-10,53,54.0,55
1516,PARP3,PARP3,NA,NA,NA,0.000255468887092,0.5,1e-10,1e-10,11,11.0,11
1517,TBCE,TBCE,-1.81520422832,-0.216488244215,0.0694925301567,0.00700070999319,0.5,1e-10,1e-10,45,45.0,45
1518,ISCA1,ISCA1,1.81457551259,0.636394896937,0.069589168469,0.000833756574174,0.5,1e-10,1e-10,20,21.0,22
1519,ZNF12,ZNF12,-1.81456259529,-0.834501848632,0.0695911551121,0.000470805431437,0.5,1e-10,1e-10,9,9.0,9
1520,ADA,ADA,1.81443480634,0.29731142069,0.0696108111773,0.00346413939782,0.5,1e-10,1e-10,11,11.0,11
1521,EEF1B2,EEF1B2,-1.81404958109,-0.0195678114093,0.0696700928095,0.844371442123,0.5,1e-10,1e-10,34,34.0,35
1522,UGGT1,UGGT1,-1.81379676156,-0.368279477784,0.0697090212828,0.00217240339495,0.5,1e-10,1e-10,56,56.0,56
1523,UGGT1,UGGT1,NA,NA,NA,0.00217240339495,0.5,1e-10,1e-10,56,56.0,56
1524,ERRFI1,ERRFI1,NA,NA,NA,0.00419954957282,0.5,1e-10,1e-10,5,5.0,5
1525,SERPINE3,SERPINE3,1.81287664595,0.719214826434,0.0698508489985,0.000632569031854,0.5,1e-10,1e-10,12,12.0,14
1526,CCT2,CCT2,1.81249310836,0.122915631694,0.0699100378414,0.021795512621,0.5,1e-10,1e-10,75,75.0,75
1527,RDH13,RDH13,1.81221447708,0.917460576941,0.0699530629924,0.000403560355622,0.5,1e-10,1e-10,26,27.0,27
1528,PRTFDC1,PRTFDC1,NA,NA,NA,1.01035525841e-05,0.5,1e-10,1e-10,4,4.0,4
1529,TMUB2,TMUB2,-1.81115401393,-1.17398969961,0.0701170143647,0.00023487266401,0.5,1e-10,1e-10,22,22.0,22
1530,AQP10,AQP10,NA,NA,NA,8.45257921771e-08,0.5,1e-10,1e-10,2,2.0,2
1531,GNPTAB,GNPTAB,1.81080481451,0.216412651393,0.0701710708001,0.00633892301022,0.5,1e-10,1e-10,125,125.0,125
1532,TMEM74,TMEM74,1.81056385599,6.23484977223,0.0702083913671,8.25653312073e-06,0.5,1e-10,1e-10,77,77.0,79
1533,GOLGA2,GOLGA2,NA,NA,NA,0.000476395962756,0.5,1e-10,1e-10,6,6.0,6
1534,THOC7,THOC7,NA,NA,NA,6.27699582754e-07,0.5,1e-10,1e-10,1,1.0,1
1535,NADK,NADK,-1.80968512185,-0.121255443753,0.0703446310614,0.0228151511947,0.5,1e-10,1e-10,11,11.0,13
1536,IQCJ-SCHIP1,IQCJ-SCHIP1,1.80963610029,1.07106767592,0.070352237789,0.000258998261531,0.5,1e-10,1e-10,27,27.0,28
1537,CMTM7,CMTM7,-1.80900863979,-0.431896746433,0.0704496611154,0.00165141836879,0.5,1e-10,1e-10,7,7.0,7
1538,FAT1,FAT1,NA,NA,NA,6.90422874381e-05,0.5,1e-10,1e-10,8,8.0,8
1539,HIST1H2BI,HIST1H2BI,-1.80813630044,-1.42335368573,0.0705852896851,0.000168043723271,0.5,1e-10,1e-10,3,3.0,3
1540,F13A1,F13A1,1.80747628575,0.0227479526368,0.0706880489468,0.626758126097,0.5,1e-10,1e-10,3,3.0,3
1541,SYNDIG1,SYNDIG1,-1.80719603264,-16.8713209875,0.0707317193162,1.10721360421e-06,0.5,1e-10,1e-10,9,9.0,9
1542,SLC17A5,SLC17A5,1.80707948398,0.19635492527,0.0707498869944,0.00800340275341,0.5,1e-10,1e-10,35,36.0,37
1543,ALDOA,ALDOA,NA,NA,NA,0.0306113430697,0.5,1e-10,1e-10,4,4.0,4
1544,NRG1,NRG1,1.8069456435,12.6378628515,0.0707707548517,2.01267606986e-06,0.5,1e-10,1e-10,18,18.0,18
1545,ZNF667,ZNF667,1.80688091656,1.012293276,0.0707808486206,0.000324678031243,0.5,1e-10,1e-10,31,31.0,31
1546,ZSWIM7,ZSWIM7,1.80683464965,0.339345026659,0.0707880643864,0.00275961979555,0.5,1e-10,1e-10,76,76.0,77
1547,GMIP,GMIP,-1.80675300193,-0.253504577072,0.0708007995956,0.00484664981719,0.5,1e-10,1e-10,44,45.0,45
1548,AHSA2,AHSA2,1.80552449468,0.00858986519929,0.0709926460424,4.22343292549,0.5,1e-10,1e-10,93,93.0,93
1549,AHSA2,AHSA2,NA,NA,NA,4.22343292549,0.5,1e-10,1e-10,93,93.0,93
1550,MTRF1L,MTRF1L,1.8054682508,0.057809580524,0.071001439405,0.0859853169816,0.5,1e-10,1e-10,143,144.0,145
1551,ITGA10,ITGA10,NA,NA,NA,6.83001687857e-05,0.5,1e-10,1e-10,4,4.0,4
1552,YEATS4,YEATS4,1.803446479,0.0528109928043,0.0713181237051,0.112753820023,0.5,1e-10,1e-10,92,94.0,95
1553,TEPP,TEPP,1.80331276463,5.10660871657,0.0713391090757,1.09531167326e-05,0.5,1e-10,1e-10,26,26.0,27
1554,GPR180,GPR180,1.80134162801,0.094197207819,0.0716490503888,0.0323973703954,0.5,1e-10,1e-10,85,85.0,86
1555,LIPT1,LIPT1,1.80110565439,0.106228457875,0.0716862286935,0.0270549431077,0.5,1e-10,1e-10,111,111.0,113
1556,EMILIN3,EMILIN3,1.80110422522,9.32683414178,0.0716864539109,3.71895614154e-06,0.5,1e-10,1e-10,6,6.0,6
1557,ODF2,ODF2,NA,NA,NA,9.5054068807e-06,0.5,1e-10,1e-10,4,4.0,4
1558,IFNG,IFNG,-1.79996699781,-0.228501499934,0.0718658494366,0.00690583712312,0.5,1e-10,1e-10,39,40.0,40
1559,CUEDC1,CUEDC1,NA,NA,NA,0.000170703338853,0.5,1e-10,1e-10,11,11.0,11
1560,FAM110A,FAM110A,-1.79906099209,-0.835316929512,0.072009033224,0.00049203268434,0.5,1e-10,1e-10,36,36.0,36
1561,EIF2B1,EIF2B1,1.79881527285,0.0909000791815,0.0720479065792,0.038091613818,0.5,1e-10,1e-10,35,36.0,38
1562,OSBPL5,OSBPL5,-1.79821923589,-0.133213562541,0.072142272424,0.0223650561632,0.5,1e-10,1e-10,42,42.0,43
1563,SNX20,SNX20,NA,NA,NA,3.25583254156e-05,0.5,1e-10,1e-10,4,4.0,4
1564,MIEF2,MIEF2,-1.79724802698,-0.957356507804,0.0722962531169,0.0003452422236,0.5,1e-10,1e-10,37,39.0,40
1565,DNAJC24,DNAJC24,NA,NA,NA,1.79216321464e-05,0.5,1e-10,1e-10,47,47.0,47
1566,SPAG5,SPAG5,-1.79681869446,-0.596298914222,0.0723644075324,0.000917492673171,0.5,1e-10,1e-10,79,79.0,82
1567,ZNF562,ZNF562,NA,NA,NA,4.92761641544e-06,0.5,1e-10,1e-10,4,4.0,4
1568,TYW5,TYW5,NA,NA,NA,6.90366553981e-07,0.5,1e-10,1e-10,1,1.0,1
1569,TYW5,TYW5,NA,NA,NA,6.90366553981e-07,0.5,1e-10,1e-10,1,1.0,1
1570,DOCK8,DOCK8,1.79595566078,0.139096168589,0.0725015690226,0.0205469047236,0.5,1e-10,1e-10,70,70.0,72
1571,CXCL12,CXCL12,NA,NA,NA,0.0514942203586,0.5,1e-10,1e-10,8,8.0,8
1572,ISCA2,ISCA2,1.79557243205,2.26189652742,0.072562543564,5.6905679865e-05,0.5,1e-10,1e-10,12,12.0,12
1573,KRBOX1,KRBOX1,-1.79523852445,-237.879923177,0.0726157049628,5.96104629183e-09,0.5,1e-10,1e-10,2,2.0,2
1574,PNMT,PNMT,1.79482448923,0.0927433866632,0.0726816677425,0.0381962132005,0.5,1e-10,1e-10,32,33.0,35
1575,ZNF442,ZNF442,NA,NA,NA,3.05231200338e-06,0.5,1e-10,1e-10,4,4.0,4
1576,ADAM19,ADAM19,1.79434618385,0.197704906388,0.0727579308883,0.0080565446615,0.5,1e-10,1e-10,40,40.0,41
1577,GGCX,GGCX,1.79418638351,0.216444181056,0.0727834247597,0.00663723291407,0.5,1e-10,1e-10,79,79.0,80
1578,ZBTB7B,ZBTB7B,-1.79398039659,-0.0738987315374,0.0728162978263,0.055395664646,0.5,1e-10,1e-10,54,54.0,55
1579,ZBTB7B,ZBTB7B,NA,NA,NA,0.055395664646,0.5,1e-10,1e-10,54,54.0,55
1580,CA8,CA8,1.79318240862,0.157400107537,0.0729437619714,0.0131505231724,0.5,1e-10,1e-10,68,70.0,73
1581,HIST4H4,HIST4H4,-1.7915419981,-1.55804260616,0.0732063613431,0.000137251040343,0.5,1e-10,1e-10,45,46.0,49
1582,NEDD1,NEDD1,-1.79136878298,-0.633715729586,0.0732341349655,0.000789861667055,0.5,1e-10,1e-10,43,43.0,43
1583,ARHGEF10L,ARHGEF10L,NA,NA,NA,0.00112581021892,0.5,1e-10,1e-10,11,12.0,12
1584,CMTM3,CMTM3,1.79078617828,0.0401223979036,0.0733276141062,0.192431504049,0.5,1e-10,1e-10,19,19.0,19
1585,CDC14A,CDC14A,NA,NA,NA,5.01579865482e-06,0.5,1e-10,1e-10,3,3.0,3
1586,REV3L,REV3L,NA,NA,NA,0.000620418744235,0.5,1e-10,1e-10,19,19.0,20
1587,ARPC1A,ARPC1A,NA,NA,NA,0.00201357991896,0.5,1e-10,1e-10,9,9.0,9
1588,FAM53A,FAM53A,-1.78973170692,-48.5984975636,0.0734970526101,1.3799833402e-07,0.5,1e-10,1e-10,3,3.0,3
1589,ZNF239,ZNF239,1.78953728974,0.345766415754,0.0735283276103,0.00268698962807,0.5,1e-10,1e-10,108,108.0,108
1590,ARHGEF33,ARHGEF33,-1.78907963209,-3.72196387335,0.0736019918675,2.11270104762e-05,0.5,1e-10,1e-10,42,44.0,45
1591,AIFM2,AIFM2,1.78888291996,0.052577546518,0.0736336730549,0.115698994721,0.5,1e-10,1e-10,32,32.0,32
1592,FLRT2,FLRT2,-1.78886296265,-0.0452150120859,0.0736368878731,0.147417258114,0.5,1e-10,1e-10,77,79.0,81
1593,PRR9,PRR9,1.78794646988,1.2388400033,0.0737846445998,0.000200367313503,0.5,1e-10,1e-10,10,10.0,11
1594,TTC23,TTC23,1.78755498242,0.293631953036,0.0738478339525,0.00372990612754,0.5,1e-10,1e-10,91,91.0,92
1595,TTC23,TTC23,NA,NA,NA,0.00372990612754,0.5,1e-10,1e-10,91,91.0,92
1596,SENP5,SENP5,-1.78690717024,-0.284234583639,0.0739524934327,0.003738781287,0.5,1e-10,1e-10,14,14.0,14
1597,UBE2K,UBE2K,NA,NA,NA,6.64281599559e-05,0.5,1e-10,1e-10,11,14.0,14
1598,SNW1,SNW1,NA,NA,NA,0.00127788846648,0.5,1e-10,1e-10,8,8.0,8
1599,DNAH9,DNAH9,NA,NA,NA,8.91435205508e-07,0.5,1e-10,1e-10,3,3.0,3
1600,PTPRCAP,PTPRCAP,-1.78588276109,-0.488297176906,0.074118242756,0.00130879454343,0.5,1e-10,1e-10,8,9.0,10
1601,HAX1,HAX1,-1.78564907253,-0.0543720273719,0.0741560960497,0.106245985416,0.5,1e-10,1e-10,25,25.0,26
1602,LSG1,LSG1,1.78550012887,0.0351462449692,0.0741802304545,0.265001682249,0.5,1e-10,1e-10,43,46.0,46
1603,IL18R1,IL18R1,1.78513898988,0.0641732074183,0.0742387750397,0.0766761681746,0.5,1e-10,1e-10,84,85.0,89
1604,TAF4,TAF4,NA,NA,NA,1.72193874892e-06,0.5,1e-10,1e-10,4,4.0,4
1605,PVRL3,PVRL3,NA,NA,NA,4.62649058192e-07,0.5,1e-10,1e-10,1,1.0,1
1606,REEP4,REEP4,NA,NA,NA,0.000260697976228,0.5,1e-10,1e-10,7,8.0,8
1607,ZNF732,ZNF732,1.78173236999,16.3421187957,0.0747928855443,1.20995095245e-06,0.5,1e-10,1e-10,31,31.0,31
1608,NPAS1,NPAS1,-1.78135646503,-8.68069098592,0.0748542355182,4.26121202087e-06,0.5,1e-10,1e-10,5,6.0,6
1609,CCDC106,CCDC106,1.78116700983,0.289250292714,0.0748851713321,0.00448001674592,0.5,1e-10,1e-10,76,78.0,79
1610,HIST1H2BJ,HIST1H2BJ,1.78107603744,0.150449220478,0.0749000297676,0.0136862041945,0.5,1e-10,1e-10,73,74.0,80
1611,HAT1,HAT1,-1.7808510919,-0.569428120212,0.0749367802509,0.000996098875328,0.5,1e-10,1e-10,17,17.0,17
1612,GP2,GP2,-1.78073129632,-0.034178109294,0.074956357865,0.273984892475,0.5,1e-10,1e-10,11,13.0,13
1613,ELOVL2,ELOVL2,1.78046358492,0.908903340043,0.075000123747,0.000371576601054,0.5,1e-10,1e-10,18,18.0,18
1614,TDP1,TDP1,1.77911611714,3.83488247592,0.0752207268675,1.85578079575e-05,0.5,1e-10,1e-10,16,16.0,16
1615,SLC44A5,SLC44A5,-1.77903573303,-0.688418718753,0.0752339038232,0.000630505223057,0.5,1e-10,1e-10,33,33.0,33
1616,FAM20B,FAM20B,1.77893560298,0.167040573275,0.0752503202667,0.0114533915253,0.5,1e-10,1e-10,76,77.0,79
1617,AFG3L2,AFG3L2,-1.77856920153,-0.323365025792,0.0753104171628,0.00295772012272,0.5,1e-10,1e-10,50,51.0,52
1618,STAMBP,STAMBP,1.77855036545,5.64361174286,0.075313507701,8.98872382011e-06,0.5,1e-10,1e-10,11,11.0,11
1619,MEN1,MEN1,-1.77838523026,-1.00580932875,0.0753406067673,0.000312927318656,0.5,1e-10,1e-10,39,39.0,39
1620,ZNF770,ZNF770,-1.77826123546,-0.648481620865,0.0753609598322,0.000652048228443,0.5,1e-10,1e-10,48,48.0,49
1621,ZNF770,ZNF770,NA,NA,NA,0.000652048228443,0.5,1e-10,1e-10,48,48.0,49
1622,NUDT7,NUDT7,NA,NA,NA,0.0170533414256,0.5,1e-10,1e-10,108,111.0,111
1623,HSF2,HSF2,1.77779532883,0.23101230798,0.0754374759675,0.00528730753042,0.5,1e-10,1e-10,59,59.0,60
1624,NUP205,NUP205,-1.77673498792,-2.47778930133,0.0756118528203,5.13775884012e-05,0.5,1e-10,1e-10,17,17.0,17
1625,SNRPB,SNRPB,NA,NA,NA,0.0144764517042,0.5,1e-10,1e-10,9,9.0,9
1626,HNRNPUL1,HNRNPUL1,NA,NA,NA,3.88844311731e-05,0.5,1e-10,1e-10,3,3.0,3
1627,CCDC109B,CCDC109B,-1.77492925188,-0.396373315099,0.0759095696044,0.00199673939846,0.5,1e-10,1e-10,40,41.0,42
1628,FAM27E3,FAM27E3,-1.77429723436,-1.51759363761,0.0760139978004,0.000173794012646,0.5,1e-10,1e-10,21,31.0,45
1629,TMEM182,TMEM182,-1.77428522497,-0.668309940549,0.0760159832451,0.000660348410307,0.5,1e-10,1e-10,91,92.0,98
1630,TBC1D24,TBC1D24,1.77415427723,0.772099046169,0.0760376348391,0.000506393355538,0.5,1e-10,1e-10,13,13.0,13
1631,SPOCK1,SPOCK1,NA,NA,NA,0.00296488907805,0.5,1e-10,1e-10,3,3.0,3
1632,ZNF622,ZNF622,1.77123176811,0.532573033872,0.0765221685221,0.0010312654107,0.5,1e-10,1e-10,35,35.0,38
1633,TPRG1L,TPRG1L,-1.77057820919,-0.0376955504251,0.0766308682321,0.224923298447,0.5,1e-10,1e-10,72,82.0,82
1634,TPRG1L,TPRG1L,NA,NA,NA,0.224923298447,0.5,1e-10,1e-10,72,82.0,82
1635,MLF1,MLF1,-1.77044203322,-0.302873658991,0.076653532817,0.00348047377638,0.5,1e-10,1e-10,67,69.0,69
1636,EVI5,EVI5,-1.76975833668,-0.360830084578,0.0767674071525,0.00239107479615,0.5,1e-10,1e-10,136,137.0,140
1637,ZFYVE16,ZFYVE16,-1.76850424468,-0.220672379709,0.0769766432164,0.00657098641832,0.5,1e-10,1e-10,155,156.0,160
1638,FAM185A,FAM185A,-1.76844742608,-5.23149527616,0.0769861339796,1.15533456557e-05,0.5,1e-10,1e-10,8,8.0,8
1639,PI4K2B,PI4K2B,-1.76782189486,-1.91073247276,0.0770906833948,8.51767479293e-05,0.5,1e-10,1e-10,41,42.0,42
1640,DAPK2,DAPK2,-1.76768281841,-0.2035170433,0.077113943932,0.00717456254803,0.5,1e-10,1e-10,13,13.0,14
1641,GZMA,GZMA,NA,NA,NA,0.000102289458703,0.5,1e-10,1e-10,7,7.0,7
1642,RBM34,RBM34,1.7670222899,0.570255642354,0.0772244954288,0.000891029570559,0.5,1e-10,1e-10,69,72.0,73
1643,RPL9,RPL9,-1.76648973417,-0.000301405634668,0.0773137223512,3456.97583702,0.5,1e-10,1e-10,112,115.0,116
1644,GABRR2,GABRR2,1.76626550885,0.543949039436,0.0773513152485,0.00107646371945,0.5,1e-10,1e-10,32,32.0,32
1645,TTC18,TTC18,1.76557027222,0.272408460874,0.0774679710773,0.00402970949073,0.5,1e-10,1e-10,107,109.0,113
1646,TBC1D2,TBC1D2,1.76535930712,0.107431810097,0.0775033978706,0.0253513510299,0.5,1e-10,1e-10,250,252.0,256
1647,HINT1,HINT1,1.76530298615,0.049683536187,0.0775128579278,0.120451764948,0.5,1e-10,1e-10,56,56.0,62
1648,FCHO2,FCHO2,-1.76477423981,-0.0829488677833,0.0776017156821,0.0433581778762,0.5,1e-10,1e-10,77,78.0,80
1649,HPS3,HPS3,NA,NA,NA,0.000215475095309,0.5,1e-10,1e-10,5,5.0,5
1650,TMEM203,TMEM203,NA,NA,NA,5.49746909984e-09,0.5,1e-10,1e-10,1,1.0,1
1651,IL15,IL15,1.76393523712,0.496578201604,0.0777428834192,0.00132770330139,0.5,1e-10,1e-10,93,93.0,97
1652,DSC2,DSC2,1.76357010371,0.0542256322845,0.0778043848045,0.106064929317,0.5,1e-10,1e-10,398,400.0,415
1653,HS2ST1,HS2ST1,NA,NA,NA,0.000105446712511,0.5,1e-10,1e-10,1,1.0,1
1654,HS2ST1,HS2ST1,NA,NA,NA,0.000105446712511,0.5,1e-10,1e-10,1,1.0,1
1655,ZNF709,ZNF709,NA,NA,NA,4.39962289803e-05,0.5,1e-10,1e-10,27,27.0,27
1656,TLDC2,TLDC2,1.76255458276,0.186588876754,0.07797564283,0.00872804067738,0.5,1e-10,1e-10,27,27.0,28
1657,DCPS,DCPS,1.76210446566,0.0328428325247,0.0780516489413,0.291116512537,0.5,1e-10,1e-10,300,303.0,307
1658,TBXAS1,TBXAS1,1.76196997399,0.575989269193,0.0780743707083,0.000921633059432,0.5,1e-10,1e-10,22,23.0,23
1659,OGFOD3,OGFOD3,1.76181968611,0.235878749978,0.0780997675449,0.00559165642425,0.5,1e-10,1e-10,55,55.0,56
1660,POMT2,POMT2,1.76161707939,1.05669687371,0.0781340162778,0.000271452845768,0.5,1e-10,1e-10,31,31.0,31
1661,NIPSNAP3B,NIPSNAP3B,-1.7613542251,-0.265883814077,0.0781784675077,0.00447187733137,0.5,1e-10,1e-10,15,15.0,15
1662,LTK,LTK,-1.76127380308,-0.551601832221,0.0781920717701,0.00106688339325,0.5,1e-10,1e-10,3,3.0,3
1663,SH2D3A,SH2D3A,1.76080838067,1.83262632529,0.0782708409037,0.000110622014416,0.5,1e-10,1e-10,36,42.0,42
1664,LGALS1,LGALS1,1.76075359005,0.0278574262533,0.0782801180387,0.377061193079,0.5,1e-10,1e-10,10,10.0,10
1665,FAM131C,FAM131C,1.75887873712,6.12956930436,0.07859810742,8.43742297918e-06,0.5,1e-10,1e-10,4,4.0,4
1666,ZNF174,ZNF174,NA,NA,NA,4.08172912012e-08,0.5,1e-10,1e-10,1,1.0,1
1667,ZSCAN29,ZSCAN29,1.75804735521,0.18468989475,0.0787394521547,0.00868033554458,0.5,1e-10,1e-10,102,103.0,108
1668,ZSCAN29,ZSCAN29,NA,NA,NA,0.00868033554458,0.5,1e-10,1e-10,102,103.0,108
1669,ANAPC5,ANAPC5,1.75775667948,0.229214159662,0.0787889192254,0.00626676969743,0.5,1e-10,1e-10,3,3.0,3
1670,ZNF878,ZNF878,NA,NA,NA,2.42170051741e-06,0.5,1e-10,1e-10,9,10.0,10
1671,IFT81,IFT81,-1.75704992764,-1.66507244457,0.0789092994291,0.000105167079081,0.5,1e-10,1e-10,16,16.0,16
1672,ZNF503,ZNF503,1.75583413288,0.190798523084,0.0791167343682,0.00949318609585,0.5,1e-10,1e-10,17,17.0,17
1673,ATL2,ATL2,1.75581910639,0.288857840318,0.0791193009104,0.00351076141599,0.5,1e-10,1e-10,27,27.0,28
1674,H2AFZ,H2AFZ,1.75538253468,0.109210680734,0.0791938974552,0.0316450148241,0.5,1e-10,1e-10,8,8.0,8
1675,HEATR1,HEATR1,NA,NA,NA,0.000130512193775,0.5,1e-10,1e-10,16,17.0,17
1676,SENP2,SENP2,-1.75518862019,-1.02836921457,0.0792270497591,0.000256968814533,0.5,1e-10,1e-10,3,3.0,3
1677,MAP2K5,MAP2K5,1.75514739363,0.207921232766,0.0792340994516,0.00704294348021,0.5,1e-10,1e-10,49,49.0,50
1678,MAP2K5,MAP2K5,NA,NA,NA,0.00704294348021,0.5,1e-10,1e-10,49,49.0,50
1679,STAM2,STAM2,-1.75504138295,-0.379101693345,0.0792522294936,0.0020835582965,0.5,1e-10,1e-10,60,60.0,60
1680,MGAT4C,MGAT4C,-1.75469172932,-1.19346864956,0.0793120514865,0.000216532332039,0.5,1e-10,1e-10,51,52.0,54
1681,EPHB2,EPHB2,-1.75419779142,-5.09321943491,0.0793966215433,1.25690723852e-05,0.5,1e-10,1e-10,8,8.0,8
1682,POU6F1,POU6F1,1.75405847214,0.364077969743,0.0794204884814,0.00228154195088,0.5,1e-10,1e-10,54,55.0,56
1683,EDIL3,EDIL3,NA,NA,NA,3.31703113493e-06,0.5,1e-10,1e-10,3,3.0,3
1684,CCDC141,CCDC141,-1.75295360822,-20.8218596743,0.0796099705699,6.57849126409e-07,0.5,1e-10,1e-10,6,6.0,6
1685,NBAS,NBAS,NA,NA,NA,5.22477445826e-06,0.5,1e-10,1e-10,56,58.0,58
1686,DDHD1,DDHD1,NA,NA,NA,1.16127949707e-05,0.5,1e-10,1e-10,5,5.0,5
1687,MPZ,MPZ,1.75071274994,0.351293726879,0.0799954021007,0.00230970791044,0.5,1e-10,1e-10,8,8.0,8
1688,MPZ,MPZ,NA,NA,NA,0.00230970791044,0.5,1e-10,1e-10,8,8.0,8
1689,TSFM,TSFM,1.75027548402,0.093940145672,0.0800707891404,0.03071748766,0.5,1e-10,1e-10,89,90.0,93
1690,KIAA1432,KIAA1432,1.75022729175,0.602102106079,0.0800791012818,0.000771263933176,0.5,1e-10,1e-10,15,16.0,16
1691,CCRL2,CCRL2,-1.74935340815,-0.398323509807,0.0802299492901,0.00187748117771,0.5,1e-10,1e-10,9,9.0,9
1692,RDH10,RDH10,1.74910856769,0.0136974063977,0.0802722545296,1.65402018773,0.5,1e-10,1e-10,84,85.0,86
1693,COL14A1,COL14A1,-1.74885110612,-0.0672277957068,0.0803167600795,0.0696274155215,0.5,1e-10,1e-10,56,57.0,59
1694,TMED5,TMED5,NA,NA,NA,0.000127414536786,0.5,1e-10,1e-10,14,14.0,14
1695,C7orf34,C7orf34,1.74857134854,3.21535763992,0.080365142504,2.93603740246e-05,0.5,1e-10,1e-10,35,36.0,39
1696,C4orf27,C4orf27,NA,NA,NA,3.5102939086e-05,0.5,1e-10,1e-10,6,6.0,6
1697,CAPN15,CAPN15,-1.74813932314,-0.366103516652,0.0804399052607,0.00286318953573,0.5,1e-10,1e-10,42,48.0,48
1698,SELENBP1,SELENBP1,NA,NA,NA,0.023462639951,0.5,1e-10,1e-10,5,5.0,5
1699,SMIM6,SMIM6,1.74773611335,12.5703250697,0.0805097323841,1.92688870143e-06,0.5,1e-10,1e-10,3,3.0,3
1700,DCTN4,DCTN4,NA,NA,NA,1.75003447581e-08,0.5,1e-10,1e-10,1,1.0,1
1701,CDK5,CDK5,NA,NA,NA,5.19582902579e-08,0.5,1e-10,1e-10,1,1.0,1
1702,ENPEP,ENPEP,-1.74630865755,-0.0970648750318,0.0807573322979,0.0356517149358,0.5,1e-10,1e-10,45,46.0,49
1703,AVEN,AVEN,1.74602980668,0.097937152228,0.0808057726048,0.0316348535402,0.5,1e-10,1e-10,41,42.0,43
1704,AVEN,AVEN,NA,NA,NA,0.0316348535402,0.5,1e-10,1e-10,41,42.0,43
1705,RAPGEF2,RAPGEF2,-1.74539109998,-0.367117158246,0.080916813832,0.00228956455688,0.5,1e-10,1e-10,28,28.0,29
1706,ZNF333,ZNF333,-1.74538742856,-0.201499706147,0.0809174524786,0.0067950673469,0.5,1e-10,1e-10,59,60.0,60
1707,ALS2CR11,ALS2CR11,-1.74535159737,-10.7173710237,0.0809236855547,2.50061120373e-06,0.5,1e-10,1e-10,13,14.0,14
1708,S100A10,S100A10,-1.74519978615,-0.00725139171469,0.080950098462,5.20693500116,0.5,1e-10,1e-10,20,21.0,23
1709,S100A10,S100A10,NA,NA,NA,5.20693500116,0.5,1e-10,1e-10,20,21.0,23
1710,MAMDC2,MAMDC2,1.74512203394,0.102579061271,0.0809636289061,0.0290517410187,0.5,1e-10,1e-10,29,29.0,30
1711,CMPK2,CMPK2,NA,NA,NA,3.96483762106e-05,0.5,1e-10,1e-10,15,16.0,16
1712,CMPK2,CMPK2,NA,NA,NA,3.96483762106e-05,0.5,1e-10,1e-10,15,16.0,16
1713,SNAPC3,SNAPC3,NA,NA,NA,9.62844205579e-06,0.5,1e-10,1e-10,6,6.0,6
1714,KCTD6,KCTD6,NA,NA,NA,2.2430336422e-05,0.5,1e-10,1e-10,3,3.0,3
1715,KLK7,KLK7,-1.74377718965,-0.0438791283494,0.0811979494676,0.168014551032,0.5,1e-10,1e-10,156,174.0,177
1716,RPL36AL,RPL36AL,-1.74363887701,-0.00209858141398,0.0812220797207,67.7929691718,0.5,1e-10,1e-10,72,72.0,75
1717,RNF152,RNF152,-1.7432657991,-0.251979271016,0.0812871965417,0.00451398201538,0.5,1e-10,1e-10,32,32.0,32
1718,MLX,MLX,-1.74304265792,-0.169364400561,0.0813261637314,0.0108167301187,0.5,1e-10,1e-10,45,45.0,45
1719,SSBP1,SSBP1,NA,NA,NA,0.000127778282138,0.5,1e-10,1e-10,6,6.0,6
1720,ADAP1,ADAP1,NA,NA,NA,5.0241187186e-07,0.5,1e-10,1e-10,1,1.0,1
1721,BPIFB4,BPIFB4,1.74268441235,0.292100269233,0.0813887559345,0.00365736035571,0.5,1e-10,1e-10,16,16.0,16
1722,CLDN19,CLDN19,NA,NA,NA,1.97597772067e-05,0.5,1e-10,1e-10,8,8.0,8
1723,POLR1B,POLR1B,1.74227775306,0.160730442984,0.0814598542897,0.0111923320263,0.5,1e-10,1e-10,117,117.0,118
1724,KPNA2,KPNA2,NA,NA,NA,0.000209398722135,0.5,1e-10,1e-10,5,5.0,5
1725,MTFMT,MTFMT,-1.74215496676,-1.70884187415,0.0814813315594,0.000103089743508,0.5,1e-10,1e-10,33,33.0,33
1726,MTFMT,MTFMT,NA,NA,NA,0.000103089743508,0.5,1e-10,1e-10,33,33.0,33
1727,ORC5,ORC5,NA,NA,NA,1.93990540842e-07,0.5,1e-10,1e-10,3,3.0,3
1728,TNPO3,TNPO3,-1.74149247318,-0.245679395091,0.0815972914803,0.0051938032274,0.5,1e-10,1e-10,57,58.0,60
1729,OLFM1,OLFM1,NA,NA,NA,4.34003530229e-05,0.5,1e-10,1e-10,3,4.0,4
1730,SCNM1,SCNM1,NA,NA,NA,1.59524510397e-07,0.5,1e-10,1e-10,4,4.0,4
1731,RRNAD1,RRNAD1,1.74002588993,0.178270248575,0.0818544719918,0.00953471927997,0.5,1e-10,1e-10,71,72.0,72
1732,RRNAD1,RRNAD1,NA,NA,NA,0.00953471927997,0.5,1e-10,1e-10,71,72.0,72
1733,IMMP2L,IMMP2L,1.73965727078,0.869003952847,0.0819192164621,0.000402615326561,0.5,1e-10,1e-10,43,43.0,43
1734,NME5,NME5,NA,NA,NA,1.07832680572e-06,0.5,1e-10,1e-10,4,4.0,4
1735,ST7L,ST7L,-1.7371819401,-0.157383144055,0.082355061637,0.011505161126,0.5,1e-10,1e-10,58,58.0,58
1736,DCTN2,DCTN2,NA,NA,NA,1.75846792942e-06,0.5,1e-10,1e-10,1,1.0,1
1737,FCAR,FCAR,1.73626434597,0.357590740262,0.0825171043958,0.00269268598858,0.5,1e-10,1e-10,22,25.0,26
1738,LRRC8B,LRRC8B,1.73605098473,0.0922693499884,0.082554819989,0.0345905718787,0.5,1e-10,1e-10,25,25.0,25
1739,LRRC8B,LRRC8B,NA,NA,NA,0.0345905718787,0.5,1e-10,1e-10,25,25.0,25
1740,ENPP3,ENPP3,1.73591731093,25.566323757,0.0825784564544,4.02148743436e-07,0.5,1e-10,1e-10,4,4.0,4
1741,PGAM5,PGAM5,1.73585719578,1.5517516727,0.0825890879222,0.000144726025741,0.5,1e-10,1e-10,23,28.0,30
1742,SH3GL3,SH3GL3,1.73585595561,11.634152828,0.0825893072601,2.37082334257e-06,0.5,1e-10,1e-10,5,5.0,5
1743,SH3GL3,SH3GL3,NA,NA,NA,2.37082334257e-06,0.5,1e-10,1e-10,5,5.0,5
1744,VGLL4,VGLL4,NA,NA,NA,0.00262788727772,0.5,1e-10,1e-10,20,20.0,20
1745,MTSS1L,MTSS1L,NA,NA,NA,0.000722807010331,0.5,1e-10,1e-10,9,9.0,9
1746,RASSF8,RASSF8,NA,NA,NA,0.000842832704815,0.5,1e-10,1e-10,13,13.0,13
1747,GLTP,GLTP,NA,NA,NA,1.50240110644e-05,0.5,1e-10,1e-10,2,2.0,2
1748,CDC42BPA,CDC42BPA,-1.7346404639,-0.188682633777,0.0828045076344,0.00788289383988,0.5,1e-10,1e-10,55,55.0,55
1749,TSTD2,TSTD2,NA,NA,NA,0.00159275111051,0.5,1e-10,1e-10,39,39.0,39
1750,MRPL22,MRPL22,NA,NA,NA,8.15443366509e-05,0.5,1e-10,1e-10,13,13.0,14
1751,ZNF638,ZNF638,-1.7342314925,-1.54121565109,0.0828770172965,0.000117255804145,0.5,1e-10,1e-10,14,14.0,14
1752,ZNF638,ZNF638,NA,NA,NA,0.000117255804145,0.5,1e-10,1e-10,14,14.0,14
1753,SNAP47,SNAP47,NA,NA,NA,6.77740268163e-05,0.5,1e-10,1e-10,9,9.0,9
1754,AXL,AXL,1.73300299455,0.035006628142,0.0830951365446,0.254691971221,0.5,1e-10,1e-10,32,32.0,32
1755,RPUSD4,RPUSD4,NA,NA,NA,2.58042429526e-05,0.5,1e-10,1e-10,1,1.0,1
1756,PCCB,PCCB,1.73176676275,0.263507617894,0.0833150982025,0.00399943890927,0.5,1e-10,1e-10,52,53.0,53
1757,NDUFA3,NDUFA3,NA,NA,NA,0.13742152071,0.5,1e-10,1e-10,31,33.0,34
1758,COMMD6,COMMD6,NA,NA,NA,0.0155769103356,0.5,1e-10,1e-10,22,22.0,23
1759,RSPO1,RSPO1,1.73089162319,0.114557918852,0.0834710959696,0.0243060025952,0.5,1e-10,1e-10,27,27.0,27
1760,UGGT2,UGGT2,-1.7308645701,-0.164175156937,0.0834759220786,0.0111898604062,0.5,1e-10,1e-10,124,124.0,130
1761,MESDC2,MESDC2,-1.73063280901,-1.46749939872,0.0835172761209,0.000146411371257,0.5,1e-10,1e-10,13,15.0,15
1762,MESDC2,MESDC2,NA,NA,NA,0.000146411371257,0.5,1e-10,1e-10,13,15.0,15
1763,EIF4A2,EIF4A2,NA,NA,NA,0.000801277832635,0.5,1e-10,1e-10,3,3.0,3
1764,CD1B,CD1B,NA,NA,NA,2.95802890178e-06,0.5,1e-10,1e-10,7,7.0,7
1765,C10orf107,C10orf107,-1.7285626871,-0.189928272176,0.0838873925388,0.00905692532821,0.5,1e-10,1e-10,50,50.0,50
1766,SIAE,SIAE,-1.72843425013,-0.687856178984,0.0839103994216,0.000631458693247,0.5,1e-10,1e-10,18,18.0,19
1767,ADRBK1,ADRBK1,NA,NA,NA,6.15548521776e-05,0.5,1e-10,1e-10,3,3.0,3
1768,MUC3A,MUC3A,1.72820900309,1.15869806967,0.0839507602046,0.000215280252406,0.5,1e-10,1e-10,11,11.0,11
1769,EZH2,EZH2,1.72795158687,1.0144200713,0.0839969044462,0.000288057570943,0.5,1e-10,1e-10,30,31.0,32
1770,ATF7,ATF7,1.72746524734,0.244485391401,0.0840841413542,0.00513558561289,0.5,1e-10,1e-10,46,46.0,47
1771,CDA,CDA,-1.72711883277,-0.0442104173129,0.0841463240018,0.142986883422,0.5,1e-10,1e-10,12,13.0,14
1772,CDA,CDA,NA,NA,NA,0.142986883422,0.5,1e-10,1e-10,12,13.0,14
1773,TAGAP,TAGAP,NA,NA,NA,0.000125382893824,0.5,1e-10,1e-10,22,23.0,23
1774,C16orf58,C16orf58,NA,NA,NA,0.00160258246065,0.5,1e-10,1e-10,15,15.0,15
1775,BLOC1S6,BLOC1S6,1.72599487812,1.06440625452,0.0843483341928,0.000253626218831,0.5,1e-10,1e-10,7,8.0,8
1776,BLOC1S6,BLOC1S6,NA,NA,NA,0.000253626218831,0.5,1e-10,1e-10,7,8.0,8
1777,GOLGA8B,GOLGA8B,1.72559298286,0.044347599184,0.0844206626627,0.157385326306,0.5,1e-10,1e-10,52,53.0,58
1778,GOLGA8B,GOLGA8B,NA,NA,NA,0.157385326306,0.5,1e-10,1e-10,52,53.0,58
1779,SYT17,SYT17,1.72490102543,0.877375413118,0.0845453107562,0.000399541266446,0.5,1e-10,1e-10,48,56.0,58
1780,SOGA1,SOGA1,NA,NA,NA,5.70253021208e-07,0.5,1e-10,1e-10,2,2.0,2
1781,C13orf45,C13orf45,1.72437596321,14.7871854996,0.0846399939452,1.26394534035e-06,0.5,1e-10,1e-10,1,1.0,1
1782,HIF1AN,HIF1AN,-1.72436988133,-0.758976338656,0.0846410911781,0.000511188080957,0.5,1e-10,1e-10,59,60.0,60
1783,TMEM89,TMEM89,1.72433625287,3.15273866944,0.0846471583016,3.01385919705e-05,0.5,1e-10,1e-10,21,21.0,21
1784,RPL37,RPL37,NA,NA,NA,0.00334317888058,0.5,1e-10,1e-10,19,19.0,20
1785,RASAL2,RASAL2,1.7237653272,0.517804295507,0.0847502163232,0.00105163254977,0.5,1e-10,1e-10,12,12.0,12
1786,BYSL,BYSL,NA,NA,NA,0.000520687414603,0.5,1e-10,1e-10,6,6.0,6
1787,SIGLEC6,SIGLEC6,-1.72305694359,-0.526900336614,0.0848782279999,0.00114615587787,0.5,1e-10,1e-10,78,90.0,94
1788,NIPAL4,NIPAL4,1.7224740333,0.930726998588,0.0849836827025,0.000320773620087,0.5,1e-10,1e-10,17,17.0,18
1789,PEX26,PEX26,-1.72223500823,-5.77032452732,0.0850269555161,9.00282511091e-06,0.5,1e-10,1e-10,15,16.0,16
1790,SLC9A3,SLC9A3,1.72200654801,0.484505261507,0.0850683323323,0.00143950538849,0.5,1e-10,1e-10,3,3.0,4
1791,FBXO2,FBXO2,-1.72142563352,-0.714692278916,0.0851736160844,0.000553212323228,0.5,1e-10,1e-10,16,16.0,16
1792,PKNOX1,PKNOX1,NA,NA,NA,4.02755267004e-06,0.5,1e-10,1e-10,6,6.0,6
1793,SEL1L3,SEL1L3,-1.72103933298,-0.184866847424,0.0852436867116,0.00811825360567,0.5,1e-10,1e-10,17,18.0,18
1794,IFITM3,IFITM3,1.72055209995,0.00823168123136,0.0853321318293,5.17634016159,0.5,1e-10,1e-10,10,17.0,17
1795,DUSP12,DUSP12,NA,NA,NA,1.65367740505e-06,0.5,1e-10,1e-10,7,7.0,7
1796,ERF,ERF,-1.71905446402,-0.100334985009,0.085604455211,0.0310167940486,0.5,1e-10,1e-10,48,48.0,49
1797,ZNF764,ZNF764,1.71901667242,1.75907970599,0.0856113361418,8.64882667173e-05,0.5,1e-10,1e-10,44,44.0,45
1798,HS6ST3,HS6ST3,1.71891639922,26.2536205255,0.0856295956178,4.31758924661e-07,0.5,1e-10,1e-10,7,7.0,7
1799,FAP,FAP,-1.71866003418,-0.217021472475,0.0856762932998,0.00629020058063,0.5,1e-10,1e-10,34,36.0,37
1800,FAP,FAP,NA,NA,NA,0.00629020058063,0.5,1e-10,1e-10,34,36.0,37
1801,PEX11A,PEX11A,-1.71841002259,-0.235637117106,0.0857218535038,0.00516853460732,0.5,1e-10,1e-10,7,7.0,7
1802,PEX11A,PEX11A,NA,NA,NA,0.00516853460732,0.5,1e-10,1e-10,7,7.0,7
1803,FDX1L,FDX1L,1.71837052434,1.26252869728,0.0857290531547,0.000173713374319,0.5,1e-10,1e-10,12,12.0,13
1804,CTTNBP2,CTTNBP2,-1.718246163,-0.639511548117,0.0857517246441,0.000691943528396,0.5,1e-10,1e-10,9,9.0,10
1805,PPARGC1B,PPARGC1B,NA,NA,NA,2.33405571611e-05,0.5,1e-10,1e-10,9,9.0,9
1806,FAM212A,FAM212A,1.71804563788,0.118134683738,0.0857882912537,0.0195153983766,0.5,1e-10,1e-10,64,64.0,66
1807,IRX5,IRX5,-1.71753565178,-4.50354464301,0.0858813461686,1.50868192838e-05,0.5,1e-10,1e-10,4,4.0,4
1808,CAMTA1,CAMTA1,1.71724540602,0.343059349895,0.0859343424388,0.00237270609207,0.5,1e-10,1e-10,132,137.0,139
1809,RPRD2,RPRD2,1.71721203578,0.583595555688,0.0859404372385,0.000835722133909,0.5,1e-10,1e-10,33,33.0,34
1810,ICA1L,ICA1L,-1.71681945309,-1.2226006151,0.0860121654633,0.000189753267855,0.5,1e-10,1e-10,21,21.0,21
1811,ICA1L,ICA1L,NA,NA,NA,0.000189753267855,0.5,1e-10,1e-10,21,21.0,21
1812,UBE2F,UBE2F,1.71664046968,0.0822143202916,0.0860448833162,0.043150036258,0.5,1e-10,1e-10,51,51.0,51
1813,UBE2F,UBE2F,NA,NA,NA,0.043150036258,0.5,1e-10,1e-10,51,51.0,51
1814,SLC2A9,SLC2A9,1.71658196747,0.82632413406,0.0860555795964,0.00040365847123,0.5,1e-10,1e-10,96,99.0,105
1815,HPSE,HPSE,1.71641771758,0.436698421781,0.0860856160506,0.00162415174584,0.5,1e-10,1e-10,32,33.0,34
1816,NARG2,NARG2,-1.71546472951,-6.46044614136,0.086260056595,6.77296948311e-06,0.5,1e-10,1e-10,24,24.0,24
1817,NARG2,NARG2,NA,NA,NA,6.77296948311e-06,0.5,1e-10,1e-10,24,24.0,24
1818,C16orf96,C16orf96,-1.71514910825,-11.1850894038,0.0863178926692,3.20703680411e-06,0.5,1e-10,1e-10,2,2.0,3
1819,ZSCAN23,ZSCAN23,-1.71486126093,-0.504539337324,0.0863706666062,0.0012003461661,0.5,1e-10,1e-10,38,40.0,42
1820,CAMKK2,CAMKK2,NA,NA,NA,3.40959900038e-05,0.5,1e-10,1e-10,2,2.0,2
1821,TIGD2,TIGD2,-1.71434913894,-1.0042479507,0.0864646234941,0.000277851546309,0.5,1e-10,1e-10,45,45.0,47
1822,SLC1A7,SLC1A7,1.71418102038,0.0917863785398,0.0864954854956,0.0337222283057,0.5,1e-10,1e-10,86,86.0,88
1823,SLC1A7,SLC1A7,NA,NA,NA,0.0337222283057,0.5,1e-10,1e-10,86,86.0,88
1824,KIR3DL2,KIR3DL2,-1.71380890284,-6.61418023788,0.0865638278069,1.08275679309e-05,0.5,1e-10,1e-10,27,28.0,33
1825,NOP56,NOP56,1.71324314119,0.45412323572,0.086667817921,0.00147444113204,0.5,1e-10,1e-10,10,10.0,10
1826,NUP43,NUP43,NA,NA,NA,0.000364742752421,0.5,1e-10,1e-10,52,52.0,52
1827,FOXF1,FOXF1,1.7131126067,0.289068801476,0.0866918251974,0.00349378404518,0.5,1e-10,1e-10,10,10.0,11
1828,NCOA4,NCOA4,NA,NA,NA,0.0217805418771,0.5,1e-10,1e-10,27,27.0,27
1829,HOXB5,HOXB5,NA,NA,NA,1.92832653368e-07,0.5,1e-10,1e-10,5,5.0,5
1830,HPGDS,HPGDS,1.71258599638,0.473383254411,0.0867887313626,0.00122110507442,0.5,1e-10,1e-10,21,21.0,22
1831,SEC14L1,SEC14L1,NA,NA,NA,5.94089076723e-06,0.5,1e-10,1e-10,1,1.0,1
1832,USP43,USP43,-1.71214473248,-502.758937614,0.0868699995151,1.11950170834e-09,0.5,1e-10,1e-10,1,1.0,1
1833,ZNF181,ZNF181,-1.71173319522,-0.125895475334,0.0869458482263,0.0188083137591,0.5,1e-10,1e-10,41,41.0,41
1834,PEAK1,PEAK1,-1.71154983297,-0.077516998891,0.0869796601655,0.0460028337835,0.5,1e-10,1e-10,185,185.0,200
1835,PEAK1,PEAK1,NA,NA,NA,0.0460028337835,0.5,1e-10,1e-10,185,185.0,200
1836,SACM1L,SACM1L,-1.71095224699,-0.13572276937,0.0870899284987,0.0151192943253,0.5,1e-10,1e-10,55,55.0,56
1837,YJEFN3,YJEFN3,-1.7093432268,-0.328071471315,0.0873873906256,0.0026772006543,0.5,1e-10,1e-10,49,49.0,50
1838,GALNT16,GALNT16,-1.70909775783,-0.233219177509,0.0874328428534,0.00577753585626,0.5,1e-10,1e-10,13,13.0,13
1839,RNF207,RNF207,-1.70906717842,-0.355529134017,0.0874385064225,0.00262672205082,0.5,1e-10,1e-10,8,9.0,9
1840,ECHDC3,ECHDC3,-1.70905179191,-0.012947124932,0.0874413562477,1.82932462423,0.5,1e-10,1e-10,49,49.0,50
1841,SLC4A5,SLC4A5,1.70882117164,2.97023105323,0.087484079751,3.01407433208e-05,0.5,1e-10,1e-10,27,27.0,28
1842,EPM2AIP1,EPM2AIP1,NA,NA,NA,7.36364717405e-06,0.5,1e-10,1e-10,10,10.0,11
1843,CRELD2,CRELD2,1.70839024626,0.0408085967367,0.0875639558652,0.164855686874,0.5,1e-10,1e-10,37,37.0,38
1844,NUP93,NUP93,NA,NA,NA,4.76043177881e-07,0.5,1e-10,1e-10,1,1.0,1
1845,NUP93,NUP93,NA,NA,NA,4.76043177881e-07,0.5,1e-10,1e-10,1,1.0,1
1846,TNFRSF9,TNFRSF9,NA,NA,NA,8.56073377383e-09,0.5,1e-10,1e-10,1,1.0,1
1847,E2F1,E2F1,-1.70724331511,-4.82024929289,0.087776837172,1.27058185355e-05,0.5,1e-10,1e-10,34,36.0,36
1848,MYO1A,MYO1A,1.70685015672,0.593584760307,0.0878499071026,0.00100839370009,0.5,1e-10,1e-10,1654,1668.0,1714
1849,SLMO2,SLMO2,1.70669322067,0.522936756961,0.0878790879404,0.00115918961184,0.5,1e-10,1e-10,21,21.0,21
1850,HN1,HN1,-1.70650362417,-2.30833886904,0.0879143521199,5.73995130467e-05,0.5,1e-10,1e-10,23,23.0,23
1851,CMIP,CMIP,1.70614517774,0.474944847636,0.0879810528834,0.00149305550354,0.5,1e-10,1e-10,7,7.0,7
1852,IL20,IL20,-1.70612261426,-0.0810400550582,0.0879852529272,0.0428028363787,0.5,1e-10,1e-10,53,54.0,55
1853,ACOT4,ACOT4,NA,NA,NA,0.00047047714888,0.5,1e-10,1e-10,19,19.0,20
1854,SHF,SHF,1.70558796397,12.1375440567,0.0880848218809,1.97160258428e-06,0.5,1e-10,1e-10,2,2.0,2
1855,SHF,SHF,NA,NA,NA,1.97160258428e-06,0.5,1e-10,1e-10,2,2.0,2
1856,CISD3,CISD3,-1.70520757795,-0.190970695641,0.0881557172037,0.00806159311293,0.5,1e-10,1e-10,54,54.0,54
1857,MGAT1,MGAT1,NA,NA,NA,0.00154863188047,0.5,1e-10,1e-10,1,1.0,1
1858,SHROOM1,SHROOM1,1.70383358244,0.142871219785,0.0884121821,0.013488705551,0.5,1e-10,1e-10,31,31.0,31
1859,RNASE4,RNASE4,1.70330925681,0.126035032225,0.0885102091817,0.0186481231306,0.5,1e-10,1e-10,10,10.0,10
1860,NUBP1,NUBP1,-1.7026618542,-2.10729085595,0.0886313673852,6.37291996595e-05,0.5,1e-10,1e-10,4,4.0,4
1861,AIFM3,AIFM3,1.70257772226,1.63513822069,0.0886471220718,0.000111008072834,0.5,1e-10,1e-10,35,40.0,40
1862,TP53INP2,TP53INP2,1.70223803402,0.435269551561,0.0887107556062,0.00137641932488,0.5,1e-10,1e-10,3,3.0,3
1863,KIAA1524,KIAA1524,1.70222753373,1.16905561104,0.0887127232044,0.00020891917296,0.5,1e-10,1e-10,47,47.0,49
1864,ZNHIT3,ZNHIT3,-1.70189919182,-1.18705130863,0.0887742673224,0.000229164363523,0.5,1e-10,1e-10,52,52.0,54
1865,EPB41L1,EPB41L1,1.70138108521,0.354272434425,0.0888714507419,0.00231441399674,0.5,1e-10,1e-10,20,20.0,21
1866,TNKS2,TNKS2,1.70094003306,0.0581170227996,0.0889542482661,0.0861914190582,0.5,1e-10,1e-10,163,164.0,166
1867,C12orf60,C12orf60,1.7005812312,0.974981088059,0.0890216510024,0.000297149272892,0.5,1e-10,1e-10,30,30.0,30
1868,SERPINB10,SERPINB10,-1.70021138054,-0.156010401237,0.089091172371,0.0127319602797,0.5,1e-10,1e-10,46,46.0,50
1869,S100B,S100B,1.70005005431,0.00462293468259,0.0891215107944,13.5536087238,0.5,1e-10,1e-10,28,28.0,28
1870,G6PC3,G6PC3,-1.69948084649,-0.0483054054875,0.0892286204353,0.124021935036,0.5,1e-10,1e-10,26,26.0,26
1871,APOL1,APOL1,1.69892412444,0.0624866398462,0.0893334808655,0.0753388167009,0.5,1e-10,1e-10,37,39.0,40
1872,HTRA1,HTRA1,1.69890825637,0.0210422615723,0.0893364711224,0.651013721373,0.5,1e-10,1e-10,16,16.0,16
1873,U2AF1,U2AF1,1.6986648211,0.119499627906,0.0893823553703,0.0200956163031,0.5,1e-10,1e-10,41,41.0,41
1874,ZNF704,ZNF704,1.69832496612,0.933262936297,0.0894464451678,0.000349359574947,0.5,1e-10,1e-10,23,23.0,23
1875,GOLGA6L19,GOLGA6L19,1.6976962575,2.41250104252,0.089565104493,4.72300028598e-05,0.5,1e-10,1e-10,19,19.0,20
1876,GOLGA6L19,GOLGA6L19,NA,NA,NA,4.72300028598e-05,0.5,1e-10,1e-10,19,19.0,20
1877,MAD2L2,MAD2L2,-1.69701491115,-1.34041791899,0.0896938414803,0.000159736842297,0.5,1e-10,1e-10,21,22.0,22
1878,HAVCR2,HAVCR2,NA,NA,NA,0.000114878713982,0.5,1e-10,1e-10,2,2.0,3
1879,NCF1,NCF1,NA,NA,NA,2.94388058491e-07,0.5,1e-10,1e-10,1,1.0,1
1880,HMG20B,HMG20B,NA,NA,NA,1.66016724799e-07,0.5,1e-10,1e-10,1,1.0,1
1881,MEIS2,MEIS2,1.69590145184,0.727294798347,0.0899045446803,0.000566089419252,0.5,1e-10,1e-10,37,37.0,37
1882,MEIS2,MEIS2,NA,NA,NA,0.000566089419252,0.5,1e-10,1e-10,37,37.0,37
1883,FAM178B,FAM178B,1.6956847109,0.486709820352,0.0899456055002,0.00125903288431,0.5,1e-10,1e-10,76,78.0,100
1884,FAM178B,FAM178B,NA,NA,NA,0.00125903288431,0.5,1e-10,1e-10,76,78.0,100
1885,KLRC3,KLRC3,1.69501963688,0.601473781259,0.090071695699,0.000896514052678,0.5,1e-10,1e-10,22,22.0,24
1886,CLDN23,CLDN23,NA,NA,NA,0.00092597231808,0.5,1e-10,1e-10,60,60.0,60
1887,POLR2A,POLR2A,NA,NA,NA,7.13020622135e-05,0.5,1e-10,1e-10,4,4.0,4
1888,ZBTB39,ZBTB39,-1.69471777111,-3.37674105655,0.0901289728132,2.41892048445e-05,0.5,1e-10,1e-10,18,18.0,18
1889,KIF24,KIF24,1.69401839543,13.1139983547,0.0902617875418,1.58666471493e-06,0.5,1e-10,1e-10,11,11.0,11
1890,TNK1,TNK1,NA,NA,NA,0.000150874929323,0.5,1e-10,1e-10,5,5.0,5
1891,THG1L,THG1L,NA,NA,NA,0.000243781245355,0.5,1e-10,1e-10,11,11.0,12
1892,RASGRP2,RASGRP2,NA,NA,NA,0.000705944325966,0.5,1e-10,1e-10,5,5.0,5
1893,AGRN,AGRN,1.69031977253,0.0507362279781,0.0909667943397,0.11776404508,0.5,1e-10,1e-10,21,29.0,30
1894,AGRN,AGRN,NA,NA,NA,0.11776404508,0.5,1e-10,1e-10,21,29.0,30
1895,P2RX4,P2RX4,1.6897811476,0.0576155806691,0.091069831826,0.0880610602511,0.5,1e-10,1e-10,85,86.0,88
1896,KCNS3,KCNS3,-1.68937451368,-0.211761177046,0.0911476819394,0.00632166883398,0.5,1e-10,1e-10,21,21.0,23
1897,KCNS3,KCNS3,NA,NA,NA,0.00632166883398,0.5,1e-10,1e-10,21,21.0,23
1898,TMEM236,TMEM236,-1.68904511837,-7.63644532383,0.0912107839313,4.82604839036e-06,0.5,1e-10,1e-10,14,14.0,15
1899,ZNF697,ZNF697,1.68881745105,0.22416224967,0.0912544184978,0.00571018858196,0.5,1e-10,1e-10,46,47.0,48
1900,DUSP1,DUSP1,NA,NA,NA,0.00602613649119,0.5,1e-10,1e-10,3,3.0,3
1901,SAV1,SAV1,NA,NA,NA,7.872820319e-05,0.5,1e-10,1e-10,4,4.0,4
1902,PBX4,PBX4,1.68705622786,29.4344595757,0.0915925406886,2.99978603109e-07,0.5,1e-10,1e-10,2,2.0,2
1903,OPN3,OPN3,1.68694555343,0.523011688457,0.0916138217058,0.00116335318606,0.5,1e-10,1e-10,28,29.0,29
1904,DUS2,DUS2,-1.68664347945,-0.430589526527,0.0916719261827,0.00151055609678,0.5,1e-10,1e-10,36,36.0,38
1905,SLC12A2,SLC12A2,-1.6865020785,-1.08508490263,0.0916991350871,0.0002211406485,0.5,1e-10,1e-10,23,23.0,23
1906,SURF1,SURF1,1.68609858138,0.0198446867823,0.0917768132053,0.731477725758,0.5,1e-10,1e-10,103,106.0,108
1907,FBXO42,FBXO42,1.68577643928,0.699005533028,0.0918388674406,0.000595014935805,0.5,1e-10,1e-10,30,30.0,32
1908,HSPB11,HSPB11,1.68553203162,0.836820539863,0.0918859701792,0.000437642333634,0.5,1e-10,1e-10,56,56.0,57
1909,SYTL1,SYTL1,NA,NA,NA,5.61255928049e-06,0.5,1e-10,1e-10,1,1.0,1
1910,UBA3,UBA3,1.6846741158,0.239155317601,0.0920514631138,0.00476273261382,0.5,1e-10,1e-10,12,12.0,12
1911,APBB1IP,APBB1IP,-1.68464209732,-0.0389463158308,0.092057644146,0.200924231365,0.5,1e-10,1e-10,47,51.0,52
1912,UBOX5,UBOX5,1.68462662286,0.259038659808,0.0920606315445,0.00442238335872,0.5,1e-10,1e-10,28,28.0,28
1913,ASRGL1,ASRGL1,1.68442412018,0.0866031600662,0.0920997325792,0.0371218563787,0.5,1e-10,1e-10,83,84.0,85
1914,ZBTB45,ZBTB45,1.68427505718,2.36823778566,0.0921285235245,5.44413745984e-05,0.5,1e-10,1e-10,9,9.0,9
1915,PROK1,PROK1,1.68409258653,0.317183298409,0.0921637768684,0.00268678379636,0.5,1e-10,1e-10,15,15.0,15
1916,KCTD10,KCTD10,-1.68400158531,-0.035573875506,0.0921813623612,0.250648197191,0.5,1e-10,1e-10,72,73.0,74
1917,ZFC3H1,ZFC3H1,-1.68350279182,-0.474240721866,0.0922777993777,0.00120672156425,0.5,1e-10,1e-10,23,23.0,23
1918,NFIA,NFIA,1.6832781539,0.885212695104,0.0923212574554,0.000320736860369,0.5,1e-10,1e-10,27,28.0,29
1919,NFIA,NFIA,NA,NA,NA,0.000320736860369,0.5,1e-10,1e-10,27,28.0,29
1920,TMEM44,TMEM44,1.68267457854,0.529927329498,0.0924381055615,0.000974789580281,0.5,1e-10,1e-10,33,35.0,35
1921,FRRS1,FRRS1,NA,NA,NA,1.31707134656e-05,0.5,1e-10,1e-10,17,17.0,18
1922,FRRS1,FRRS1,NA,NA,NA,1.31707134656e-05,0.5,1e-10,1e-10,17,17.0,18
1923,ARHGAP19-SLIT1,ARHGAP19-SLIT1,NA,NA,NA,3.0184219623e-07,0.5,1e-10,1e-10,2,2.0,2
1924,RGCC,RGCC,1.68102097054,0.00253163153311,0.0927588413627,41.892465255,0.5,1e-10,1e-10,60,60.0,62
1925,FIZ1,FIZ1,1.6808012443,3.66278548512,0.0928015268937,2.19978206518e-05,0.5,1e-10,1e-10,11,12.0,13
1926,SEMA4D,SEMA4D,NA,NA,NA,0.00105982440223,0.5,1e-10,1e-10,100,101.0,103
1927,UIMC1,UIMC1,-1.68061107109,-0.145500261373,0.0928384839769,0.0128446932554,0.5,1e-10,1e-10,25,25.0,25
1928,ZNF768,ZNF768,NA,NA,NA,2.30500619742e-06,0.5,1e-10,1e-10,3,3.0,3
1929,MPND,MPND,1.68045950048,0.482617000175,0.092867947731,0.00125026920056,0.5,1e-10,1e-10,79,83.0,85
1930,GTF3C3,GTF3C3,NA,NA,NA,1.21470684636e-06,0.5,1e-10,1e-10,3,3.0,3
1931,KLHL25,KLHL25,1.68009205447,0.11251868125,0.092939406577,0.0219229967397,0.5,1e-10,1e-10,51,52.0,53
1932,KLHL25,KLHL25,NA,NA,NA,0.0219229967397,0.5,1e-10,1e-10,51,52.0,53
1933,ZNF689,ZNF689,NA,NA,NA,5.38237063894e-07,0.5,1e-10,1e-10,1,1.0,1
1934,PEX12,PEX12,-1.67944299861,-0.698524399571,0.0930657391626,0.000544065002857,0.5,1e-10,1e-10,13,13.0,13
1935,SIRT1,SIRT1,NA,NA,NA,4.3722522517e-07,0.5,1e-10,1e-10,1,1.0,1
1936,DMWD,DMWD,-1.67894683166,-0.260475858351,0.0931624062838,0.0040868174569,0.5,1e-10,1e-10,62,62.0,62
1937,LSM14A,LSM14A,-1.67892424528,-0.391571740024,0.0931668086566,0.00187497916686,0.5,1e-10,1e-10,47,47.0,49
1938,ZRANB1,ZRANB1,-1.67847291174,-0.495907849579,0.09325481429,0.00124740261714,0.5,1e-10,1e-10,10,10.0,10
1939,SMAD5,SMAD5,NA,NA,NA,0.000106517838883,0.5,1e-10,1e-10,8,9.0,9
1940,PLVAP,PLVAP,-1.67804255737,-0.0013415837241,0.0933387913054,148.249220554,0.5,1e-10,1e-10,39,39.0,41
1941,MEDAG,MEDAG,-1.67788935925,-0.00934776185865,0.0933687001949,2.90948743046,0.5,1e-10,1e-10,23,23.0,23
1942,PON1,PON1,NA,NA,NA,9.06628172068e-05,0.5,1e-10,1e-10,3,3.0,3
1943,APTX,APTX,NA,NA,NA,0.0173960690539,0.5,1e-10,1e-10,105,106.0,107
1944,RAPGEF5,RAPGEF5,1.67754348076,0.265027288258,0.0934362543772,0.0039499269864,0.5,1e-10,1e-10,22,22.0,22
1945,NUP54,NUP54,1.67743893309,0.0751482326873,0.0934566814967,0.0382214935653,0.5,1e-10,1e-10,100,100.0,103
1946,SCAMP4,SCAMP4,1.67711773986,1.63896678705,0.0935194604747,0.000116196874578,0.5,1e-10,1e-10,16,17.0,17
1947,PDCD2,PDCD2,NA,NA,NA,7.03563509028e-05,0.5,1e-10,1e-10,2,2.0,2
1948,RPN2,RPN2,1.67673379237,0.0668410505046,0.0935945495007,0.0594251715842,0.5,1e-10,1e-10,21,21.0,21
1949,CBLN1,CBLN1,1.67633563576,0.933116271165,0.0936724684954,0.000341172428222,0.5,1e-10,1e-10,7,8.0,8
1950,CBLN1,CBLN1,NA,NA,NA,0.000341172428222,0.5,1e-10,1e-10,7,8.0,8
1951,SGSM3,SGSM3,1.67632093962,0.646129197082,0.0936753455168,0.000682490670693,0.5,1e-10,1e-10,7,7.0,7
1952,PMS1,PMS1,1.67598122312,0.848697724301,0.0937418705867,0.00039629300901,0.5,1e-10,1e-10,49,49.0,49
1953,PMS1,PMS1,NA,NA,NA,0.00039629300901,0.5,1e-10,1e-10,49,49.0,49
1954,DNAJB4,DNAJB4,NA,NA,NA,0.00327989715521,0.5,1e-10,1e-10,12,12.0,12
1955,ARHGAP28,ARHGAP28,NA,NA,NA,3.51504876397e-05,0.5,1e-10,1e-10,5,5.0,5
1956,HOOK2,HOOK2,-1.67460362619,-0.144347035952,0.0940120273362,0.012677221601,0.5,1e-10,1e-10,11,11.0,11
1957,ARL6IP6,ARL6IP6,1.67442193702,0.701514297194,0.0940477044526,0.000548139328239,0.5,1e-10,1e-10,26,27.0,28
1958,ARL6IP6,ARL6IP6,NA,NA,NA,0.000548139328239,0.5,1e-10,1e-10,26,27.0,28
1959,G2E3,G2E3,1.67419351384,3.23817741838,0.0940925738257,2.50491137173e-05,0.5,1e-10,1e-10,22,22.0,22
1960,NTN1,NTN1,1.67327543669,0.473574695897,0.0942730857058,0.00125896399342,0.5,1e-10,1e-10,20,21.0,21
1961,CCDC74A,CCDC74A,1.67277843795,0.805731972586,0.0943709211156,0.000420502560852,0.5,1e-10,1e-10,33,40.0,41
1962,CCDC74A,CCDC74A,NA,NA,NA,0.000420502560852,0.5,1e-10,1e-10,33,40.0,41
1963,LYRM7,LYRM7,-1.67275475336,-0.983284455585,0.0943755855173,0.000280957066694,0.5,1e-10,1e-10,51,51.0,56
1964,STAT5A,STAT5A,-1.6726894548,-0.265856143857,0.0943884462529,0.00430411045352,0.5,1e-10,1e-10,2,2.0,2
1965,AP5B1,AP5B1,NA,NA,NA,8.03690529616e-06,0.5,1e-10,1e-10,3,3.0,3
1966,YME1L1,YME1L1,NA,NA,NA,8.30223629131e-05,0.5,1e-10,1e-10,8,8.0,8
1967,NR4A2,NR4A2,1.67193684573,0.00895719609138,0.0945367761728,3.60209291534,0.5,1e-10,1e-10,76,78.0,89
1968,NR4A2,NR4A2,NA,NA,NA,3.60209291534,0.5,1e-10,1e-10,76,78.0,89
1969,NCLN,NCLN,1.67151184387,0.0337648409743,0.0946206212743,0.27512304797,0.5,1e-10,1e-10,35,35.0,35
1970,NUDT12,NUDT12,-1.67096021367,-0.18237933642,0.0947295366971,0.00862070914729,0.5,1e-10,1e-10,49,49.0,50
1971,INPP5A,INPP5A,1.67065627105,0.411885135658,0.0947895908971,0.00164401675866,0.5,1e-10,1e-10,28,30.0,30
1972,TMEM159,TMEM159,1.67013282447,0.206310459388,0.0948930870737,0.00746071154794,0.5,1e-10,1e-10,28,28.0,28
1973,TMEM159,TMEM159,NA,NA,NA,0.00746071154794,0.5,1e-10,1e-10,28,28.0,28
1974,KLKB1,KLKB1,-1.66986328293,-0.260580011717,0.0949464162942,0.00393684881487,0.5,1e-10,1e-10,23,23.0,24
1975,ASTN1,ASTN1,-1.66938534476,-2.3755998992,0.0950410361524,4.77574626664e-05,0.5,1e-10,1e-10,18,19.0,19
1976,ASTN1,ASTN1,NA,NA,NA,4.77574626664e-05,0.5,1e-10,1e-10,18,19.0,19
1977,TMEM14A,TMEM14A,-1.66938278215,-0.737548709634,0.0950415436892,0.000516201849171,0.5,1e-10,1e-10,9,9.0,9
1978,JADE1,JADE1,1.66910565573,1.08456497507,0.0950964426431,0.00023710563186,0.5,1e-10,1e-10,15,15.0,17
1979,CD300E,CD300E,NA,NA,NA,0.000319450614304,0.5,1e-10,1e-10,1,1.0,1
1980,RABGAP1L,RABGAP1L,-1.66784437073,-0.687178658776,0.0953466251449,0.000598735462112,0.5,1e-10,1e-10,39,39.0,41
1981,RABGAP1L,RABGAP1L,NA,NA,NA,0.000598735462112,0.5,1e-10,1e-10,39,39.0,41
1982,CDADC1,CDADC1,1.6668384155,1.40291248933,0.0955465392704,0.000141958473718,0.5,1e-10,1e-10,49,49.0,49
1983,CARNS1,CARNS1,NA,NA,NA,0.00631855883259,0.5,1e-10,1e-10,12,12.0,12
1984,ARFGAP1,ARFGAP1,1.66668300964,0.441250978427,0.0955774530847,0.00173691655721,0.5,1e-10,1e-10,15,16.0,16
1985,SYCP2,SYCP2,1.66655662062,1.46817102674,0.0956026006855,0.000143737780677,0.5,1e-10,1e-10,41,41.0,42
1986,FIBP,FIBP,1.66607159147,0.0211259803707,0.0956991560246,0.59499511615,0.5,1e-10,1e-10,107,107.0,107
1987,TNFRSF25,TNFRSF25,1.66604512588,0.202823975667,0.0957044268073,0.00712191550659,0.5,1e-10,1e-10,7,7.0,8
1988,NCOR1,NCOR1,NA,NA,NA,0.000106105721331,0.5,1e-10,1e-10,23,23.0,24
1989,PDLIM1,PDLIM1,-1.66508143627,-0.0360830149514,0.0958965097851,0.240887906503,0.5,1e-10,1e-10,21,21.0,21
1990,LIME1,LIME1,1.66458135076,1.00276987841,0.0959963085677,0.000296111150319,0.5,1e-10,1e-10,12,12.0,14
1991,BIRC3,BIRC3,-1.6636466623,-0.321665703849,0.096183061079,0.00258365803018,0.5,1e-10,1e-10,4,4.0,4
1992,LEMD3,LEMD3,1.66360026694,0.191460575914,0.096192338528,0.00739613333662,0.5,1e-10,1e-10,63,63.0,63
1993,C3orf38,C3orf38,-1.66351641219,-0.367486160207,0.0962091083604,0.00194470550465,0.5,1e-10,1e-10,37,37.0,40
1994,CDCA5,CDCA5,NA,NA,NA,1.98174087387e-07,0.5,1e-10,1e-10,1,1.0,1
1995,SALL4,SALL4,-1.66294975447,-2.827000979,0.0963224936869,3.75852098917e-05,0.5,1e-10,1e-10,23,24.0,24
1996,PIGG,PIGG,1.66274334934,1.08851008661,0.0963638208583,0.000234934521381,0.5,1e-10,1e-10,34,34.0,34
1997,TRAPPC8,TRAPPC8,NA,NA,NA,9.33910155329e-07,0.5,1e-10,1e-10,3,3.0,3
1998,CTNS,CTNS,-1.66245258766,-0.0354783327817,0.0964220622691,0.219590068105,0.5,1e-10,1e-10,50,51.0,51
[truncated: 11,776 more rows]

## Sheet: Adrenal_Gland
,gene,gene_name,zscore,effect_size,pvalue,var_g,pred_perf_r2,pred_perf_pval,pred_perf_qval,n_snps_used,n_snps_in_cov,n_snps_in_model
0,FAM161B,FAM161B,4.21092398798,0.452274305266,2.54328316889e-05,0.00817171562489,0.5,1e-10,1e-10,48,48.0,48
1,PINX1,PINX1,-4.10824284471,-2.05429971191,3.98680781817e-05,0.000407658123463,0.5,1e-10,1e-10,14,14.0,14
2,MAPT,MAPT,-4.08938987541,-1.7327413707,4.32509349726e-05,0.000584507170821,0.5,1e-10,1e-10,31,33.0,43
3,RARRES1,RARRES1,NA,NA,NA,0.000296493815204,0.5,1e-10,1e-10,7,7.0,7
4,LRRC37A2,LRRC37A2,3.99440432741,0.118876285467,6.48571034571e-05,0.122719621374,0.5,1e-10,1e-10,106,106.0,129
5,NEIL2,NEIL2,-3.96178326907,-0.0827652574489,7.4392053939e-05,0.227190933688,0.5,1e-10,1e-10,49,49.0,49
6,PDIA6,PDIA6,NA,NA,NA,0.0135735327521,0.5,1e-10,1e-10,28,28.0,28
7,MRPS33,MRPS33,3.85917502398,0.209258168467,0.000113770437308,0.0319488637287,0.5,1e-10,1e-10,44,45.0,45
8,KCNJ5,KCNJ5,-3.8121114898,-0.00687931956479,0.00013778469798,32.706527586,0.5,1e-10,1e-10,179,183.0,188
9,PPP1R3B,PPP1R3B,-3.8097711235,-0.374930380381,0.000139095497991,0.00991622667622,0.5,1e-10,1e-10,29,29.0,30
10,UGP2,UGP2,3.78981803489,0.116304590493,0.000150757680738,0.107756630102,0.5,1e-10,1e-10,17,17.0,17
11,UGP2,UGP2,NA,NA,NA,0.107756630102,0.5,1e-10,1e-10,17,17.0,17
12,MDH1,MDH1,-3.67426507673,-0.061083717991,0.000238534996689,0.371421159542,0.5,1e-10,1e-10,45,45.0,45
13,DPP4,DPP4,3.65421102439,0.425927924428,0.000257974031425,0.00750379186466,0.5,1e-10,1e-10,21,21.0,21
14,MARCH9,MARCH9,NA,NA,NA,3.71402043412e-05,0.5,1e-10,1e-10,6,6.0,6
15,HMGN1,HMGN1,-3.59737553672,-0.148894289724,0.00032144422558,0.0537689705666,0.5,1e-10,1e-10,17,17.0,17
16,NMB,NMB,3.58182595118,0.0427346850131,0.000341201087995,0.710024937703,0.5,1e-10,1e-10,45,45.0,45
17,NMB,NMB,NA,NA,NA,0.710024937703,0.5,1e-10,1e-10,45,45.0,45
18,PTPRE,PTPRE,3.5733688642,0.699446624743,0.000352417771495,0.0023701465264,0.5,1e-10,1e-10,13,13.0,13
19,LINC00998,LINC00998,-3.56105595791,-0.250464954107,0.000369366347228,0.0203595519018,0.5,1e-10,1e-10,41,42.0,43
20,BZW1,BZW1,3.54128889098,0.728828739342,0.000398177351882,0.00232608662865,0.5,1e-10,1e-10,6,6.0,6
21,BZW1,BZW1,NA,NA,NA,0.00232608662865,0.5,1e-10,1e-10,6,6.0,6
22,DDX23,DDX23,NA,NA,NA,5.57442714886e-05,0.5,1e-10,1e-10,8,8.0,8
23,INTS4,INTS4,-3.49708663202,-0.559234000113,0.000470369055587,0.00388933240716,0.5,1e-10,1e-10,38,38.0,39
24,MPI,MPI,3.4775847472,0.220530154792,0.000505953080653,0.0242449418129,0.5,1e-10,1e-10,56,56.0,58
25,MPI,MPI,NA,NA,NA,0.0242449418129,0.5,1e-10,1e-10,56,56.0,58
26,ERI1,ERI1,-3.47691240212,-3.76646166601,0.00050722350599,8.54441387465e-05,0.5,1e-10,1e-10,50,50.0,50
27,SDHA,SDHA,3.47189032438,0.0963312040066,0.000516807427819,0.138146240221,0.5,1e-10,1e-10,17,17.0,20
28,EIF3K,EIF3K,3.46126688733,1.58205305618,0.000537639520607,0.00056084609938,0.5,1e-10,1e-10,7,7.0,7
29,ANP32B,ANP32B,NA,NA,NA,9.44903458579e-05,0.5,1e-10,1e-10,2,2.0,2
30,MUTYH,MUTYH,-3.45429750409,-0.657042815861,0.000551728374442,0.00264311561274,0.5,1e-10,1e-10,36,36.0,36
31,FAM159A,FAM159A,-3.44112872773,-31.0715809928,0.000579292863718,1.15074806931e-06,0.5,1e-10,1e-10,5,5.0,5
32,GALK1,GALK1,-3.43622664948,-0.490103704689,0.000589877270827,0.00494077011923,0.5,1e-10,1e-10,45,45.0,46
33,RBM12B,RBM12B,NA,NA,NA,3.41851650436e-05,0.5,1e-10,1e-10,10,10.0,10
34,ALS2CR12,ALS2CR12,3.42719860444,2.29267656901,0.00060984286686,0.000210502930054,0.5,1e-10,1e-10,14,14.0,16
35,ALS2CR12,ALS2CR12,NA,NA,NA,0.000210502930054,0.5,1e-10,1e-10,14,14.0,16
36,RSRC1,RSRC1,3.41395869438,1.97655933594,0.000640262818246,0.00027649473878,0.5,1e-10,1e-10,45,47.0,48
37,TRPS1,TRPS1,NA,NA,NA,2.30751437087e-07,0.5,1e-10,1e-10,2,2.0,2
38,RPS6,RPS6,-3.3999992136,-0.0135139631418,0.000673860469386,6.45854448496,0.5,1e-10,1e-10,27,27.0,28
39,PLEKHA2,PLEKHA2,3.37520712662,0.155427866398,0.000737601539846,0.0467664747613,0.5,1e-10,1e-10,102,103.0,104
40,ADAM32,ADAM32,-3.37291077562,-0.450930781836,0.000743780504029,0.00550690017921,0.5,1e-10,1e-10,59,59.0,64
41,UBE2D3,UBE2D3,3.37085903958,0.0743533141504,0.000749341894209,0.181492544265,0.5,1e-10,1e-10,69,69.0,70
42,SLC35G5,SLC35G5,3.36681254599,13.3157505315,0.000760423586635,6.01002661803e-06,0.5,1e-10,1e-10,30,30.0,30
43,SLC30A8,SLC30A8,3.35314399825,5.45183343728,0.000798991259543,3.68403724623e-05,0.5,1e-10,1e-10,19,20.0,21
44,CFLAR,CFLAR,NA,NA,NA,3.61043564337e-07,0.5,1e-10,1e-10,1,1.0,1
45,LIN52,LIN52,3.33528098848,0.288346760385,0.000852132474184,0.0129005246466,0.5,1e-10,1e-10,59,59.0,60
46,SLC25A21,SLC25A21,3.32107085423,3.20387918832,0.000896727691326,0.000109222808286,0.5,1e-10,1e-10,126,128.0,131
47,NEK4,NEK4,NA,NA,NA,0.00568918102896,0.5,1e-10,1e-10,21,21.0,21
48,TRIOBP,TRIOBP,-3.31070976357,-0.161307896128,0.000930596749897,0.0416011823069,0.5,1e-10,1e-10,54,54.0,55
49,TULP4,TULP4,3.30766488437,5.67424139331,0.000940773122569,3.30176196118e-05,0.5,1e-10,1e-10,61,61.0,62
50,FAM86B2,FAM86B2,-3.30189587114,-7.95107352527,0.000960337140515,1.76983121966e-05,0.5,1e-10,1e-10,19,19.0,19
51,CISD2,CISD2,3.29485973043,0.108356318379,0.000984708193446,0.0805177731535,0.5,1e-10,1e-10,106,107.0,108
52,PDP1,PDP1,3.28590080025,0.54987848671,0.00101656803921,0.00344655670402,0.5,1e-10,1e-10,6,6.0,6
53,GCLM,GCLM,-3.28211462036,-0.107697115834,0.00103031714814,0.0970803837779,0.5,1e-10,1e-10,74,74.0,80
54,AK1,AK1,-3.26897354448,-0.234655644228,0.00107938393166,0.0198521661401,0.5,1e-10,1e-10,12,12.0,12
55,PKM,PKM,-3.26808854499,-0.0315676072423,0.00108276485362,1.11651829571,0.5,1e-10,1e-10,5,5.0,6
56,GPX8,GPX8,3.26770057744,2.64129329158,0.0010842500737,0.000146114789882,0.5,1e-10,1e-10,6,6.0,7
57,RASL11A,RASL11A,NA,NA,NA,8.23922467309e-05,0.5,1e-10,1e-10,14,14.0,14
58,ZNF821,ZNF821,3.21743170543,1.0642813878,0.00129343816262,0.00091297296192,0.5,1e-10,1e-10,25,25.0,26
59,ZNF821,ZNF821,NA,NA,NA,0.00091297296192,0.5,1e-10,1e-10,25,25.0,26
60,WDPCP,WDPCP,-3.20652855684,-2.21797443748,0.0013434696974,0.000205507465758,0.5,1e-10,1e-10,91,92.0,97
61,DONSON,DONSON,3.20192604024,4.42577783378,0.00136512042489,4.96445939043e-05,0.5,1e-10,1e-10,5,5.0,5
62,FAM122A,FAM122A,NA,NA,NA,0.00120444943491,0.5,1e-10,1e-10,40,40.0,42
63,ZNF184,ZNF184,3.19507627825,1.66005824078,0.00139793888104,0.000377006900095,0.5,1e-10,1e-10,28,29.0,32
64,FAM167A,FAM167A,-3.18934274732,-6.30209866111,0.00142596697287,2.57546319582e-05,0.5,1e-10,1e-10,47,48.0,48
65,PLCL2,PLCL2,-3.18857619387,-0.186876511412,0.00142975324542,0.0290529744604,0.5,1e-10,1e-10,55,55.0,56
66,NEGR1,NEGR1,3.17318786232,5.61768849072,0.00150774929515,2.98257187164e-05,0.5,1e-10,1e-10,18,18.0,18
67,NEGR1,NEGR1,NA,NA,NA,2.98257187164e-05,0.5,1e-10,1e-10,18,18.0,18
68,TPRA1,TPRA1,3.17111717847,0.268054527616,0.00151853874349,0.0129983123702,0.5,1e-10,1e-10,13,13.0,13
69,CKB,CKB,3.1641467641,0.0827602798622,0.00155538340498,0.14196408756,0.5,1e-10,1e-10,25,26.0,27
70,SCP2,SCP2,NA,NA,NA,0.000237066680551,0.5,1e-10,1e-10,6,6.0,6
71,MANBA,MANBA,-3.13548152171,-0.236542624483,0.00171572236777,0.0164412574814,0.5,1e-10,1e-10,39,39.0,39
72,ACN9,ACN9,NA,NA,NA,2.9183967076e-06,0.5,1e-10,1e-10,6,6.0,6
73,ERH,ERH,3.12411872745,0.17598483986,0.00178338480536,0.0309877941635,0.5,1e-10,1e-10,22,22.0,22
74,FAM160A1,FAM160A1,3.11749266964,2.80589277741,0.00182396482582,0.000118225351747,0.5,1e-10,1e-10,41,41.0,42
75,DNAL4,DNAL4,-3.11670247536,-0.432238190145,0.00182886043679,0.00526836804548,0.5,1e-10,1e-10,65,66.0,66
76,PSMC6,PSMC6,-3.1141165599,-0.271546405329,0.00184496588651,0.0131489126442,0.5,1e-10,1e-10,20,20.0,20
77,SCAMP2,SCAMP2,NA,NA,NA,0.00496375294193,0.5,1e-10,1e-10,19,20.0,20
78,SCAMP2,SCAMP2,NA,NA,NA,0.00496375294193,0.5,1e-10,1e-10,19,20.0,20
79,PHLDA1,PHLDA1,-3.1117202449,-0.240276752855,0.00186000670376,0.0181105571795,0.5,1e-10,1e-10,25,25.0,26
80,SLC9B1,SLC9B1,-3.10467025502,-7.53588242872,0.00190491260373,1.59240096472e-05,0.5,1e-10,1e-10,10,10.0,10
81,ZNF660,ZNF660,-3.10113178949,-0.741562572173,0.00192782468222,0.0013737634009,0.5,1e-10,1e-10,105,107.0,107
82,PLEKHM1,PLEKHM1,3.09206895629,0.226258667922,0.00198766670716,0.019994867786,0.5,1e-10,1e-10,27,27.0,27
83,NME6,NME6,3.09127044775,0.306340064615,0.00199302017082,0.00958159847329,0.5,1e-10,1e-10,107,109.0,113
84,NAMPT,NAMPT,NA,NA,NA,0.0169636341463,0.5,1e-10,1e-10,10,10.0,10
85,NUP62,NUP62,-3.07943922159,-0.857976880156,0.00207390681398,0.00129828850995,0.5,1e-10,1e-10,5,5.0,5
86,ADAL,ADAL,3.07473280965,0.606946230096,0.00210691212171,0.00258157682429,0.5,1e-10,1e-10,114,116.0,119
87,ADAL,ADAL,NA,NA,NA,0.00258157682429,0.5,1e-10,1e-10,114,116.0,119
88,MYL2,MYL2,-3.06612095916,-0.218429548362,0.00216855566926,0.0188882797908,0.5,1e-10,1e-10,29,29.0,30
89,CCDC36,CCDC36,-3.06537884759,-1.54888191036,0.00217394433166,0.000395941948528,0.5,1e-10,1e-10,28,28.0,31
90,SLC2A1,SLC2A1,NA,NA,NA,0.000759256809352,0.5,1e-10,1e-10,1,1.0,1
91,GOLGA2,GOLGA2,NA,NA,NA,0.000411913728385,0.5,1e-10,1e-10,3,3.0,3
92,BRI3,BRI3,3.06377220385,0.0606221907111,0.0021856526625,0.243973695466,0.5,1e-10,1e-10,68,68.0,68
93,C22orf26,C22orf26,3.06123416471,5.14263391911,0.0022042663107,4.19557058192e-05,0.5,1e-10,1e-10,5,5.0,5
94,PRPF38A,PRPF38A,NA,NA,NA,8.61965360709e-05,0.5,1e-10,1e-10,15,15.0,16
95,TIGD3,TIGD3,-3.05864117666,-18.8897361127,0.00222343288607,2.64339883801e-06,0.5,1e-10,1e-10,5,5.0,5
96,VPS8,VPS8,-3.05833095013,-0.273237614513,0.00222573618624,0.0121901494064,0.5,1e-10,1e-10,84,87.0,89
97,SLC39A8,SLC39A8,NA,NA,NA,8.63386017443e-06,0.5,1e-10,1e-10,9,9.0,10
98,GLYCTK,GLYCTK,3.05414418711,3.45455210165,0.00225703574079,7.65959572674e-05,0.5,1e-10,1e-10,6,6.0,7
99,FBXO21,FBXO21,-3.04610342667,-0.178586346213,0.00231828074834,0.0272920531545,0.5,1e-10,1e-10,21,21.0,22
100,MNT,MNT,-3.04264756616,-0.419744077549,0.00234506806316,0.00526749833789,0.5,1e-10,1e-10,18,18.0,18
101,KNSTRN,KNSTRN,-3.03095023612,-0.0707729681326,0.00243785423632,0.138597592386,0.5,1e-10,1e-10,49,49.0,49
102,KNSTRN,KNSTRN,NA,NA,NA,0.138597592386,0.5,1e-10,1e-10,49,49.0,49
103,PBRM1,PBRM1,NA,NA,NA,0.000202238494262,0.5,1e-10,1e-10,27,27.0,27
104,NPC2,NPC2,3.02544890121,0.112255692636,0.00248264351015,0.0693529103975,0.5,1e-10,1e-10,30,30.0,31
105,DLG1,DLG1,3.01601965743,0.436597971857,0.00256116655395,0.00461813106634,0.5,1e-10,1e-10,64,65.0,67
106,AMOTL2,AMOTL2,NA,NA,NA,9.78133860423e-05,0.5,1e-10,1e-10,4,4.0,4
107,HEXIM2,HEXIM2,NA,NA,NA,7.49854056594e-06,0.5,1e-10,1e-10,4,4.0,5
108,GNL3,GNL3,3.0040596063,0.0339763858415,0.00266403127081,0.759448114421,0.5,1e-10,1e-10,113,113.0,116
109,CCDC81,CCDC81,-2.99100201686,-2.8233249428,0.00278063656778,0.000112024192617,0.5,1e-10,1e-10,58,58.0,60
110,ASCC2,ASCC2,2.98911772919,0.319355320576,0.00279784304573,0.00857696214867,0.5,1e-10,1e-10,12,12.0,12
111,KCTD9,KCTD9,-2.98834987819,-3.03135850588,0.00280488256347,0.000100384282814,0.5,1e-10,1e-10,24,25.0,25
112,HIST1H4C,HIST1H4C,NA,NA,NA,2.36758986519e-08,0.5,1e-10,1e-10,1,1.0,1
113,HIST1H2BJ,HIST1H2BJ,-2.98790168762,-55.8417951278,0.00280899896509,2.68038678281e-07,0.5,1e-10,1e-10,1,1.0,2
114,WDR1,WDR1,2.9867756648,0.230304201582,0.00281936526302,0.0163916126027,0.5,1e-10,1e-10,33,33.0,33
115,SLC25A21-AS1,SLC25A21-AS1,2.98289693671,0.533987902554,0.00285534127203,0.00297947589704,0.5,1e-10,1e-10,77,77.0,78
116,TROVE2,TROVE2,NA,NA,NA,1.49460656989e-05,0.5,1e-10,1e-10,8,8.0,8
117,ATG10,ATG10,-2.96884722883,-0.328345592035,0.00298919167963,0.00749033353205,0.5,1e-10,1e-10,190,191.0,207
118,NDFIP1,NDFIP1,-2.95985052148,-0.147045394369,0.00307788341607,0.0449947158839,0.5,1e-10,1e-10,44,45.0,47
119,TGDS,TGDS,-2.95941493281,-2.80713074069,0.00308223784801,0.000110901142891,0.5,1e-10,1e-10,14,15.0,16
120,ZNF584,ZNF584,2.95672354828,0.0912136770711,0.0031092675195,0.111294339017,0.5,1e-10,1e-10,129,130.0,131
121,C11orf45,C11orf45,2.95507623039,0.298424637637,0.00312591803479,0.00967431168948,0.5,1e-10,1e-10,100,105.0,107
122,POLL,POLL,NA,NA,NA,7.17212569127e-05,0.5,1e-10,1e-10,23,23.0,23
123,SNRPD1,SNRPD1,2.95325667636,0.425546492647,0.00314440390576,0.00474822350035,0.5,1e-10,1e-10,19,19.0,19
124,TLR9,TLR9,NA,NA,NA,1.29513124881e-05,0.5,1e-10,1e-10,5,5.0,5
125,DAAM1,DAAM1,2.94949706349,6.45555313477,0.00318291597752,2.03466210121e-05,0.5,1e-10,1e-10,8,9.0,9
126,TMEM69,TMEM69,NA,NA,NA,0.00462961519498,0.5,1e-10,1e-10,34,34.0,34
127,CTBP1,CTBP1,2.9459071738,0.291799725317,0.0032200902024,0.00993927531645,0.5,1e-10,1e-10,13,13.0,13
128,LRRC16A,LRRC16A,-2.94547324691,-2.34772835012,0.00322461032609,0.000154222889618,0.5,1e-10,1e-10,19,20.0,20
129,ZNF436,ZNF436,-2.93961441835,-0.00926345838139,0.0032862091301,9.32965195899,0.5,1e-10,1e-10,136,136.0,137
130,PLCD3,PLCD3,2.93920001464,0.149550969806,0.00329060643556,0.0385641093628,0.5,1e-10,1e-10,44,45.0,46
131,XBP1,XBP1,-2.93882729842,-0.0777734093883,0.00329456596578,0.141559400157,0.5,1e-10,1e-10,15,15.0,15
132,IVD,IVD,2.93803810691,0.0230712174812,0.00330296422528,1.45642534529,0.5,1e-10,1e-10,44,45.0,48
133,IVD,IVD,NA,NA,NA,1.45642534529,0.5,1e-10,1e-10,44,45.0,48
134,MMACHC,MMACHC,2.93587656434,1.17367524425,0.0033260664365,0.00060256378261,0.5,1e-10,1e-10,52,52.0,52
135,PKP4,PKP4,-2.93537823285,-107.555136548,0.00333141335336,7.26293627645e-08,0.5,1e-10,1e-10,2,2.0,2
136,CCDC14,CCDC14,NA,NA,NA,0.000545988319959,0.5,1e-10,1e-10,10,10.0,10
137,PET112,PET112,2.93148444187,0.124923937079,0.00337346263292,0.0519236313183,0.5,1e-10,1e-10,71,73.0,75
138,METTL16,METTL16,NA,NA,NA,3.25014397232e-05,0.5,1e-10,1e-10,9,9.0,9
139,ST6GALNAC6,ST6GALNAC6,NA,NA,NA,4.37136169743e-07,0.5,1e-10,1e-10,2,2.0,2
140,C3orf62,C3orf62,-2.92147896399,-0.325236739902,0.00348373800617,0.00787057192254,0.5,1e-10,1e-10,41,41.0,43
141,C21orf49,C21orf49,-2.92141359802,-17.4455944891,0.00348446909985,2.6529110503e-06,0.5,1e-10,1e-10,24,24.0,24
142,TMEM229A,TMEM229A,2.91431323006,0.922335314713,0.00356472039225,0.000954151519324,0.5,1e-10,1e-10,41,42.0,43
143,PTMA,PTMA,-2.90840888565,-0.136340880352,0.00363273017792,0.0426232502735,0.5,1e-10,1e-10,7,7.0,7
144,ARHGDIB,ARHGDIB,NA,NA,NA,4.93738773518e-07,0.5,1e-10,1e-10,1,2.0,2
145,TOX4,TOX4,-2.90191062371,-0.28283848671,0.00370894341509,0.00946361965296,0.5,1e-10,1e-10,25,27.0,27
146,AKR1A1,AKR1A1,2.9003389899,0.432299809281,0.00372759288712,0.00429964679942,0.5,1e-10,1e-10,20,20.0,20
147,C19orf38,C19orf38,NA,NA,NA,3.54047928472e-05,0.5,1e-10,1e-10,7,7.0,7
148,MMP15,MMP15,-2.88978816304,-1.02426657435,0.003855015069,0.000815430466218,0.5,1e-10,1e-10,26,27.0,27
149,MMP15,MMP15,NA,NA,NA,0.000815430466218,0.5,1e-10,1e-10,26,27.0,27
150,PCYT1A,PCYT1A,NA,NA,NA,0.000405712079742,0.5,1e-10,1e-10,24,24.0,24
151,FAM220A,FAM220A,-2.87771011603,-0.328106707116,0.0040057304784,0.00749147428506,0.5,1e-10,1e-10,16,17.0,19
152,RPS23,RPS23,2.87634862115,0.00604229291627,0.00402305111686,21.1020346028,0.5,1e-10,1e-10,71,73.0,76
153,AQR,AQR,NA,NA,NA,0.000130480426737,0.5,1e-10,1e-10,22,22.0,22
154,EPHB1,EPHB1,2.87242089428,1.47569563106,0.0040734004604,0.000367151785006,0.5,1e-10,1e-10,46,46.0,47
155,REST,REST,NA,NA,NA,5.66032444518e-05,0.5,1e-10,1e-10,19,19.0,20
156,CXXC4,CXXC4,-2.87206556146,-49.5534481517,0.00407798354829,3.38415973155e-07,0.5,1e-10,1e-10,12,12.0,12
157,YJEFN3,YJEFN3,-2.8675611024,-0.565655178255,0.00413648921232,0.00291634547075,0.5,1e-10,1e-10,44,44.0,44
158,CDYL2,CDYL2,2.86645823567,1.78586406922,0.00415092925351,0.000262199866645,0.5,1e-10,1e-10,27,27.0,28
159,GCNT3,GCNT3,NA,NA,NA,5.0370214376e-05,0.5,1e-10,1e-10,5,5.0,5
160,GCNT3,GCNT3,NA,NA,NA,5.0370214376e-05,0.5,1e-10,1e-10,5,5.0,5
161,TFCP2,TFCP2,-2.86623449408,-0.698223005083,0.00415386431875,0.00178105679946,0.5,1e-10,1e-10,10,10.0,10
162,PFKFB2,PFKFB2,-2.8629011468,-0.462959042279,0.00419781507587,0.00389856316979,0.5,1e-10,1e-10,22,22.0,22
163,C3orf18,C3orf18,NA,NA,NA,9.7967735087e-05,0.5,1e-10,1e-10,23,23.0,26
164,XYLB,XYLB,2.85892999767,0.980919792374,0.00425072575536,0.000797383615995,0.5,1e-10,1e-10,29,29.0,29
165,TRMT61A,TRMT61A,NA,NA,NA,0.000713984379713,0.5,1e-10,1e-10,27,27.0,27
166,SLAMF8,SLAMF8,2.85421042152,0.408736532827,0.00431439444325,0.0046762153537,0.5,1e-10,1e-10,26,26.0,26
167,SLAMF8,SLAMF8,NA,NA,NA,0.0046762153537,0.5,1e-10,1e-10,26,26.0,26
168,ATPAF2,ATPAF2,-2.85348920539,-0.265683735891,0.00432419969643,0.0117084289945,0.5,1e-10,1e-10,34,34.0,35
169,ROBO4,ROBO4,-2.84931882893,-0.13911964891,0.00438129506313,0.0417251420033,0.5,1e-10,1e-10,96,97.0,98
170,TMEM57,TMEM57,-2.84860856522,-0.191124353476,0.00439108688995,0.0273948381541,0.5,1e-10,1e-10,32,32.0,32
171,SLC9B2,SLC9B2,NA,NA,NA,3.68684008816e-06,0.5,1e-10,1e-10,18,18.0,19
172,CSNK1D,CSNK1D,NA,NA,NA,0.000510182190849,0.5,1e-10,1e-10,7,8.0,8
173,FAM110D,FAM110D,2.82995617836,0.76110700161,0.0046554380087,0.00128701261607,0.5,1e-10,1e-10,8,8.0,8
174,FAM110D,FAM110D,NA,NA,NA,0.00128701261607,0.5,1e-10,1e-10,8,8.0,8
175,LDLRAD4,LDLRAD4,-2.82390974391,-1.10342979187,0.00474417424606,0.000703119346005,0.5,1e-10,1e-10,71,72.0,73
176,CRADD,CRADD,-2.82254936428,-0.488251515034,0.00476434867094,0.00327556297693,0.5,1e-10,1e-10,40,40.0,40
177,SNX16,SNX16,2.81977850862,0.292078892121,0.00480568076728,0.00922893895447,0.5,1e-10,1e-10,130,130.0,132
178,VGLL3,VGLL3,NA,NA,NA,1.01530176429e-06,0.5,1e-10,1e-10,3,3.0,3
179,MBOAT2,MBOAT2,NA,NA,NA,6.63931958065e-07,0.5,1e-10,1e-10,1,1.0,1
[truncated: 12,768 more rows]

## Sheet: Artery_Coronary
,gene,gene_name,zscore,effect_size,pvalue,var_g,pred_perf_r2,pred_perf_pval,pred_perf_qval,n_snps_used,n_snps_in_cov,n_snps_in_model
[truncated: 13,391 more rows]

[truncated: 39 more sheets: Artery_Tibial, Brain_anterior_cingulate_cortex, Brain_Caudate_basal_ganglia, Brain_Cerebellar_Hemisphere, Brain_Cerebellum, Brain_cortex, Brain_Frontal_Cortex_BA9, Brain_Hippocampus, Brain_Hypothalamus, Brain_Nucleus_accumbens_basal_g, Brain_Putamen_basal_ganglia, Breast_Mammary_Tissue, Cell_EBV_transformed_lymphocyte, Cells_Transformed_fibroblasts, Colon_sigmoid, Colon_Transverse, Esophagus_Gastroesophageal_Junc, Esophagus_Mucosa, Esophagus_Muscularis, Heart_Atrial_Appendage …]
